# Supplementary material for: Role of PDGFRA+ cells and a CD55+ PDGFRALo fraction in the gastric mesenchymal niche
Source: Nat Commun. 2023 Dec 2;14:7978. doi: 10.1038/s41467-023-43619-y (PMC10693581; doi:10.1038/s41467-023-43619-y)
Supplement: Supplementary file 4 — Supplementary Data 1 [file 41467_2023_43619_MOESM4_ESM.xlsx]

## Sheet: Supp.Table 1
SUPPLEMENTARY DATA 1. Differentially expressed genes across bulk RNAseq samples.
Bulk RNA-seq data were analyzed with DESeq2 default settings (Wald test)
SI versus Antrum PDGFRA-Hi cells				SI versus Corpus PDGFRA-Hi cells
Refers to volcano plot in Figure 2c				Refers to volcano plot in Extended Data Fig2e
Gene	log2FoldChange	adjusted p-value		Gene	log2FoldChange	adjusted p-value
Igj	12.6949	1.41064e-16		Lrat	16.1363	2.2079e-26
Hoxc8	11.6727	1.67434e-13		Nkx2-3	15.7256	1.27409e-21
Lrat	11.5006	8.49897e-50		Mab21l2	14.1077	4.24026e-20
C7	11.1119	5.51905e-62		Glp2r	13.4903	1.1054e-11
Thsd7b	11.0835	2.5685e-11		Hpse2	13.3034	3.11303e-18
Hoxc6	10.7783	7.03821e-12		Hoxc8	12.8881	2.86298e-16
Scn5a	10.0271	2.78736e-09		Thsd7b	12.2989	1.02732e-13
Mab21l2	9.92624	2.29436e-27		Palmd	11.2866	2.15711e-21
Hpse2	9.69759	6.10958e-19		Scn5a	11.2425	2.07949e-11
Hoxa7	9.34879	6.80404e-09		Kcne4	11.184	4.62316e-12
C6	9.03264	4.31598e-07		BC018473	10.7789	0.0406797
Plcxd3	8.94005	2.36986e-07		Tll2	10.1493	1.11436e-07
Cdh4	8.70789	2.86792e-06		Cdh4	9.92334	7.24441e-08
Klhl6	8.62	4.44531e-07		Vegfc	9.9117	5.56148e-09
Ppp1r14c	8.553	9.24076e-05		Slc16a12	9.80898	6.43227e-09
Dcdc2a	8.54837	4.18547e-05		Dcdc2a	9.76379	2.18543e-06
Kcnq5	8.42696	3.5243e-05		Dpep2	9.34378	1.85922e-24
Hoxd9	8.24704	3.23333e-06		Inhbb	9.22712	3.96266e-13
Nkx2-3	8.23449	2.03637e-30		H2-Q2	9.11287	1.40045e-05
Angpt4	8.22724	5.70444e-07		Shisa3	9.01514	0.00023822
Shisa3	7.79963	0.0017737		Hoxc9	8.99633	2.11064e-06
Gm11627	7.78872	7.32617e-05		Scg2	8.88296	0.00014668
Hoxc9	7.78091	5.17008e-05		Il1a	8.80367	5.17498e-07
Dpep2	7.75323	8.84203e-22		C6	8.7987	5.88427e-07
Il21r	7.49046	6.14123e-05		Il21r	8.70591	2.30735e-06
Gdf5	7.45177	0.00269478		Gdf5	8.66719	0.000379905
Serpinb1b	7.43028	2.79787e-05		Ces1g	8.6593	8.05428e-07
Palmd	7.36962	5.99981e-29		Lyz1	8.53471	3.01069e-07
Qprt	7.2483	2.41699e-20		Rbm46	8.46343	4.97192e-31
Ccdc170	7.18082	0.000183912		Ccdc170	8.39626	8.90869e-06
Itk	7.15361	0.0142319		Glis1	8.39607	2.2617e-06
Susd3	7.06528	0.00323069		Itk	8.3691	0.00331571
Gm15663	7.00862	0.00067067		Ctla4	8.31753	5.2072e-06
Scn2b	6.99027	0.047639		Itln1	8.30694	4.60767e-07
Cnpy1	6.88024	0.00723885		Kcnc3	8.24184	1.29659e-13
Crhr2	6.8742	0.000627483		Il7r	8.22616	5.5638e-05
Wif1	6.84611	2.99948e-29		Scn2b	8.20569	0.0175426
Fam57b	6.81846	0.0305112		Dkk2	8.17563	9.10556e-05
Rbm46	6.73505	3.67281e-23		Nmur1	8.14361	3.90332e-06
Hoxd4	6.6526	0.0114726		Clec7a	8.05662	1.72044e-06
Mmp10	6.59861	1.63452e-09		Cd6	7.99059	9.74819e-05
Ttyh1	6.59614	4.06759e-36		Inpp5d	7.96662	3.74689e-06
Cd3e	6.58755	0.0209663		Stat4	7.9558	1.26321e-05
Fbln7	6.54717	2.83413e-89		Gimap3	7.94722	0.00197581
Pitx2	6.47007	0.00251622		Igj	7.93988	8.72003e-90
Hoxd3	6.42648	0.000583202		Asb5	7.93239	0.000255421
Fgd3	6.36093	0.00458259		Sla	7.89867	4.57814e-06
Rpph1	6.33743	9.32099e-06		Gng7	7.83713	2.85261e-06
Smoc2	6.3199	3.30986e-145		Pik3r5	7.83568	9.26111e-06
Hoxa6	6.31414	0.00248315		Cd3e	7.80301	0.00505605
Foxs1	6.28676	0.000280233		Rgs5	7.79624	3.27477e-56
Cux2	6.2817	0.00165828		Rac2	7.77067	2.23373e-05
Ccdc158	6.19099	0.00299933		Gbp2b	7.69315	1.19355e-05
Gm15284	6.1253	0.000466506		Csf2rb	7.62697	3.27882e-05
Mzb1	6.08038	0.000615214		Gpr176	7.62085	3.13339e-05
Rgs5	6.04509	7.78143e-37		Adora2b	7.56418	7.59733e-05
Cpz	6.02392	0.000879252		Lilrb4	7.55406	8.03187e-06
Amica1	6.02392	0.000983933		Syk	7.54067	1.25899e-05
Cxcl13	6.01556	0.00137366		Ppp1r14c	7.52489	0.00018105
Xkr6	5.99936	0.00517758		Mmp17	7.52065	1.22129e-05
Zap70	5.99088	0.00591205		Hhex	7.50848	0.000368585
Gdf6	5.91444	0.00758884		Zfhx4	7.50501	2.64035e-05
Lyz1	5.90515	0.000292783		Tll1	7.50234	0.000267982
Tshz2	5.89174	4.93648e-35		Cux2	7.49715	0.00012608
Tll2	5.86206	4.8598e-05		Tmem132c	7.49237	2.46531e-13
Tgm1	5.86106	6.29837e-06		Gpr171	7.47155	6.1264e-05
Pla1a	5.75338	1.18312e-18		Kcnmb1	7.45001	3.20021e-15
Hoxc4	5.74852	1.08635e-26		Siglech	7.42599	0.00276704
Hoxc5	5.73207	7.15938e-18		Pianp	7.41102	1.87953e-24
Npas3	5.71605	0.0322552		Hist2h2bb	7.39071	1.18703e-13
Ctla4	5.6971	0.00173504		Msr1	7.37684	0.000171615
Nrxn2	5.68151	0.0190004		Pla2g2d	7.37523	6.97646e-05
Brinp3	5.66827	0.0107329		Gm15284	7.34072	1.88934e-05
Rtn4rl2	5.66008	4.81324e-13		Arhgef26	7.30856	7.67254e-05
Glp2r	5.62445	2.55284e-05		Mzb1	7.29581	2.75697e-05
Lcp2	5.57459	2.89223e-15		Themis2	7.28107	8.26051e-05
Ryr3	5.55101	0.000141796		Megf10	7.27789	0.00164767
Nlrc5	5.53325	2.90461e-05		Gpr132	7.23937	4.77574e-05
Hoxb7	5.52374	2.84399e-09		Ncf4	7.23297	5.45895e-05
Map2	5.50806	3.1079e-22		Ccser1	7.22033	0.00116021
Zscan18	5.49411	2.55284e-05		Acap1	7.20703	0.000451931
Gzma	5.45734	0.0108678		Zap70	7.20632	0.000681683
Cyp1b1	5.42285	1.818e-48		Ptpn22	7.19941	2.53382e-05
Hoxd3os1	5.42174	0.0498042		Npl	7.18122	0.000106285
Rbm46os	5.37393	0.0460818		Vav1	7.1742	8.2029e-05
Nnat	5.36308	1.19605e-18		Angpt4	7.13597	4.38686e-13
Kcnc3	5.35583	3.65381e-10		Gdf6	7.12992	0.000952962
Kcnip2	5.35049	0.00120744		Asb2	7.1277	0.000104065
Cd6	5.29991	0.0104985		Clec4n	7.10129	0.000375527
Rassf4	5.2934	0.000554215		St8sia4	7.08128	6.78492e-05
Iigp1	5.29142	2.4549e-38		C7	7.03586	2.47795e-120
Cdk5r1	5.24092	0.0184725		Sh2d2a	7.02336	0.00054091
Gm8221	5.22899	0.0146056		F2rl3	6.9529	1.00229e-31
Gm5820	5.21584	0.017249		Ppp1r16b	6.94899	9.03785e-05
Trp53i11	5.19236	1.05436e-107		Rasal3	6.93144	0.000332673
Slc16a9	5.15983	3.77884e-28		Mmp10	6.91145	1.55283e-10
Tbx21	5.1399	0.0445083		Brinp3	6.8837	0.00141
Klrb1b	5.13989	0.0295363		C1s2	6.88292	7.33475e-08
Gm4841	5.11734	0.0109434		Pilra	6.84421	0.000133242
Tmtc2	5.09002	1.68589e-14		Notch3	6.83441	0.000266414
Eno1b	5.07209	0.00227738		Gm12522	6.77599	0.00126811
Cers6	5.07156	0.000224848		Cers6	6.76569	4.63948e-07
Cd22	5.06893	0.0153976		Map4k1	6.76249	0.000412841
Gbp2b	5.06733	0.00386731		Myom1	6.74398	0.00119948
Ngfr	5.02654	0.000290969		Ly9	6.73393	0.0006508
Adam33	5.02262	1.07214e-16		Cd3g	6.70638	0.0448587
Inhbb	4.98192	4.27228e-05		Lcp2	6.69953	3.07727e-22
Ltbp2	4.97515	2.02285e-16		Il12rb2	6.69931	0.00220666
Hoxa5	4.93161	7.55568e-15		Acpp	6.69781	0.00348877
Cd79b	4.92596	0.0213727		Col14a1	6.68065	1.39583e-86
Serpina3f	4.90914	0.0128579		Gzma	6.67277	0.00131816
Fzd2	4.89033	6.20935e-71		Crhr2	6.66096	0.000850073
Tnfaip8	4.8738	1.12943e-41		Hoxc6	6.65983	1.00827e-38
AI427809	4.86466	0.0447634		Aoc3	6.631	0.000186365
Adam11	4.86322	7.96249e-44		Hist3h2ba	6.59749	0.019344
Il2rb	4.85444	0.0101769		Rbm46os	6.58936	0.0117465
Lrrc18	4.8305	0.0316688		Cd2	6.57603	0.0101881
Tubb4a	4.80577	1.7611e-25		Ikzf3	6.5747	0.00216595
Cd209b	4.78524	0.0446677		Cyp1b1	6.54413	1.07873e-71
Traf1	4.77779	0.00945941		Dpp4	6.51372	0.000449058
Pnp2	4.75361	0.0190112		Il23r	6.50691	0.02639
Napsa	4.75271	0.023444		Ttc25	6.46976	0.00989679
Prdm8	4.73359	0.000108869		Gpr65	6.4678	0.000712388
Apol7c	4.71844	0.0378331		Arhgap30	6.45811	0.000463996
Egflam	4.70402	9.11082e-69		Pcdh17	6.44497	0.00148536
Samsn1	4.6695	9.95612e-05		Gm8221	6.44442	0.00186724
Il33	4.66831	4.06002e-11		Myo1g	6.37401	0.000578432
Kcna3	4.65922	0.0415324		Col11a2	6.366	0.000877085
Aldh1a3	4.65741	7.45794e-50		Klrb1b	6.35533	0.00547891
Dpysl4	4.64623	0.0218737		Tbx21	6.35532	0.0103439
Skap1	4.62877	0.0041373		Arhgap15	6.34037	0.000292427
Defa24	4.62064	0.0235692		Myh11	6.30138	9.16011e-24
Il7r	4.58116	0.0104914		Cd22	6.28436	0.0018992
Nmur1	4.57847	0.00141472		Dact2	6.27779	0.000198603
Dkk2	4.52819	0.0147345		Sytl3	6.26244	0.00889353
Slc38a3	4.52781	0.00759888		Cd37	6.26012	0.00314917
Zfp605	4.5236	0.0059232		Rpph1	6.25235	9.05071e-07
Cxcr6	4.5167	0.00129595		Emr1	6.25016	0.000487882
Serpinb2	4.50545	0.0379883		Pou2af1	6.23396	0.00110341
Stc2	4.48389	2.04228e-09		Limch1	6.23051	0.000452473
Greb1	4.47704	0.0370784		Ccr5	6.22422	0.000934907
Bcmo1	4.47542	3.71789e-11		Hoxd9	6.2192	9.88754e-09
Tcf23	4.45883	0.000468918		Plbd1	6.20129	3.82732e-34
Sult1a1	4.45347	4.77171e-12		Cd300lf	6.19382	0.00829245
Susd2	4.41399	1.17103e-49		Tub	6.18303	0.0128076
Npnt	4.39378	3.44054e-28		Rgs16	6.14984	2.34728e-09
Fxyd6	4.39205	1.25835e-51		Gm2109	6.146	0.00992719
Kcne4	4.33696	2.24684e-12		Cd79b	6.14139	0.00299262
Adrb1	4.32843	9.79527e-09		Gpr97	6.13843	0.00181116
Abcg1	4.31354	5.65548e-05		Itgax	6.13148	0.000861307
Dapk2	4.30261	9.04278e-08		Cd86	6.10032	0.00223308
Slc1a6	4.29854	0.0176261		Zfp456	6.09965	0.00271207
Hoxd8	4.29315	2.97213e-37		Cd5	6.09638	0.010675
Runx3	4.2848	0.0281454		Fasl	6.09556	0.0179801
Asb5	4.28171	0.0295298		Cd163l1	6.09484	0.0309241
Tmem132c	4.26987	6.72209e-10		Lair1	6.09331	0.00115962
Tagln	4.26338	4.03536e-61		Myb	6.06132	0.0149375
Kcnk2	4.24629	1.69388e-42		Ret	6.05699	0.00335213
Colq	4.2409	2.72129e-09		Gm14207	6.05149	0.005648
Vegfc	4.21961	1.87883e-06		Mefv	6.03907	0.0178879
Pik3r5	4.2097	0.00307021		Pla1a	6.0316	1.34779e-22
Gm16287	4.19413	2.00638e-07		Klhl6	6.03133	1.67791e-10
Axin2	4.1845	1.2356e-08		Igsf6	6.01282	0.00400194
Rspo3	4.17489	2.06571e-24		Cd101	6.00213	0.0160237
Klhl32	4.16504	8.56641e-06		Cd209b	6.00066	0.00917891
Artn	4.12809	5.31762e-21		Ikzf1	5.99918	0.00587181
Mtcl1	4.12721	6.66017e-08		Pacrg	5.98399	0.019799
Aplnr	4.12719	8.45433e-35		Il33	5.98308	1.0172e-17
Ly9	4.11683	0.043511		Gm8909	5.98298	0.000481192
C1qtnf7	4.11009	8.511e-22		Hmcn1	5.97614	7.66852e-08
Gpr88	4.09988	0.000140354		Napsa	5.96815	0.00322215
H2-Q5	4.0864	0.0427169		Ptprc	5.94456	0.0011198
Scg2	4.08393	0.0429557		Apol7c	5.93387	0.00689689
Mndal	4.07542	4.3948e-23		Pla2g4c	5.92028	0.0186466
Ppp4r4	4.07239	3.76965e-06		F5	5.88849	0.00264341
Atp1b2	4.05812	2.26728e-26		Mmrn1	5.88551	0.0230532
Tnfsf4	4.05712	6.09513e-12		Lrrc4c	5.88297	0.00400427
Ptpn22	4.05561	0.000147617		Kcna3	5.87466	0.00777455
Hrh1	4.05477	1.25563e-19		Dpysl4	5.86168	0.00271207
Cxcl5	4.0533	1.83049e-10		Wif1	5.86119	5.18882e-29
Trim30d	4.04985	0.00156985		Pyhin1	5.84104	0.0143284
Tnfsf15	4.0402	0.00418943		Ccl22	5.8404	0.0108182
Gm3230	4.04003	0.00529258		Serpinb8	5.83803	0.00486219
Hs3st1	4.03294	1.33775e-23		Slamf7	5.83756	0.00428577
Dtx1	4.01595	0.049127		Axin2	5.83621	1.50727e-14
Il34	4.00662	6.69931e-36		Defa24	5.83606	0.00304744
Twist1	3.97965	0.00277236		Gja4	5.83603	0.00303574
Lepr	3.97893	9.28715e-43		Pirb	5.8229	0.00273494
Kcng4	3.97795	4.78275e-33		Bcl11b	5.82192	0.0123389
Jph1	3.96006	0.00062571		Nlrp6	5.82181	0.0162267
Rassf2	3.94137	4.14485e-11		Tbx15	5.8215	0.0422711
Cilp	3.92488	3.01537e-09		Bin2	5.80738	0.00457721
Bcl2a1b	3.91715	0.0352074		Lat	5.78322	0.0152722
Chodl	3.91652	0.00209687		Rdh9	5.77903	0.0348258
Ttll3	3.9064	1.67195e-13		Ltb	5.76462	0.0141383
Ptgis	3.89566	1.52258e-42		Hcls1	5.74518	9.63072e-06
Fam124a	3.89007	3.65438e-06		Rnase6	5.72684	0.0239926
Ppm1j	3.86393	1.42124e-06		Dnase1l3	5.71469	0.0476689
Cfb	3.85142	7.57747e-20		Csf2rb2	5.70504	0.00478634
Cd28	3.84507	3.41159e-07		Cd84	5.69553	0.00769409
Gpr171	3.83963	0.0143091		Ifng	5.68532	0.0428918
Cdk18	3.83335	5.04978e-12		Rtn4rl2	5.68375	8.83217e-19
Thpo	3.81689	1.79014e-22		Cdh17	5.67829	0.0247554
Rgs4	3.78968	2.13454e-08		Ms4a6b	5.67231	0.00392253
Atp8a1	3.78901	8.3344e-20		Cpe	5.6637	0.00203364
Stat4	3.7684	0.00512504		Fgr	5.6601	0.00714455
Gm12250	3.75382	1.01136e-13		Fcgr2b	5.65806	0.0028481
Mtss1	3.72963	8.47381e-18		Ptpn7	5.62048	0.0159326
H2-Q10	3.72915	5.47898e-11		Gpr141	5.61752	0.0262555
Zfyve28	3.72746	9.71924e-14		Bcl2a1d	5.59677	0.0226994
Apobr	3.6999	3.48882e-09		Rasgrp1	5.57648	0.0206879
Col14a1	3.68613	8.25525e-35		Hist1h2bb	5.55008	7.70396e-45
Pkia	3.67537	2.14554e-19		H2-Oa	5.53024	0.0345878
Slc27a3	3.67236	9.52017e-20		Klra2	5.52742	0.0262096
Cacna1g	3.66313	8.22105e-20		Rhoh	5.52239	0.0172973
Themis2	3.65092	0.0186237		AI467606	5.51229	0.00918506
Chrd	3.61124	4.52915e-43		Ppfia4	5.50979	0.00810818
Selplg	3.60646	0.00228656		Gdf15	5.49339	1.94236e-10
Rgs16	3.60329	0.000237084		Parvg	5.47763	0.0132435
Dio2	3.58303	2.11078e-06		Hs3st1	5.46027	3.02209e-40
Kcnj8	3.58071	1.16674e-24		Slc28a2	5.45865	0.00739761
Plbd1	3.57154	1.53908e-16		Fndc7	5.45719	0.0190208
Ifi203	3.56556	3.534e-18		Hlx	5.4476	1.64e-34
Plekha7	3.56394	1.04528e-10		Cd96	5.43381	0.0249028
Stau2	3.56166	2.6145e-13		Lilra5	5.43218	0.0335407
Skap2	3.55823	1.66193e-50		Nova1	5.42982	2.27837e-15
Abca8a	3.55719	7.97732e-25		Bank1	5.41548	0.016946
Slc25a34	3.55235	0.0130206		Cdh5	5.40578	0.00421829
Ddah1	3.54077	1.00373e-09		Tagln	5.40246	1.37019e-98
Hcls1	3.53645	0.000704353		Snora78	5.37118	0.00111542
Epor	3.52813	2.06612e-15		Sorcs2	5.36931	2.59329e-31
Tnfsf13b	3.51089	2.45635e-47		Pappa2	5.31487	0.0209905
Pdk1	3.49379	2.7065e-25		Gm11627	5.31446	8.26051e-05
Angptl1	3.48595	2.55998e-25		Nos1	5.28947	0.019059
Slco2b1	3.48333	1.30233e-33		Abcg3	5.27951	0.011666
Hnmt	3.47463	1.08292e-09		Fap	5.27194	0.00875922
Ramp3	3.45382	4.69217e-05		Mmp25	5.27182	0.0337585
Gm14446	3.44157	0.0429869		Fabp2	5.27093	0.0201476
Fam217b	3.41953	0.00113753		Clec4a3	5.26872	0.0230689
Col23a1	3.41727	1.24196e-16		Siglece	5.26636	0.0180261
Myl9	3.39753	1.22635e-79		Acta2	5.26031	1.44973e-92
Slc4a11	3.38764	0.0133995		Timd4	5.24588	0.0351336
Gm4951	3.38455	4.03145e-07		P2ry13	5.24571	0.0314447
F2rl3	3.37987	3.25178e-13		Kmo	5.24494	0.0198227
Matn4	3.37979	1.56968e-07		Clec4a2	5.24439	0.0151982
Exoc6	3.35215	1.35664e-14		Dtx1	5.2314	0.00753427
Gdnf	3.34435	1.10017e-21		Clec5a	5.22296	0.0202358
Plekhb1	3.34119	5.26923e-07		Hck	5.22231	0.00409268
Has2	3.34117	2.70023e-12		Ubash3a	5.2183	0.0496952
Vgll3	3.33656	3.0595e-33		Bcl2a1b	5.12522	0.00573965
Nexn	3.32835	1.55138e-20		Ccl4	5.11773	0.000449577
Fbln5	3.32369	2.05526e-69		Hnmt	5.10795	5.58058e-17
Gimap4	3.29848	0.00483589		Atp2a3	5.07934	3.38118e-180
Tnfsf9	3.2936	3.95743e-12		Chkb	5.07288	1.2535e-05
Cacna1d	3.29353	1.86746e-18		Pstpip2	5.04156	0.0266625
Igf1	3.29099	9.87605e-45		Rapgef5	5.02312	0.0376847
Pgf	3.28633	4.2148e-21		Tshz2	5.02107	2.39065e-38
Pkp2	3.27991	7.51529e-05		Ccl19	4.99351	0.0288259
Sox8	3.2788	0.000715603		Sema3d	4.99032	0.0106095
Tmem200a	3.26805	5.93885e-07		Syn2	4.97391	0.0118263
Sorcs2	3.26491	9.99564e-13		Plxdc1	4.97238	0.0154283
Abcc9	3.25896	7.5008e-31		Gimap5	4.97195	0.0166971
Fam180a	3.25739	2.96709e-15		Il16	4.97105	7.71919e-06
Lpxn	3.25532	0.00146389		Ankrd33b	4.97092	0.0205753
Mmp17	3.25506	0.00507643		Snap91	4.97029	0.0238999
Rgs11	3.20454	1.07282e-09		Tifab	4.96999	0.0256583
Cd53	3.19457	0.0280245		Gm8773	4.9692	0.031693
Cd69	3.1933	0.0031159		Tmem196	4.9691	0.0325855
Arvcf	3.19145	2.71388e-44		Amph	4.94699	0.0279218
Bik	3.18867	0.0127792		Wdfy4	4.94248	0.0374771
Dock2	3.18411	0.0293056		Rarb	4.91794	6.36167e-26
Marc1	3.17183	3.74842e-13		Selplg	4.9052	2.0938e-05
Bicd1	3.16657	0.000560015		Foxs1	4.86203	1.91792e-06
Lck	3.16182	0.0360297		Bik	4.84144	0.000117785
Tmem132e	3.16092	8.95906e-12		Lgi2	4.82706	2.29051e-18
Mgarp	3.14624	1.63886e-36		Samsn1	4.79668	1.16222e-06
Fam26f	3.14493	0.00443319		Il2rb	4.77843	0.00591563
Stxbp3b	3.14302	0.0466018		Ces1d	4.75637	6.05609e-50
Pydc3	3.13278	0.00161653		Trim6	4.70873	0.00365177
Tnfrsf19	3.13247	1.34978e-09		Abcg1	4.70669	2.17751e-06
Mpped2	3.12781	3.17902e-07		Rgs7bp	4.70006	0.0330069
Timp3	3.12682	8.79979e-40		Cdk18	4.68625	2.01463e-18
Myo1b	3.12443	1.1686e-11		Lamc3	4.68598	0.0460838
Slc16a4	3.0944	1.57005e-05		Cd52	4.68006	0.000185378
Car7	3.09398	0.0100268		Cd79a	4.67562	0.00182208
Schip1	3.09363	0.00105727		Frzb	4.6698	0.0200669
Kcnj13	3.09171	0.0215873		Ankrd6	4.66946	1.38037e-07
Bean1	3.0843	0.0192975		Lama3	4.65876	0.0436133
Ifi204	3.08024	0.000243185		Cd33	4.65834	0.0379945
Slc43a1	3.08008	1.31478e-24		Plxna4	4.65583	0.020113
Adamtsl1	3.07172	6.08959e-23		Cd4	4.64353	0.00123671
Kit	3.0714	4.79265e-05		Gpr114	4.63852	0.0342637
Mycbpap	3.05903	0.000148182		C1rb	4.6073	8.82981e-05
Acta2	3.05893	4.23375e-32		Klhl32	4.57391	7.15654e-08
Fmo1	3.05554	1.38762e-10		Adrb1	4.5589	1.47093e-10
Adcy2	3.05265	5.58494e-29		Cilp	4.54045	1.85014e-12
Rab30	3.03275	1.90046e-18		Vaultrc5	4.52951	0.037367
Adarb1	3.03136	7.20365e-06		Kcnq5	4.52166	0.00100853
Ikzf2	3.02166	0.00732984		Lpxn	4.51493	5.69423e-06
Nbl1	3.01801	2.03238e-39		Popdc2	4.5031	0.0264115
Npas2	3.00803	0.00774336		Tmtc2	4.49567	1.99147e-15
Lyrm9	3.00219	0.00353491		Ednrb	4.49162	1.06716e-26
Kcnb1	3.00163	7.45383e-06		Ttyh1	4.48719	6.12389e-36
Fgl2	3.00065	1.63443e-30		Laptm5	4.42386	0.00012553
Adora2b	2.99151	0.0359443		Duox1	4.42259	0.0412975
Prodh	2.98458	1.34978e-09		Cxcr6	4.41147	0.00019279
Adamts17	2.97702	2.32887e-07		Gm16287	4.41057	9.61233e-09
Cd79a	2.95713	0.039343		Rassf2	4.40926	2.19608e-17
Hoxb6	2.91182	4.84978e-06		Ccdc158	4.35944	0.00637011
Myh10	2.91083	4.61687e-33		Traf1	4.33951	0.000682406
Ccnjl	2.90456	0.0195499		Cd69	4.29457	2.6511e-05
Vtn	2.90443	9.24076e-05		Edil3	4.25945	0.0499389
Nid2	2.90104	3.21583e-31		Lmo2	4.23506	0.00113155
Ces1d	2.89334	6.0872e-19		Adam11	4.21506	1.25921e-39
Atp2a3	2.88294	2.81167e-63		Ltbp2	4.20398	8.821e-13
Nrg2	2.87954	1.25992e-08		Rgs1	4.1966	0.00177484
Ifit1	2.87507	9.30728e-20		Rad51c	4.17274	0.00170455
Fjx1	2.86961	1.68223e-06		Il2ra	4.15968	0.0131359
Igtp	2.86009	1.33537e-36		Irf8	4.15661	2.27339e-110
Lrrc27	2.85481	8.97799e-07		Rgs4	4.13953	1.01239e-10
Gp49a	2.842	0.00414115		Ttll3	4.13948	4.15459e-17
Masp1	2.8298	1.73084e-11		H2-Q10	4.12409	4.73565e-14
Gdf15	2.82969	0.0013252		Ccdc3	4.09816	1.478e-68
Arhgap20os	2.8105	0.000463271		Npnt	4.07567	1.19265e-30
Rarb	2.80709	1.36026e-09		Mamstr	4.07003	9.75835e-05
Cdc7	2.80647	5.66522e-10		C1qc	4.06189	1.16477e-07
Cd52	2.80563	0.0173751		Snora64	4.05412	0.00035291
Hlx	2.79918	1.26946e-12		Cd74	3.99375	1.1363e-43
Meis2	2.78384	2.94522e-21		Hrh1	3.97757	4.45372e-21
Arntl	2.77223	1.23473e-05		Tnfrsf19	3.97642	1.19118e-16
Mpp3	2.76914	0.0362876		Nrarp	3.9713	0.00695626
Gpr27	2.76678	1.21887e-15		Npr1	3.97127	9.42474e-07
Fam212a	2.76406	0.000614147		Cdkn2c	3.96698	8.50828e-19
Adamdec1	2.76122	8.79715e-48		Tubb4a	3.96521	3.84886e-22
AU041133	2.7609	2.50222e-05		Tmem44	3.95694	0.00754722
Tgtp1	2.75166	0.00112507		Ramp3	3.94612	2.02808e-07
Gm9767	2.74752	0.0223283		Tes	3.92982	4.25607e-25
Lifr	2.74514	4.39127e-19		Evpl	3.91857	1.94995e-05
Atp6v0e2	2.71236	2.36123e-08		Slc38a3	3.91473	0.0090438
Gm6981	2.69771	0.0465837		H2-Aa	3.90437	1.13095e-17
Cd274	2.69392	1.61759e-13		Pgf	3.87109	6.08841e-32
Fmnl1	2.69052	0.0023906		Cacna1g	3.87021	1.06273e-23
Fam20c	2.67645	7.76432e-20		Il1r2	3.86289	8.80592e-07
Sox6	2.67149	1.33235e-25		Cyth4	3.84184	0.00487422
Htra4	2.67116	0.0116004		Hist2h2be	3.84018	3.9963e-69
Zfhx4	2.66175	0.0223562		Ccl5	3.83786	0.0275124
Prtn3	2.65977	1.8456e-06		Csf1r	3.79602	0.00565497
Enkur	2.65885	0.0389773		Slc7a11	3.78004	0.0135799
Arhgap20	2.63981	3.26168e-16		Fzd2	3.75906	4.95789e-56
Trim30a	2.63827	0.00125751		Cxcl2	3.75651	2.42391e-16
Bcl7a	2.63095	1.35782e-07		Cd53	3.75014	0.00670121
Csf2rb	2.62676	0.0336498		Fcgr3	3.73416	0.000295466
Tchh	2.62153	0.000648488		Cpne8	3.73324	0.00250732
B3galt1	2.6086	1.26535e-05		Hhip	3.72728	0.0154283
Serpinb6b	2.60497	1.90827e-17		Hnrnpa1	3.69232	4.36783e-05
Adamts5	2.59774	1.22907e-12		Sntb1	3.68815	1.74271e-31
Osmr	2.59558	1.01954e-29		Smpdl3b	3.68604	0.00703572
Kcng2	2.59358	0.0464742		Mmp13	3.67199	0.000176999
Aldh1a2	2.57605	6.47216e-36		Cx3cl1	3.66277	3.56557e-08
Fbxl2	2.5646	8.50417e-10		Ptk2b	3.64514	1.70777e-06
Asap3	2.55592	1.16238e-15		Sdk2	3.62137	0.000242391
Rapgef3	2.54937	9.0328e-07		Rnf152	3.62049	1.85757e-20
Rasgrp2	2.54796	7.50131e-14		Fbn2	3.60232	3.11805e-28
Pde2a	2.54776	1.91847e-12		Gm9899	3.60184	0.00688815
Strc	2.54611	3.3639e-05		Kbtbd11	3.59984	4.2809e-11
Gucy1a2	2.54012	1.58375e-06		Pkp2	3.57133	1.07196e-06
Zfp97	2.5376	0.00323479		Pou3f1	3.57005	0.0206102
Gucy1b3	2.53718	3.22065e-19		Rassf4	3.54831	0.023301
Arhgap29	2.53626	2.12443e-31		Tnfaip8	3.54742	7.47341e-30
Slit3	2.53088	0.000579535		Nid2	3.54061	5.55756e-47
Il1r2	2.5201	0.00200712		Adam33	3.53577	2.78503e-11
Rgma	2.51557	5.03999e-08		Gdnf	3.5357	6.52558e-25
Csf2ra	2.51114	3.22088e-09		Hoxa7	3.51038	5.20485e-13
Slc43a3	2.50278	9.48286e-69		Psma8	3.50605	0.0171975
Map4k3	2.50267	2.46567e-27		Cd48	3.50001	0.0373289
Cacnb2	2.50034	3.64085e-05		Ccdc40	3.48361	0.0114769
Chrnb1	2.49332	3.35159e-42		Qpct	3.47987	1.82288e-35
Lims2	2.47668	2.18398e-08		Aplnr	3.46835	8.42341e-26
Tgtp2	2.458	1.46708e-10		Ddah1	3.45486	4.48504e-13
Tom1l1	2.45542	3.43455e-15		Amica1	3.43312	0.00145885
Il1a	2.44894	0.0102129		Map2	3.42194	2.80766e-13
Epas1	2.44771	1.53788e-06		H2-Eb1	3.42011	4.87021e-20
Lphn2	2.44494	2.90549e-11		Gp49a	3.41853	6.16903e-05
Cdkn2c	2.44491	1.07306e-07		Trp53i11	3.41583	9.23387e-51
Serpinb9	2.41461	2.17051e-12		AU021092	3.41505	0.0466641
Sept4	2.41184	1.20995e-27		Artn	3.39454	2.95944e-19
Prkcb	2.40817	0.040932		H2-Bl	3.3913	0.00343028
Spi1	2.40298	0.0358621		Slit3	3.3841	1.66979e-06
Itga1	2.39947	4.17273e-30		Gimap4	3.37935	0.000395207
Acsf2	2.39945	6.15163e-08		Gpr183	3.37501	0.00143077
Olfr1033	2.39794	0.000886431		Trim30a	3.36856	1.03462e-05
Gpr17	2.39381	0.000230382		Tlr5	3.36456	0.0279552
Cytip	2.37892	2.46928e-06		H1fx	3.34961	3.79799e-25
Tead1	2.36806	1.26848e-09		Zfand4	3.32126	0.0245639
Smtnl2	2.35754	2.56782e-17		Cxcl5	3.31698	3.24959e-09
Has2os	2.33521	3.31738e-08		D7Ertd715e	3.30518	0.0308735
Abca3	2.33367	2.28025e-08		Myh10	3.29992	5.0066e-44
Ptplad2	2.32938	5.40934e-19		Ccr1	3.29793	0.0054083
Ntn3	2.32666	9.5538e-06		Nnat	3.28793	3.13647e-10
Adamts15	2.32542	2.43204e-06		Rbm38	3.27929	0.00744411
Dock10	2.31988	3.97199e-14		G0s2	3.27751	3.38286e-34
Wfdc1	2.31063	1.19495e-48		Zfp369	3.27391	0.00307538
Gm14420	2.2983	5.63118e-09		Nexn	3.26468	3.48357e-23
Rdh10	2.29795	1.71012e-11		Cpz	3.25974	0.00144642
Btc	2.29264	0.000206282		Osr2	3.24183	1.03606e-07
Irgm2	2.29043	8.69652e-15		Qprt	3.22163	4.24275e-15
Csf1	2.29027	3.47088e-33		Tead4	3.22162	0.0273508
Hspa12a	2.29001	1.01091e-25		Rragd	3.21727	1.70591e-21
Zfp53	2.27888	3.13115e-34		Srgn	3.19507	2.20261e-13
Adam12	2.27627	1.73806e-08		Lax1	3.19391	0.0107126
Inpp4b	2.27466	0.00186791		Spi1	3.18389	0.00230404
Tbx4	2.267	4.69174e-13		Arhgdib	3.18334	2.9095e-05
Mmp9	2.26216	0.0414666		Lphn2	3.17425	4.93662e-19
Pde7a	2.25888	1.10094e-10		Schip1	3.16295	0.000222279
Fzd8	2.2513	1.97682e-18		Myl9	3.15371	4.1889e-72
G0s2	2.24169	6.01136e-16		Park2	3.15029	0.00108884
Slamf8	2.24138	8.42714e-07		Ctss	3.13796	4.38285e-07
Aoc3	2.23118	0.029583		Sdr42e1	3.136	3.85869e-05
Gm527	2.22995	1.79745e-07		Susd2	3.13515	5.93437e-35
Jazf1	2.22226	1.9385e-14		Ptprm	3.13456	2.23183e-17
Pabpc4l	2.22169	0.0128822		Myo1f	3.11497	0.0251321
Traf3ip3	2.21948	0.0148831		Nkd1	3.11323	9.02647e-25
Fry	2.21921	3.39719e-24		Aim1	3.08929	0.0139412
Il16	2.21667	0.0118907		Tdo2	3.08878	0.0325066
Mtss1l	2.2052	6.24883e-08		Il34	3.0736	2.08242e-23
Abat	2.19089	4.42146e-14		Slc27a3	3.06728	1.1499e-15
Ppp1r3d	2.18881	0.0154934		Gdf10	3.05802	0.000194641
Stat1	2.18751	5.99603e-13		Strc	3.05273	1.35567e-07
Casq2	2.18336	1.00343e-35		Epor	3.04547	3.88823e-14
Ecscr	2.18222	0.0143377		Epas1	3.03971	1.13111e-09
Pard3b	2.17378	4.93833e-23		Vash1	3.03682	0.000573507
Efna5	2.16502	0.000624849		Mtcl1	3.03134	1.90412e-05
Rerg	2.1638	4.35555e-33		Myh14	3.02886	2.73493e-07
Myh11	2.16254	0.00157643		Fmnl1	3.02305	8.12542e-05
Depdc7	2.16155	0.0198667		Areg	3.01262	2.69418e-08
Vipr2	2.16153	2.00098e-17		Pdk1	3.00811	5.81079e-21
Ank	2.1608	2.1647e-15		Col23a1	3.0051	2.88374e-13
Unc119	2.15415	0.0004815		Cyp4f18	2.99319	0.0184648
Fgd6	2.15033	0.000330838		Ccdc88c	2.9927	0.00325153
Crem	2.14883	1.72498e-11		Iigp1	2.99049	7.1116e-15
Ackr4	2.14589	0.0452166		Ecscr	2.98861	0.000296144
Kif2a	2.13868	9.27206e-12		Chd7	2.98058	3.83674e-39
Ldlrad4	2.125	4.79605e-12		Rspo3	2.9782	1.05991e-25
Hs3st3b1	2.12272	1.36727e-12		Fam217b	2.97625	0.000137635
Dock6	2.12079	2.03265e-09		Tyrobp	2.97183	8.31433e-05
Gpr20	2.11859	3.87438e-12		Dusp2	2.96331	0.00584943
Fmo2	2.11773	6.32105e-10		Sept1	2.9625	0.00250989
Kbtbd11	2.11448	0.000141702		Tjp2	2.96081	4.74876e-27
Amotl2	2.11259	5.9603e-38		Tnfsf15	2.95933	0.00839255
Sytl2	2.10925	9.19377e-07		Mycn	2.93977	6.17095e-05
Rbpms	2.10739	1.00176e-23		Apobr	2.9298	5.76207e-09
Slc2a13	2.10591	9.04295e-12		Fam124a	2.89493	0.000348776
Mn1	2.1035	2.10617e-08		Pcdhgb8	2.89284	0.00016733
Zfp808	2.1034	0.0238071		Lyz2	2.89261	8.6857e-17
Lilrb4	2.1018	0.0177092		Clmn	2.88918	7.08419e-07
Samd9l	2.10117	5.44689e-16		Fbxl2	2.88222	2.25564e-14
Leo1	2.09866	1.27945e-07		Dock2	2.86738	0.0198013
Tmem198	2.09139	0.0298217		Prodh	2.86693	1.01534e-10
Slc15a3	2.09051	0.00173539		Cacnb2	2.86211	7.4311e-07
Ier5l	2.09021	8.02783e-06		Hoxd3	2.85958	0.0130444
Trim36	2.07925	0.00385057		Klhl23	2.85937	8.53787e-14
Kcnmb1	2.078	0.000947397		Acy3	2.80071	0.00937319
Plcg2	2.06812	6.9743e-05		Stxbp6	2.794	2.2542e-08
Lrig1	2.06256	9.13978e-09		Enkur	2.79265	0.0168084
Adamts8	2.05881	0.000285584		Lin7a	2.79134	2.58915e-09
Zfp57	2.03949	1.5215e-09		Micall2	2.78305	4.40464e-23
Prrt1	2.03761	0.0222785		Itga7	2.76467	1.91429e-07
Ccdc141	2.03734	0.000620695		Tnfsf4	2.76298	8.11527e-08
Lenep	2.03241	0.0219824		Dapk2	2.7547	0.000104276
Il27ra	2.02812	0.00335121		Nedd4l	2.75126	3.9679e-31
Atp9a	2.02128	1.06046e-13		Gm12250	2.74931	8.10561e-10
Sulf1	2.01988	5.30411e-19		Atg4c	2.74801	3.97062e-12
Hnrnpa1	2.01699	0.0378451		Papln	2.74177	8.45157e-32
Zmynd15	2.01442	2.61743e-15		Ramp1	2.73827	1.31662e-28
Akap12	2.01306	2.68782e-11		H2-Q1	2.73713	0.0466686
Lonrf2	2.01274	0.0243312		H2-Ab1	2.73224	1.45945e-15
Irf8	2.01166	3.76803e-28		Smoc2	2.72845	3.26756e-29
Syt11	2.01048	2.74127e-11		Tnfsf9	2.72748	9.40969e-09
Akap7	2.00959	1.0318e-07		Gm5577	2.72671	0.000922887
Slc25a35	2.00201	1.31304e-12		Bag2	2.72191	8.40196e-07
Pdlim3	1.99709	2.65223e-11		Csf2ra	2.71757	5.44372e-12
Edn3	1.99424	4.55518e-07		Nlrc5	2.71132	0.000174911
Msc	1.99217	6.84141e-08		Ctxn3	2.70564	0.0296849
Maml2	1.98786	1.34188e-07		Sox8	2.68763	0.00191306
Lama2	1.98361	1.55538e-16		Slpi	2.68712	0.00499376
Spred3	1.98221	0.0265363		Akap12	2.68281	1.10498e-19
Zfp40	1.98211	2.97446e-08		Fgd6	2.67019	3.58217e-06
Gstt1	1.97818	1.77868e-17		Colec10	2.66538	0.00102913
Mapk12	1.97675	7.42465e-09		S1pr1	2.65939	0.00581183
Ror1	1.97649	1.67434e-13		Dagla	2.65679	1.91602e-09
Ccdc114	1.97377	0.00326634		Mtss1	2.63764	7.82437e-12
Cd200	1.96816	4.26066e-11		Ryr3	2.62864	0.0121456
Ednrb	1.96518	1.11324e-05		Serpinb1b	2.62406	0.0100518
Slc10a6	1.96175	0.0022405		Matn4	2.6233	3.94127e-06
Cited2	1.95729	2.56361e-05		BC049635	2.61725	0.0359258
Abca9	1.95553	8.1406e-13		Ppp4r4	2.61501	2.00097e-05
Sc5d	1.9547	4.79563e-26		Gucy1b3	2.60272	2.05464e-20
Atg4c	1.95364	2.173e-06		Angptl1	2.59814	5.463e-15
Zfp354a	1.95323	1.38515e-08		Hap1	2.5945	5.3507e-06
Scamp5	1.95268	5.33124e-09		Plekhb1	2.59433	2.82137e-05
Adcy5	1.93945	8.5615e-12		Fmo1	2.59164	5.44998e-10
Fam65c	1.93898	4.0494e-07		Ncf2	2.59122	0.00365669
Gbp6	1.93886	6.98992e-07		Cxcl13	2.58648	0.0303937
Mex3b	1.93734	3.0592e-05		Stau2	2.58428	7.18625e-08
Man1c1	1.93605	1.05006e-25		Sptbn4	2.58099	0.0251042
Gm4980	1.93453	9.98891e-07		Slamf8	2.5667	7.02024e-10
Snx18	1.92558	1.06132e-26		Cyp4b1	2.56312	0.0260821
Nova1	1.92254	0.000789767		Gngt2	2.56056	0.0225531
Zfp948	1.92126	7.59379e-06		Il1b	2.55932	1.4564e-06
Chka	1.92091	0.000375788		Hoxa1	2.55846	0.0317515
Il15	1.90324	0.000105679		Kcnk2	2.55824	1.3182e-18
Pelo	1.90179	5.73886e-09		Lck	2.55712	0.0432366
Il11ra1	1.90039	2.01753e-27		Cfb	2.55608	1.6567e-11
Lrba	1.89909	1.51749e-05		Mtss1l	2.54375	1.36355e-10
Zfp873	1.88788	0.0293919		Arhgap11a	2.5437	0.000587817
Zfp953	1.88622	0.0277234		C1qb	2.54111	1.05939e-05
Pqlc1	1.8839	8.0635e-08		Bcl7a	2.54008	1.60086e-08
Them6	1.88263	0.0317991		Palb2	2.53913	0.0143231
Bmp3	1.87737	2.47344e-11		Mettl20	2.53691	1.71193e-09
Ypel1	1.87727	0.0134983		Gm3604	2.53505	0.00404222
Des	1.87465	8.81468e-06		Camk4	2.5152	0.00085811
Cxcl16	1.87091	4.0841e-33		Spred3	2.51436	0.00205346
Ccdc88b	1.87003	0.00622121		Abi3	2.50571	0.00748724
Epb4.1l5	1.86806	2.21056e-07		Emcn	2.50516	0.00565611
Mcam	1.86687	0.0024427		Icos	2.50396	0.0125068
Lgals9	1.8658	2.75685e-62		Chrd	2.50203	4.76138e-22
Otud1	1.85951	1.32888e-09		Fmo2	2.49942	4.28505e-14
Sh3bp4	1.85901	5.14403e-11		Ccl3	2.49872	0.0441616
Tmem51os1	1.85847	0.0316327		Pde7a	2.49729	1.2385e-13
Trio	1.8543	6.49908e-07		Mink1	2.49723	1.10068e-08
Dusp3	1.85421	1.3881e-10		Cav1	2.46209	3.52956e-12
Wdr78	1.85393	0.0110648		Ccnjl	2.45932	0.0315783
Ptprm	1.85172	1.50957e-06		Bmp3	2.45596	4.25163e-19
Fzd3	1.85009	0.00289556		Pxylp1	2.45484	7.90217e-10
Ankrd44	1.85002	1.3823e-07		Acsf2	2.45295	1.8048e-08
Tmcc3	1.84942	1.34946e-12		Nxn	2.4324	4.88744e-13
Vamp1	1.84626	0.0417506		Serpinb6b	2.41878	2.79504e-16
Bend5	1.8461	0.0137801		Nckap1l	2.41407	0.0304873
Sntb1	1.84267	1.06173e-08		Gm4951	2.41215	1.11974e-05
Slc19a1	1.84047	1.79205e-14		Prokr1	2.40072	2.8038e-08
Fbxl22	1.8392	0.000928854		Gpr56	2.40022	8.96813e-05
Hap1	1.83565	0.00262923		Chdh	2.39847	0.00373525
Cx3cl1	1.83211	0.00915941		Bcam	2.39713	1.96017e-05
Rpgrip1	1.83199	0.0150161		Ms4a7	2.39184	0.0232088
AI507597	1.83035	0.0133461		Ngfr	2.39071	0.00392253
Gan	1.82973	2.29773e-05		Sobp	2.38719	1.17705e-13
Hes1	1.82932	0.0447935		Gpr88	2.38593	0.00392253
Tmco4	1.82484	5.44153e-08		Bbs10	2.3763	0.00540973
Slc16a1	1.82359	5.4047e-08		Nrros	2.3728	0.000955218
Ikzf4	1.82018	0.000687322		Sv2b	2.37028	6.15948e-21
Qpct	1.81484	2.70104e-10		Grem1	2.35909	0.0104388
Kalrn	1.80788	2.71715e-05		Tgm1	2.34841	0.000549617
Myo1e	1.80747	6.66089e-12		Cbfa2t3	2.3317	6.27501e-08
Rgl1	1.80499	4.41141e-30		Kalrn	2.32858	1.07491e-08
Nxn	1.8045	4.50297e-07		Gm19461	2.32424	0.00463545
Eps8	1.79754	5.83593e-21		Rgma	2.31068	3.41453e-08
Pisd-ps2	1.79509	9.15687e-07		Bcmo1	2.30457	0.000308675
Steap3	1.79223	6.10958e-19		Mrgprf	2.29908	0.0400098
Pbxip1	1.78844	3.41983e-48		Tmco4	2.2928	1.00035e-12
Ap3m2	1.78726	6.16143e-06		Mmp3	2.29142	1.51797e-07
Srgn	1.78522	7.50174e-05		Itga3	2.28288	0.00299822
Pik3cg	1.77522	0.0135645		Itgb2	2.27493	0.0033108
Scn7a	1.76642	0.0268537		Edar	2.26981	0.0202793
Micall2	1.76125	1.79628e-09		Pde7b	2.26878	6.8209e-09
Pear1	1.75567	1.58373e-16		Mpp3	2.265	0.0397823
Zfp429	1.75381	0.0231307		Nes	2.25492	1.47697e-11
C2cd4a	1.75347	0.0231738		Dock10	2.25347	9.68987e-15
Rgs6	1.75175	0.00148297		Actn1	2.24975	1.13273e-09
Chst2	1.75152	4.0482e-17		Ptgis	2.237	2.27728e-16
Anxa3	1.74847	1.38747e-07		Cdc14a	2.2354	1.29865e-13
Ccdc171	1.74803	2.62581e-06		Atp1b2	2.22865	5.66912e-10
Fgf1	1.7477	1.9325e-05		Fam117a	2.22456	2.64326e-11
Icam1	1.74699	0.000115237		Grap	2.21999	8.31433e-05
Lmo3	1.74001	0.00169925		Tchh	2.21998	0.0010838
Frmd6	1.7371	5.09784e-16		Atp8a1	2.21654	6.04194e-09
Osgin1	1.73539	3.3702e-06		Casp1	2.21561	4.31756e-06
Lclat1	1.7346	1.01404e-12		Pkia	2.208	3.82216e-08
Chd7	1.73128	1.28571e-13		Ttyh3	2.1995	1.04876e-09
Fam134b	1.7291	0.00067067		Trim30d	2.19665	0.0180209
Gstt2	1.72248	3.4609e-09		Atp9a	2.19455	2.1439e-16
Kdelc2	1.72217	9.01827e-27		Cdca7	2.18902	1.32183e-12
Ankrd23	1.72178	3.21636e-06		Mgarp	2.18777	2.6698e-19
Rnf144a	1.72173	3.39481e-10		Adam12	2.18362	2.50221e-08
Tjp2	1.72064	1.39755e-09		Igtp	2.17871	6.11622e-24
Pcsk9	1.7178	5.05682e-05		Abcc9	2.168	3.58737e-14
Ogn	1.71662	1.51884e-13		Fxyd6	2.16635	8.49529e-16
Epb4.1l2	1.7141	1.52958e-18		Cacna1d	2.16383	3.6228e-10
Fam198b	1.70972	1.92683e-15		Egflam	2.16166	4.51918e-17
Tmem14a	1.70662	0.00101267		Slc43a3	2.15625	4.18425e-53
Ctdspl	1.70362	7.36467e-08		Ebf1	2.15011	7.20676e-05
BC005764	1.70163	2.0991e-11		Them6	2.14398	0.00838248
Nfib	1.70086	1.33182e-11		Hoxd8	2.14118	4.47751e-12
Tgfbrap1	1.70065	4.96201e-13		Cd300a	2.14055	0.0365962
Gucy1a3	1.69728	2.49091e-22		Icosl	2.12964	6.75128e-24
Snora31	1.69267	0.0499843		Cytip	2.1244	2.0978e-06
Daam1	1.68839	1.55421e-10		Ackr4	2.12252	0.0437291
Sept7	1.6881	1.59381e-12		Rps27	2.12193	0.0307962
Sync	1.68421	1.87114e-06		Adamts18	2.11948	0.00229947
Atp6v1a	1.68282	4.11265e-16		Gatsl2	2.11835	6.33071e-14
Lum	1.68215	4.24866e-17		Nipal4	2.11614	0.0094065
Aspn	1.67909	3.11938e-09		Mcam	2.11561	0.000347396
Ric3	1.67453	0.0273456		Kcnj8	2.11152	4.54072e-09
Ramp1	1.67338	5.06099e-11		Il27ra	2.10711	0.000906927
Bcap29	1.65656	1.13855e-11		Kcnk3	2.10519	0.00520629
Syne2	1.654	3.6621e-19		Zbtb42	2.10247	0.000278001
Rnaset2b	1.65342	1.55838e-05		Spsb4	2.09747	0.000154717
Daglb	1.64917	2.61395e-06		Tgm2	2.09399	1.38251e-19
Bcam	1.64881	0.00596854		Adrb2	2.09396	0.0465904
Picalm	1.64587	2.36147e-10		Adarb1	2.08854	0.000807194
Gatsl2	1.64362	3.14617e-08		Fyb	2.08653	0.00806764
Ranbp9	1.64151	0.0161519		Zfp57	2.08469	7.40277e-11
Pygm	1.6415	5.05661e-07		Frmd4a	2.07002	0.000676288
Etv1	1.63851	1.90569e-09		Efhb	2.06689	0.00999659
Xpc	1.63677	3.15148e-17		Plcxd3	2.06644	0.0118156
Klhdc8b	1.63621	3.01279e-15		Trim62	2.06287	4.58746e-05
Ikbkb	1.6358	5.20453e-22		Gpr116	2.0612	0.00774207
Hexim1	1.63141	0.00614199		Man1c1	2.054	4.48045e-30
Efcab2	1.63087	0.00453851		Chodl	2.0535	0.00145885
Tnk2	1.62371	6.77185e-06		Ada	2.02565	0.00274631
Sertad4	1.62337	5.32433e-07		Dbf4	2.02336	0.0226054
Nedd4l	1.62254	3.68244e-11		Map4k3	2.01927	4.96188e-19
Myh14	1.62252	0.0110746		Ccdc141	2.01906	0.000370602
Mapre3	1.6225	1.85845e-11		Synpo	2.0179	2.41251e-26
Omd	1.61864	0.00623086		Gbp11	2.01589	0.0319077
Zfp2	1.61663	0.000357616		AU041133	2.00849	0.000585743
Maneal	1.61609	0.00702287		Fam20a	2.0058	1.61482e-30
Tyrobp	1.6158	0.0488043		Coro1a	2.00365	0.0300494
Phyhd1	1.61497	2.0986e-07		Stab1	2.00201	0.00735251
Nkd1	1.60473	3.6217e-07		Itga11	2.0016	8.14607e-09
Cdca7	1.60245	8.45909e-07		Mef2c	1.99615	0.000167939
Ntn1	1.59324	8.86043e-10		Efna5	1.98714	0.000597015
Rnf152	1.59209	8.78287e-05		Slc16a9	1.98632	6.93901e-08
Zfp934	1.57873	0.0499843		Wdtc1	1.98253	1.13822e-06
F11r	1.57701	0.000264724		Pitpnc1	1.9764	1.28618e-12
Gm6297	1.57305	0.0372245		H2-DMb1	1.97133	0.0076039
Zfp442	1.56948	0.018158		Ralgps2	1.96827	0.0350111
B2m	1.56899	1.69842e-13		Meis2	1.96502	8.20158e-15
Trim62	1.56872	0.00305913		Gimap6	1.96221	2.11365e-05
Tmtc1	1.56754	2.3775e-07		Gucy1a2	1.95532	5.93031e-05
Aldh4a1	1.56492	3.57874e-14		Hist1h2bf	1.95501	8.14607e-09
Ccl11	1.56348	2.7648e-06		Nbl1	1.95238	7.75448e-17
Ebf1	1.56027	0.0130185		Clip4	1.94248	5.55706e-05
Zfp937	1.55839	0.00160497		Ifi27l2a	1.94166	6.14696e-17
Bst2	1.55727	9.47611e-13		Tgfbrap1	1.94046	3.8838e-17
Spry4	1.5552	0.000195982		Fzd8	1.93901	6.79823e-15
Sox4	1.55348	0.00119815		Pde4d	1.93835	2.34792e-06
Cnksr3	1.55281	1.55934e-05		Itpr2	1.93673	4.01048e-20
Rsad2	1.55205	0.0173042		Lgalsl	1.93368	3.24047e-13
Ptch2	1.54471	0.00398423		Cd200	1.91698	1.10359e-10
Gas2	1.54295	0.0148587		Sod3	1.91628	1.10007e-07
Calcrl	1.53664	5.53659e-07		Exoc6	1.91377	7.39752e-09
Lcmt2	1.53359	6.51954e-13		Ror2	1.91358	4.53576e-31
Mettl20	1.52998	0.000767178		Mettl24	1.91224	0.00381743
Shroom3	1.5293	5.09071e-10		Tnk2	1.90748	2.12983e-08
Rmdn2	1.52175	0.000123739		Cited2	1.90719	4.39658e-05
Gypc	1.52146	2.209e-27		Slc16a6	1.90626	0.00444206
Spry1	1.52001	4.48078e-11		Sgcd	1.89906	3.55393e-12
Dagla	1.52	0.00136973		Tppp	1.89794	4.99578e-15
Tsga10	1.51949	0.00124735		Trio	1.89583	1.79477e-07
Synpo	1.51713	1.05929e-14		Daam1	1.89515	9.50965e-15
Abca1	1.51233	0.000309107		Gm20605	1.88371	0.00108262
Cmpk2	1.51083	3.20956e-07		Unc119	1.88238	0.00232321
Ddx26b	1.50979	6.48485e-05		Nfya	1.87469	0.0226534
Wdfy1	1.50851	0.0150355		Mex3b	1.87121	2.07658e-05
H1fx	1.50591	7.82609e-06		Pydc3	1.86944	0.0482728
Zfp938	1.50521	2.5978e-06		Rassf3	1.86805	1.30689e-05
Efnb2	1.50429	0.00317935		Sh3bp4	1.86661	1.27515e-11
Fbxl14	1.50291	4.28428e-05		Rnf144a	1.8589	1.25914e-12
Cyr61	-1.50025	4.76121e-06		Frmd6	1.85263	2.82435e-18
Slc39a6	-1.50031	6.87066e-08		Ptplad2	1.83707	3.36277e-13
Adck4	-1.50106	1.51948e-09		Stc2	1.83155	0.00116021
Rps24	-1.50231	1.0562e-09		Tead1	1.82478	1.00408e-06
Pde5a	-1.50284	2.23943e-24		Tnfaip8l1	1.82116	0.00406957
Ccrn4l	-1.50528	0.0251233		Eepd1	1.81195	5.3033e-06
Scpep1os	-1.50587	1.41098e-16		Pkdcc	1.81044	2.73733e-08
Nr4a2	-1.50658	0.000105241		Daam2	1.81014	4.13107e-10
S100a6	-1.50826	2.46401e-18		Slfn2	1.79785	0.0177185
Elmsan1	-1.51098	7.582e-10		Prtn3	1.79429	0.000220514
Alas1	-1.51347	3.56572e-06		Palm2	1.7933	0.00110559
Kctd11	-1.51426	4.28285e-17		Epn1	1.79305	2.98481e-07
Mki67	-1.51526	0.0148144		Tmem132e	1.78871	0.000254419
Lgi2	-1.51601	4.25142e-05		Panx1	1.78697	4.54664e-08
Lgr4	-1.51645	7.44196e-07		Thpo	1.78297	2.10402e-08
Arhgap28	-1.52202	1.36157e-16		Wasf1	1.78254	0.0309678
Fam162b	-1.52281	0.0176807		Slc16a1	1.77986	1.88245e-08
Cplx2	-1.52605	0.00733684		Vwf	1.77317	0.0177739
Ypel2	-1.5263	5.8701e-06		Prrg4	1.76947	0.00809782
Slc37a1	-1.52682	0.0258207		Slc43a1	1.76797	2.96246e-09
Cdyl2	-1.53041	2.29297e-11		Apoe	1.76797	9.21203e-16
Camkk1	-1.53208	0.000402355		Pamr1	1.76404	1.29099e-06
Piezo1	-1.53535	1.65501e-09		Mtbp	1.75634	9.72683e-06
Notch2	-1.53624	0.0023716		Bcap29	1.75218	3.42989e-14
Diap2	-1.53688	7.49989e-08		Lclat1	1.74982	6.98765e-14
Dusp18	-1.54129	9.76926e-12		Prkce	1.7465	0.000985389
Efhd2	-1.54232	6.58151e-28		Pbxip1	1.73691	1.31521e-46
Adcy4	-1.54659	0.0397157		Depdc7	1.73556	0.0411895
Col6a5	-1.54757	1.72477e-07		Hs6st1	1.73214	3.23403e-16
Gpr146	-1.54815	0.000329447		Ifit1	1.72322	2.23854e-08
Efna1	-1.54991	0.0252941		Slc15a3	1.72083	0.00255696
S100a10	-1.55047	3.23572e-20		Disp1	1.72016	9.9951e-11
Ppap2a	-1.55081	1.23734e-10		Itga1	1.71042	2.85584e-16
Stk11	-1.55141	1.84504e-06		Satb1	1.70778	3.74738e-06
Rpl28	-1.55324	1.10275e-12		Arsg	1.70641	0.00170294
B3gnt9	-1.55405	9.84223e-10		Serpinb9	1.70062	1.35337e-06
Abcb10	-1.55528	1.61703e-05		Pqlc1	1.69998	1.47029e-06
Mical2	-1.55588	9.394e-09		Rin3	1.69856	3.57817e-06
Cdk6	-1.55638	0.000170177		Lenep	1.69009	0.0382402
Rps15a	-1.55734	7.3207e-12		Adamts14	1.68568	2.98739e-10
Lmo4	-1.56166	3.81569e-05		Ptpn13	1.68523	9.41641e-06
Trp53inp2	-1.56297	3.04628e-07		Dcaf15	1.68477	2.47274e-05
Rps28	-1.56426	1.76248e-06		Hs3st3b1	1.68215	3.01103e-08
Slc25a10	-1.56652	9.15687e-07		Dok1	1.68051	4.19666e-06
Hist1h1e	-1.56989	0.0225472		Arhgap29	1.67919	4.23803e-15
Lmna	-1.57083	4.10567e-24		Adamts17	1.67885	0.000424155
Serping1	-1.57251	3.55038e-17		Slc24a5	1.67669	1.50433e-06
Tgfb2	-1.57457	0.000208569		Traf3ip3	1.67514	0.0349283
Hyou1	-1.57543	0.000182451		Fblim1	1.67469	1.2535e-05
Fam221a	-1.57852	0.00579886		Hexim2	1.67257	0.019416
Gm11149	-1.57968	0.000799199		Kit	1.67228	0.0319454
Dnajb1	-1.57981	2.64391e-08		Btbd3	1.67194	6.16387e-12
Gclm	-1.5858	7.21599e-07		Mpped2	1.6712	0.00540175
Tmem141	-1.58762	0.0127189		Zfp873	1.66369	0.0403569
B4galt1	-1.5878	3.54619e-14		Sox12	1.66341	8.10124e-12
Ypel4	-1.58883	0.000742726		Zfp770	1.66158	0.000861806
Ttyh2	-1.58913	1.48765e-06		Gan	1.6598	2.77079e-05
Trpv2	-1.59424	0.000276518		Lrba	1.65863	2.66168e-05
Ncam1	-1.59702	0.000788787		Igf1	1.65542	1.92187e-12
Max	-1.59829	0.00937713		Chaf1a	1.65313	0.0154757
Fas	-1.59866	7.17793e-06		Lrrc42	1.64773	1.66979e-06
Calm3	-1.59935	5.75944e-07		Mtap7d3	1.64574	0.000919132
Gdpd5	-1.60597	0.0144329		Abca3	1.64503	6.8096e-05
Ermard	-1.6093	4.0477e-05		Pde10a	1.64495	8.31433e-05
Sun2	-1.61051	8.21505e-06		Jak3	1.64223	0.00170592
Uhrf1	-1.61087	0.0469922		Ddx26b	1.64059	1.10196e-05
Ripply3	-1.61356	0.0141723		Itga6	1.63824	0.000620161
Arl4c	-1.615	0.0313013		Has2	1.63725	0.00140726
Tspan5	-1.61604	2.68491e-10		Slc38a4	1.63652	0.00265009
Scpep1	-1.61655	4.31289e-45		Tmem200a	1.63106	0.0230134
Cpd	-1.62359	5.18712e-10		Scly	1.62771	1.28275e-06
F3	-1.62437	7.73968e-10		B3galt1	1.6256	0.00650651
Dhx9	-1.62612	3.78018e-06		BC037034	1.62512	0.000157692
Bambi	-1.62732	0.000216262		Rdh10	1.62153	4.51025e-06
Mmp2	-1.62737	3.52125e-30		Hmg20b	1.61798	3.32854e-07
Pcdhga12	-1.62746	0.0376093		Raver1	1.61703	4.26746e-07
Srgap3	-1.62805	0.00702517		Pelo	1.61579	3.90617e-07
Gbp9	-1.63187	0.00330142		Shb	1.61476	7.42326e-05
Gm13889	-1.63543	6.43138e-08		Wdr90	1.61234	0.00131279
Numbl	-1.64381	1.51074e-12		Plekhg3	1.61056	1.18307e-07
Trib2	-1.65096	1.47614e-06		Syne2	1.60981	6.39482e-19
Qsox1	-1.65424	2.00364e-27		Col12a1	1.60927	3.97893e-15
Thsd4	-1.65647	6.28924e-08		Col6a3	1.60509	6.20639e-09
Pomgnt2	-1.6583	1.48729e-07		Ntn1	1.60383	4.24768e-10
Eef2k	-1.66399	1.38308e-06		Cebpa	1.59683	0.000626944
Gtf3c1	-1.66494	4.85385e-11		Ccdc114	1.59117	0.016128
Cd82	-1.66655	9.04899e-26		Dock6	1.59004	3.29703e-06
Car8	-1.66819	0.0366629		Prrc2a	1.58921	1.60996e-06
Ndrg4	-1.66905	0.000288327		Bahcc1	1.58662	0.00628838
Klf9	-1.66908	3.68244e-11		Bcl2	1.58272	5.02925e-13
Fam3c	-1.6701	7.30918e-10		Fam110a	1.57594	1.17767e-08
Micall1	-1.67075	5.76665e-10		Abcc10	1.57483	1.03571e-05
Tie1	-1.67182	0.0211613		Tmem120b	1.57348	5.84398e-05
Lars2	-1.67555	5.51838e-06		Lifr	1.57333	5.87451e-07
Foxm1	-1.67599	0.0226039		Fbxl22	1.56861	0.00309032
Htra1	-1.67624	1.89421e-27		Asap3	1.56824	3.27177e-07
St3gal4	-1.67922	9.04278e-08		Slc16a4	1.56736	0.0254582
Arntl2	-1.67977	0.00441468		Abca2	1.55769	0.000123289
Angptl2	-1.68041	1.75548e-17		Ereg	1.55667	1.23503e-06
Prex2	-1.68157	6.817e-06		Il15	1.55083	0.00109631
Sdc3	-1.68326	0.0001387		Tead3	1.54973	5.44703e-05
Plec	-1.68422	2.41073e-13		Zfp526	1.54745	0.0249157
Tnc	-1.68552	5.20031e-19		Cav2	1.54226	0.000902682
Plekhn1	-1.68792	0.0231307		Shroom3	1.53853	1.41005e-10
Cp	-1.69018	0.0178861		Gm561	1.53727	0.000926148
Rps12	-1.69235	1.361e-11		Gm527	1.5371	7.66621e-05
Slc26a2	-1.6937	2.29877e-08		Zfyve28	1.52598	0.000576714
Aqp11	-1.69423	0.000246879		Fam174b	1.52218	2.61816e-10
Tmem176b	-1.69724	3.1028e-17		Nf1	1.52194	0.000412162
Ctsc	-1.69759	1.36026e-09		Ccrl2	1.52122	2.65644e-06
Fam83h	-1.69972	0.0167792		Clip2	1.51751	5.0341e-07
Col5a2	-1.70005	3.51392e-33		Ror1	1.51711	1.37849e-08
Arhgef19	-1.70381	5.0699e-12		Serpine2	1.51597	0.00408954
Arhgap8	-1.70482	3.30069e-05		Limd1	1.51561	1.48451e-20
Ptprb	-1.70642	0.0286454		Colq	1.51184	0.0332657
Ckap2	-1.70763	0.0249256		Klhl18	1.50973	1.307e-05
Il6	-1.70886	0.0157437		Pald1	1.50911	1.32909e-08
Itpr3	-1.71311	0.000203891		Maz	1.50423	8.7841e-10
Tbc1d8	-1.71595	4.76988e-06		Tnfsf13b	1.50109	3.52969e-17
Mroh8	-1.71596	0.000884261		Dact1	-1.50026	3.43186e-09
Ell2	-1.71651	3.98378e-14		Rarres2	-1.50109	7.73805e-28
Abcc4	-1.72027	2.27045e-13		Add3	-1.50133	2.57932e-16
Itgb3	-1.72254	2.5894e-06		Arrdc4	-1.50205	2.31068e-11
Pfkfb3	-1.7232	0.00040956		Slco2a1	-1.50481	0.00818196
Mdfic	-1.72354	6.78015e-05		Copg2	-1.50537	9.27865e-06
Cnn1	-1.72563	0.0283953		Abhd17c	-1.5068	2.78503e-11
Wfs1	-1.72706	1.32068e-15		Synm	-1.50689	9.79823e-20
Tgfbi	-1.72747	1.81555e-11		Gpx4	-1.50709	2.77631e-23
Tsku	-1.72784	0.000941569		Kctd11	-1.50784	1.47601e-17
Prex1	-1.72973	9.01866e-11		Abcb10	-1.51064	2.95133e-05
Fam43a	-1.73055	3.0286e-05		Socs3	-1.51474	0.000140141
Tram1l1	-1.73412	0.0195402		Gbp9	-1.51627	0.00640332
Pycr1	-1.73972	2.8036e-07		Gm15401	-1.51639	1.61631e-05
Musk	-1.74144	5.18119e-12		Jund	-1.51828	1.22043e-07
Dennd2d	-1.74305	0.0372837		Dtna	-1.52065	0.0227258
Plce1	-1.74356	0.00339864		Clcf1	-1.52163	0.00902923
Smad6	-1.74973	7.67147e-16		Bai2	-1.52222	0.0435421
Col6a4	-1.75052	8.27507e-06		Fas	-1.52767	1.14396e-05
Tuft1	-1.75455	0.000298371		Ccdc28b	-1.53001	4.61461e-07
Lif	-1.75684	0.000256796		Rbpj	-1.53062	2.97623e-18
Arrdc4	-1.76045	3.14083e-15		Foxo3	-1.53183	0.0360757
Cdt1	-1.76562	7.51529e-05		Alpk1	-1.53272	0.00934933
Fam102b	-1.77683	1.24027e-29		Gfod1	-1.54072	0.0361133
Col18a1	-1.77865	5.548e-19		Gdpd5	-1.54146	0.0177782
Oplah	-1.78933	2.54018e-14		Steap4	-1.54544	2.72283e-05
Sphk1	-1.79074	4.29234e-21		Hopx	-1.54731	0.0011126
Itpkc	-1.79075	1.54305e-10		Slc7a10	-1.54742	0.0325709
Gadd45g	-1.79189	4.39379e-15		Wnt5a	-1.5475	1.9876e-22
March3	-1.7922	0.00724623		Zfyve9	-1.54765	0.0298996
Igsf10	-1.79302	3.84839e-10		Pgm5	-1.54811	0.0402524
Tmem176a	-1.79327	3.12056e-20		Il6	-1.55717	0.025948
Adamts12	-1.79388	2.0814e-09		Shmt1	-1.5581	0.0283164
Peg3os	-1.79859	0.000714367		Gsta3	-1.56079	0.0130553
Abhd17c	-1.80126	1.36705e-15		Flt1	-1.56323	0.0171019
Mt2	-1.80533	8.36279e-05		Rsph3b	-1.56323	0.00159532
Smpd5	-1.80751	0.0276045		Fdps	-1.56489	0.000187337
Cib2	-1.81059	0.014296		Col1a2	-1.56915	8.93094e-36
Zfp423	-1.81089	0.000725848		Arl3	-1.56926	6.5919e-12
Gm20257	-1.81296	0.0147345		Hectd2	-1.5693	6.79298e-05
Klf2	-1.81909	5.07525e-05		Epb4.1l3	-1.56933	6.17804e-05
Rnf125	-1.82354	3.4243e-06		Itih5	-1.574	1.51261e-16
Il1r1	-1.82362	6.88544e-16		Dcun1d4	-1.57461	1.76324e-10
Ehd2	-1.82391	1.25323e-07		Camk1	-1.58008	3.012e-46
Adrbk2	-1.82679	9.12741e-09		Ube2i	-1.58341	2.01133e-18
Kif22	-1.8319	0.043655		Rps7	-1.58552	1.3254e-15
Dmtn	-1.83505	0.0317313		Ifrd1	-1.58627	3.61995e-09
Dpysl3	-1.83513	8.18768e-23		Cd302	-1.58855	1.31887e-34
Dusp5	-1.84342	2.01149e-06		Polr2k	-1.59159	0.0226389
Gpc1	-1.84604	4.57152e-23		Nrp1	-1.59204	1.00401e-08
Lrrc1	-1.84781	0.0024002		Prkar1b	-1.59733	0.0054083
Mlph	-1.85338	1.93729e-05		Kcnk6	-1.5994	0.00410539
Slc35e4	-1.8582	1.64952e-17		Orai2	-1.60016	3.90554e-10
Sbsn	-1.86686	0.00533343		Trpv2	-1.60054	0.00022599
Dap	-1.86824	2.78176e-28		Lrrc61	-1.60127	3.65924e-22
Gale	-1.87344	0.00209108		Faxc	-1.60421	0.00805068
Tpbg	-1.87719	7.39271e-05		Bambi	-1.60553	0.000236891
Ttc7	-1.87824	6.92079e-08		Rpl15	-1.60747	8.99485e-24
Plk1	-1.87848	0.0252754		Sdpr	-1.60852	0.000546333
Gm15350	-1.87966	0.000445131		Serinc5	-1.61008	1.25136e-19
Tcn2	-1.88035	1.85622e-07		Napepld	-1.61272	0.00061117
Sec61g	-1.88192	0.0131523		Junb	-1.61324	0.000121477
Acvrl1	-1.88599	3.86627e-37		Pxdc1	-1.61748	6.35483e-07
Hivep3	-1.88917	0.000749169		Tax1bp3	-1.6233	2.03069e-14
Pdcd4	-1.89095	2.92752e-12		Scpep1os	-1.62383	2.51013e-20
Csrnp1	-1.89344	3.97936e-06		Creb3l4	-1.62632	0.0258134
Begain	-1.89702	6.396e-05		Ubxn7	-1.62846	1.25795e-05
P2rx7	-1.89707	0.000196083		Rgs9	-1.62978	0.0230981
Peg3	-1.90028	4.89462e-07		Basp1	-1.63334	4.56426e-15
Fam46a	-1.90188	2.63129e-06		Nav1	-1.63892	6.85172e-15
Cdc45	-1.90195	0.00402313		Rsg1	-1.63926	0.0110946
Loxl2	-1.90272	1.57925e-34		Taco1	-1.64435	0.0263254
Wnt9a	-1.90309	4.06332e-05		Camta1	-1.64603	2.43352e-10
Igsf3	-1.90518	9.07069e-23		Kcnn3	-1.64691	2.58645e-05
Lypd1	-1.90579	4.08192e-06		Rbmxl1	-1.65247	1.24067e-09
She	-1.90602	3.86941e-07		Mfap2	-1.65711	1.89368e-12
Lox	-1.91408	5.03999e-08		Tmod2	-1.66299	8.1082e-15
Il3ra	-1.91887	5.62249e-07		Zfp433	-1.66619	0.0426999
Fbxo44	-1.92419	0.00253029		Rsph9	-1.66719	0.00101156
Wdr59	-1.92493	1.51741e-07		Rhod	-1.66858	8.31326e-16
Itga2b	-1.92623	0.0150139		Adamtsl5	-1.67011	9.12686e-08
Tspan18	-1.92953	1.37866e-09		Rftn1	-1.67754	0.00476124
Kdelr1	-1.93306	1.03986e-31		Chsy3	-1.68035	2.86597e-13
Top2a	-1.93864	0.0305744		Olfml3	-1.6812	8.20772e-18
Mafb	-1.94522	9.21061e-05		Sap130	-1.68149	2.78038e-06
Hgf	-1.9478	2.57909e-30		Ece2	-1.68351	9.56556e-06
Galns	-1.95367	8.91691e-21		Calm3	-1.68354	1.20915e-07
Kif23	-1.95818	0.00749359		Slc35e4	-1.68901	7.6015e-15
Ppapdc3	-1.95836	0.0421377		Gm12338	-1.69308	0.00125752
Fam60a	-1.95906	0.0469657		Tnfaip3	-1.69371	4.76676e-05
Plxna2	-1.95972	0.00107756		Zbtb16	-1.70341	0.00175544
Nfkbia	-1.96174	9.43349e-06		C77080	-1.70505	3.34456e-09
Gch1	-1.96252	8.73277e-05		Tma7	-1.70765	7.93144e-12
Atp11a	-1.97517	3.45418e-09		Btg1	-1.70877	1.76532e-10
Gbp8	-1.97961	8.33825e-05		Ppm1l	-1.70964	0.0228066
Cenpf	-1.98032	0.0370411		Npm3	-1.71137	0.0471838
Col1a2	-1.98116	7.19628e-57		Arl6ip5	-1.71169	8.31116e-15
Pde3a	-1.98179	0.000390914		Aurka	-1.71342	0.00795216
Sh3rf3	-1.98767	0.0292592		Gm10865	-1.71607	1.02605e-05
Tnfsf10	-1.99865	0.00260739		Max	-1.71822	0.00473745
Mfsd5	-2.00088	4.93394e-22		Fam171a1	-1.71965	2.91338e-13
Msx1os	-2.00425	0.00831675		Tox	-1.72762	2.5186e-12
Ern1	-2.00608	1.95413e-12		Fosb	-1.72788	4.40304e-11
Birc5	-2.01745	0.0225704		Slc2a6	-1.73798	0.00705503
P2rx6	-2.02334	4.25309e-15		Ptgs2	-1.73807	0.0222292
Filip1	-2.02513	4.45244e-18		Egr2	-1.73815	0.0149227
Ube2c	-2.02604	0.0433508		Rbp4	-1.7436	1.88226e-20
Gm14322	-2.02768	0.03437		Lix1l	-1.74489	8.12064e-07
Pvr	-2.0296	6.82482e-08		S1pr3	-1.74809	5.27808e-05
Wnk4	-2.03097	0.00572146		Cyb5d1	-1.74878	0.000231501
Fosl1	-2.0349	0.00702129		Gnpda1	-1.74918	4.70809e-15
Actn3	-2.03644	0.00629375		Med12l	-1.75359	3.72378e-08
Aprt	-2.03717	3.61057e-38		Ppp1r3c	-1.75495	0.00573364
Slc39a14	-2.05341	4.73932e-14		Mxd3	-1.75505	0.000668719
Csdc2	-2.05586	8.28661e-06		Bmper	-1.7578	0.0026095
Enah	-2.05796	2.86081e-10		Smad9	-1.75792	0.000163249
Ptpre	-2.06179	3.83169e-20		Exosc8	-1.75992	8.36429e-28
Rn45s	-2.06203	1.57623e-11		Flrt3	-1.76271	0.0279508
Slc35g2	-2.06841	0.000424571		Ptma	-1.76661	4.04533e-28
Cpxm2	-2.06884	2.79833e-08		Brsk1	-1.76788	0.00935212
Nrp1	-2.07065	3.22099e-14		Rpl13	-1.76959	4.58467e-32
Fbxo32	-2.07585	1.41828e-05		Adck4	-1.77439	1.96697e-13
Phgdh	-2.07676	0.0169297		Rpl27a	-1.77584	9.38162e-13
Heyl	-2.07961	0.00154909		Robo1	-1.77901	1.12252e-17
Spon2	-2.07994	3.51441e-06		Nfkbiz	-1.78474	1.07748e-05
Serinc5	-2.08179	1.77209e-32		Fndc1	-1.78507	2.57392e-05
Sfrp1	-2.08587	7.13531e-14		Tram1l1	-1.78716	0.0119388
Msx1	-2.08751	0.00026415		Rps16	-1.79028	1.6567e-24
Usp18	-2.09188	8.59709e-20		Slc2a1	-1.79172	5.02982e-08
Lhfpl2	-2.10077	1.45358e-08		Eif4a1	-1.79292	4.59751e-09
Myof	-2.11338	1.18246e-17		Nyap1	-1.79754	0.0306024
Shmt1	-2.12143	0.00178816		Ptpn3	-1.79892	0.021851
Exosc8	-2.12197	2.57332e-39		AI607873	-1.80343	0.00460092
Prrt2	-2.12626	7.62318e-08		Gnao1	-1.80467	3.0421e-07
Fam64a	-2.12893	0.0346289		Chtf8	-1.80818	0.00165318
Arap2	-2.13167	1.58797e-05		Il3ra	-1.8134	1.85493e-06
Dcun1d4	-2.13258	1.10771e-18		Bok	-1.81522	6.82112e-06
Kremen1	-2.13313	6.88223e-24		Rpl35	-1.81567	1.19453e-15
Mrps6	-2.1377	1.93794e-13		Ier2	-1.82147	6.84858e-08
Ampd3	-2.13775	3.20072e-09		Cp	-1.82379	0.00991
Ppap2b	-2.14013	7.8457e-19		Edn3	-1.8298	1.02004e-06
Kcnn4	-2.14236	0.0041373		Nol3	-1.83046	5.10301e-06
Fam107b	-2.14396	4.5066e-10		Pebp1	-1.83312	7.81285e-13
Gm16897	-2.14401	7.40546e-08		Hsd11b1	-1.83611	6.28023e-06
Hbegf	-2.14663	0.0150355		Irf2bp2	-1.83713	0.0397803
Tmem169	-2.14779	0.0226706		Atp1a1	-1.83884	5.30773e-12
Slc17a9	-2.15277	0.00156985		Tcea1	-1.84281	3.66729e-29
Col5a1	-2.15523	3.66246e-88		Wnk4	-1.84854	0.0121391
E2f1	-2.15546	0.00471036		Gabarapl2	-1.85269	1.65423e-22
Nol3	-2.15631	7.92995e-08		Cbx3	-1.85355	3.89673e-08
Gpr124	-2.15692	2.03445e-16		Fkbp11	-1.8547	6.79634e-07
Mmp19	-2.17142	1.30126e-13		Sult5a1	-1.85576	0.032782
Dysf	-2.17245	0.000634583		Mfsd5	-1.85649	2.26892e-19
Capg	-2.17434	3.52125e-30		Mmp19	-1.85843	3.94248e-10
Zfp36	-2.1749	3.98607e-08		Alpl	-1.85999	9.50134e-07
Olfm1	-2.17704	9.59544e-20		AU021063	-1.8662	0.0287376
Ptprf	-2.18221	2.25627e-11		Uxs1	-1.87497	3.80881e-07
Stox2	-2.18255	4.29131e-15		Rab5c	-1.87568	2.95586e-06
Cdk1	-2.18839	0.00470104		Baiap3	-1.87723	0.0240624
Steap4	-2.18851	6.03038e-10		Gstp1	-1.88128	1.57863e-12
Prdm16	-2.19693	0.000264195		Tubb2b	-1.89425	0.00113067
Dgkh	-2.20482	4.05093e-07		Prkab2	-1.89495	6.61402e-15
Spns2	-2.20689	0.00842486		Plagl1	-1.89638	2.26185e-20
Tox	-2.20986	8.87567e-20		Cd55	-1.89694	0.000296273
Cd40	-2.212	2.42319e-12		Ctsl	-1.89753	5.37399e-69
Ceacam1	-2.22231	0.000445131		Magi1	-1.89858	0.0299803
Msrb2	-2.22561	3.99872e-06		Slc4a7	-1.89945	6.27302e-13
Bdkrb2	-2.22725	1.81777e-19		Amigo2	-1.89959	5.51498e-05
Ogfrl1	-2.23538	2.95811e-13		Rpl10a	-1.90349	3.11114e-18
Adcy3	-2.23903	9.13003e-22		Hnrnpf	-1.90944	6.22692e-47
Ptgs2	-2.23993	0.00190529		Epha4	-1.91103	1.02553e-05
Dtna	-2.24011	0.000357616		Arhgap8	-1.9148	1.11078e-06
Shroom1	-2.24038	0.00220699		Capg	-1.91652	8.99485e-24
Ntf3	-2.24109	6.41686e-20		Col6a4	-1.92171	8.08789e-07
Col8a1	-2.24364	0.00811859		Dach1	-1.92418	2.71061e-14
Bcl2l14	-2.24799	0.0462027		Prdm16	-1.92439	0.00148373
Rgs3	-2.25059	2.84273e-20		Hhipl1	-1.92855	3.41148e-09
Actg2	-2.25569	0.0017619		Sulf2	-1.94164	2.3945e-06
Slc5a3	-2.25573	0.0011197		Fgfr3	-1.94466	0.0316115
Podn	-2.25671	1.76971e-10		Nup35	-1.94668	2.34792e-06
Klhl29	-2.25675	6.36317e-07		Unc5b	-1.94771	4.26329e-07
Astn1	-2.25886	0.0489675		Ube2v1	-1.94838	4.42388e-19
Itga4	-2.26337	0.00705767		Kpna2	-1.95225	0.000382206
Specc1	-2.26834	0.000607109		Lmcd1	-1.95591	0.00809782
Twist2	-2.27	1.00502e-11		Mettl7a1	-1.95831	4.70596e-15
Klf6	-2.2758	2.92567e-37		Fndc4	-1.9591	1.50733e-07
Rgs10	-2.28765	1.47643e-35		Zeb2os	-1.96222	0.0370768
Cd36	-2.29994	6.34593e-05		Cyp2j9	-1.96275	4.40304e-11
Rad51b	-2.30123	6.52542e-10		Entpd2	-1.96344	1.12397e-10
Bmp2	-2.30141	1.2991e-28		Vcam1	-1.96391	5.57209e-30
Limk1	-2.30856	2.13486e-13		Card11	-1.96763	0.0452391
Galk2	-2.30951	3.20279e-20		Fzd4	-1.97333	8.31863e-06
Mitf	-2.31375	7.35328e-05		Dnaja1	-1.97701	6.39268e-08
Rhou	-2.32169	7.44305e-13		Oser1	-1.97859	3.14778e-09
Gm10584	-2.33186	0.0177778		Atp1a2	-1.98281	9.69476e-14
Bcr	-2.33288	0.0078636		Mnda	-1.98698	4.84577e-11
Atp1a1	-2.33498	7.18017e-19		Nqo1	-1.98704	2.29846e-06
Cfh	-2.34081	2.97947e-15		Omd	-1.99037	9.51772e-05
Nfkbiz	-2.34092	2.3912e-09		Myo1d	-1.99853	2.35098e-11
Sorbs2	-2.34728	0.0146239		Hcar1	-1.99868	1.56407e-10
Ece2	-2.36261	1.32344e-10		Ampd3	-2.00115	3.49448e-08
Adamtsl3	-2.36677	0.000632469		Nfatc2	-2.0016	0.000104876
Metrnl	-2.36953	6.90052e-17		Dnm3	-2.00718	0.00234701
Tjp3	-2.3725	0.0289297		Apobec1	-2.01164	2.91779e-05
Kcnk6	-2.38098	6.84822e-06		Klf6	-2.01212	2.95298e-29
Aurka	-2.38307	0.00011596		Hspa12b	-2.01309	1.04607e-07
Nyap1	-2.38648	0.00263296		Tnni2	-2.02758	0.0101853
Igfbp4	-2.38727	2.30001e-26		Sfrp1	-2.02811	3.86977e-13
Clec2l	-2.38913	0.0305278		Mt1	-2.03018	3.63009e-08
Glis3	-2.39148	6.54193e-10		Cgnl1	-2.03091	8.96405e-11
Col3a1	-2.39285	1.01287e-48		Abcg4	-2.03169	6.46156e-05
Fxyd1	-2.39642	1.88018e-11		Mfap1b	-2.03335	3.53504e-09
Adamts6	-2.39696	0.000643629		Slco4a1	-2.03532	0.00309579
Dnm3os	-2.40432	6.42504e-05		Nmral1	-2.03741	0.0432366
Trf	-2.40525	8.70858e-67		Enpep	-2.03835	0.00100229
Dach1	-2.40555	1.24268e-21		Nacad	-2.03963	0.00175216
Cd34	-2.41823	2.50301e-12		Sirpa	-2.03965	8.80717e-07
Col7a1	-2.41928	0.000298728		Cdkn1a	-2.04158	4.58746e-05
Cend1	-2.42499	0.00018055		Ccnb1	-2.04212	0.0263928
Angptl6	-2.4265	6.27902e-13		Ell2	-2.0429	4.82491e-20
Sema6d	-2.42915	3.67331e-12		Clec11a	-2.04299	0.0101022
Enpp6	-2.42999	0.0263941		Errfi1	-2.04363	2.22257e-07
Slc2a6	-2.44595	6.32783e-05		Limk1	-2.0441	6.62664e-11
Sgpp2	-2.45056	0.0135727		Gstm1	-2.04851	4.72921e-98
Cadm1	-2.45626	4.64033e-12		Gpr124	-2.04922	2.96814e-15
Gfod1	-2.45752	0.000286205		Rarg	-2.0493	5.31693e-11
Nckap5	-2.46283	1.26771e-10		Cdh13	-2.04957	1.15757e-05
Hist1h4d	-2.46325	5.34705e-07		Hnrnpa3	-2.05941	6.302e-09
Mt1	-2.46521	9.04295e-12		Fam83f	-2.06104	0.00114608
Naalad2	-2.4657	2.78882e-13		Dusp1	-2.06213	6.75316e-11
Hmgn2	-2.46768	5.06571e-25		Rasgrp3	-2.06637	0.000994011
Slc16a5	-2.47726	0.00711694		Srgap3	-2.07004	0.000213755
Vdr	-2.47813	0.00220147		Gng8	-2.07627	0.00107979
Zeb2os	-2.49166	0.00673395		Layn	-2.08023	1.43347e-11
Tnfrsf22	-2.49457	0.00114138		Cldn15	-2.08575	8.29304e-08
Fam13a	-2.50016	1.42526e-08		Ap3s1	-2.09247	5.61517e-21
Rhob	-2.50607	5.75274e-40		Svep1	-2.09293	2.43706e-07
Racgap1	-2.51534	0.00625968		Olfml1	-2.09557	3.25242e-05
Smox	-2.52574	7.60464e-26		Lama5	-2.10159	2.04884e-05
Mfsd6	-2.53092	0.000134517		Ier5	-2.10461	1.18838e-07
Unc5b	-2.5317	1.65237e-11		Gm1673	-2.11151	0.00182457
Rab37	-2.53391	0.00135592		Vash2	-2.1136	2.98667e-06
Sox5	-2.53476	5.72459e-18		Icam5	-2.11846	0.0216236
Adamts3	-2.53728	6.6857e-15		Phactr1	-2.11927	2.91317e-21
Cacna1h	-2.54539	0.0286175		Col8a2	-2.12258	0.0334005
Anpep	-2.54618	2.31279e-35		Tifa	-2.12363	0.000367042
Fmn1	-2.5488	0.000525058		Enpp2	-2.12607	1.19895e-05
Lrrn2	-2.55098	0.0416987		H3f3a	-2.12714	4.42692e-46
Me1	-2.5665	1.01788e-07		Gapdh	-2.13015	1.45113e-40
Adamts2	-2.57051	2.31653e-05		Prr33	-2.1322	0.0232862
Ace	-2.57554	1.28566e-06		Ahcy	-2.1334	1.73409e-08
Sirpa	-2.57595	2.29942e-10		Zfp641	-2.13482	3.31996e-06
Kazald1	-2.5766	3.95832e-11		Dio3os	-2.14156	0.0370622
Wnt2b	-2.58523	8.35835e-09		Klf2	-2.14193	1.2328e-06
Slc7a4	-2.58732	1.93887e-13		Gm6297	-2.14397	0.00190589
Cotl1	-2.59009	0.0282988		Pcdhga12	-2.14783	0.00271924
Thrsp	-2.59583	0.0294114		Arhgap44	-2.15014	5.26108e-05
Tm4sf1	-2.60371	0.000287937		Id4	-2.15156	1.44428e-05
Ctsl	-2.6199	3.30433e-131		Raly	-2.15227	9.40981e-16
Etl4	-2.62103	1.85736e-05		Tmem71	-2.15338	6.16903e-05
Osr1	-2.62149	1.17547e-09		She	-2.15371	3.19137e-09
Rgl3	-2.62527	1.35873e-05		Gm16712	-2.15631	0.0457118
Pkn3	-2.63391	0.00429534		Tmed2	-2.16473	8.65771e-36
Mpzl2	-2.63404	0.0112861		Cap1	-2.16894	1.401e-26
Cdo1	-2.63866	0.00358136		Tctn1	-2.17165	4.28529e-06
Scn1b	-2.63948	8.00303e-11		Sh3rf3	-2.17527	0.0131963
Sema3f	-2.64072	1.11775e-16		Lgals3	-2.17536	1.7674e-07
Pxdc1	-2.6487	1.62946e-17		Lrrc8c	-2.17692	2.67439e-08
Ppef2	-2.65244	0.0198667		Fxyd1	-2.1809	1.21605e-09
Ccnb1	-2.65417	0.00270358		Cd44	-2.18396	1.17172e-28
Dusp4	-2.66714	2.7648e-06		Il1rl1	-2.18638	0.0268278
Tnxb	-2.67632	2.31093e-17		Tom1	-2.1864	4.59551e-14
Bai2	-2.68092	8.34009e-05		Faim2	-2.1902	0.000104656
Fndc1	-2.68844	3.06899e-11		Fam162b	-2.19819	0.000144023
Gngt2	-2.69637	5.5735e-05		Atp5g2	-2.19898	1.64666e-12
Nipa1	-2.6965	4.40002e-11		Stk32c	-2.20348	0.0479636
Cyfip2	-2.70081	0.000240023		Colec12	-2.20462	3.98304e-22
Tle1	-2.70126	2.61529e-52		Trp53rk	-2.21934	0.0122362
Ptgir	-2.70554	0.0245423		Btg2	-2.22231	3.07773e-08
Icam5	-2.71589	0.00217851		Rian	-2.22663	0.0420946
Hhipl1	-2.72272	1.16245e-17		Glul	-2.24	9.7659e-14
Arap3	-2.72308	0.000292148		Aph1a	-2.24219	4.80896e-18
Mfap4	-2.72334	4.40506e-34		Chst15	-2.24403	1.56407e-10
Sulf2	-2.72384	7.28012e-12		Atp1a3	-2.25738	0.00138025
Il1rn	-2.72487	1.06225e-06		Camsap3	-2.2574	0.0237915
Slc6a11	-2.72886	2.86819e-22		Lbp	-2.25998	0.00140539
Col22a1	-2.72973	3.44183e-05		Fst	-2.26059	4.19877e-12
Coro2a	-2.73331	0.00382343		Hsp90aa1	-2.2663	5.20656e-10
Gda	-2.73642	0.0188388		Stk11	-2.2727	8.59256e-14
C77080	-2.73999	8.73121e-23		Twist2	-2.27355	2.80038e-12
Adamts7	-2.74587	1.82245e-48		Aspa	-2.27517	1.01514e-21
Xylt1	-2.74975	0.00126712		Ppap2b	-2.27522	3.63806e-21
Stxbp6	-2.75108	4.54554e-10		Lca5l	-2.27775	0.0330428
Apod	-2.75765	6.58347e-14		Dnajb6	-2.27957	1.42389e-44
Gm10677	-2.76279	5.71127e-05		Arap2	-2.28258	2.09892e-06
Chst15	-2.76401	1.16238e-15		Pid1	-2.28842	0.00338363
Pkp3	-2.76441	0.0233299		Mdfic	-2.29069	3.88606e-08
Inadl	-2.7701	0.0020759		Ctnnal1	-2.29452	5.46378e-05
Faxc	-2.77013	6.63965e-07		Nck2	-2.29715	1.12206e-09
Mcf2l	-2.77047	0.00110082		Gsap	-2.30114	1.87516e-10
Enho	-2.7836	2.57332e-39		Tbx3	-2.30154	1.34198e-13
Myo1d	-2.7861	2.33768e-21		Sugct	-2.30771	9.83028e-05
Stx3	-2.78844	8.81731e-13		Fam46a	-2.31283	5.41507e-09
Rgag4	-2.79209	0.0390978		AV051173	-2.315	3.27551e-06
Camkk2	-2.79231	4.07196e-61		Tnxb	-2.31989	3.24085e-13
C4b	-2.79438	4.82707e-05		Peg3	-2.32605	2.89507e-10
Sdpr	-2.80375	1.13491e-10		Wnt9a	-2.32643	1.75545e-07
Apbb1ip	-2.80781	0.000787819		BC039771	-2.32964	0.036801
Itgb4	-2.81359	0.00021788		Opcml	-2.34364	8.457e-08
Mmp16	-2.81901	0.00443467		Pnp	-2.34505	4.86171e-36
Trnp1	-2.83511	0.00101322		Ly6c1	-2.34531	1.42907e-11
Saa3	-2.84037	0.000328548		Syne3	-2.34699	0.00128361
Lamc2	-2.84375	1.19921e-05		Sepp1	-2.34904	1.0478e-63
AI854703	-2.84489	1.00097e-06		Cd59a	-2.34908	0.000370602
Cap2	-2.85776	2.91931e-05		Ptger4	-2.35183	4.25163e-19
Gsn	-2.85783	2.45556e-56		Rgs3	-2.35231	4.97821e-23
Mamdc2	-2.86114	2.70506e-51		Plek2	-2.35481	0.0481733
Slc22a4	-2.86407	0.0017876		Dmtn	-2.35611	0.00243325
Vash2	-2.86574	7.43033e-11		Dpt	-2.36638	5.33025e-23
Fam227b	-2.87042	0.00415107		Usp13	-2.36867	0.000500576
Adamts13	-2.89624	0.0100268		Mest	-2.3702	0.000126259
Gm7694	-2.8995	4.3298e-05		Cnbd2	-2.37071	1.60599e-09
Shc4	-2.91029	0.0109176		Ccdc152	-2.371	5.67952e-05
Abcg4	-2.91273	2.75551e-09		Plau	-2.38048	7.61151e-07
Il12a	-2.91317	1.07023e-09		Metrnl	-2.38281	1.06928e-17
Lrrc8b	-2.91389	0.0113292		Il17d	-2.38951	0.000929466
Lxn	-2.92005	8.46636e-30		Hsph1	-2.39373	6.67441e-37
Plscr1	-2.92702	1.13732e-33		Gm10584	-2.40183	0.0122402
Tifa	-2.92727	3.00962e-07		Robo2	-2.40545	3.01931e-17
Wnt5b	-2.93146	8.98363e-77		Slc5a11	-2.41443	4.68155e-05
Gsap	-2.9357	2.31426e-16		Fn3k	-2.41579	0.0214872
Rgcc	-2.94843	2.51524e-10		Tmem26	-2.417	0.0371968
Glul	-2.9491	2.07129e-23		Fam210b	-2.41881	4.26312e-52
Il18rap	-2.95104	0.0339458		Tuba1a	-2.42151	3.25308e-73
Smco4	-2.95355	3.30279e-09		Aebp1	-2.42339	2.63663e-23
Myo7a	-2.95628	6.63965e-07		Anpep	-2.42484	1.11105e-32
Rep15	-2.95686	0.0372818		Cdkn1c	-2.44008	4.752e-08
Hipk2	-2.96314	9.84784e-31		Insig1	-2.44506	1.78805e-37
Rab32	-2.96464	4.32444e-39		Tiam2	-2.44811	7.09697e-08
Tox2	-2.96936	7.77213e-06		Rasl11a	-2.44958	2.89049e-09
Tmprss9	-2.97026	0.00136972		Kazald1	-2.45638	3.66713e-10
Rcan2	-2.97376	0.00324832		Ddit3	-2.46798	5.03376e-25
Gpd1	-2.97518	0.00391122		Snx24	-2.46883	1.5416e-09
Scrn1	-2.97587	2.31943e-18		Scara5	-2.47755	0.0306197
Enpep	-2.98246	4.56643e-07		Hmgn3	-2.47773	1.5754e-05
Ppap2c	-2.98379	1.56517e-11		Tspan5	-2.47809	7.87571e-25
Fam151a	-2.98894	0.0190868		Trib2	-2.48687	8.5248e-15
Sv2a	-2.99255	0.00366778		Fat4	-2.48957	2.46408e-12
Ism1	-2.99439	0.0305112		Slmo1	-2.49157	0.0421713
Sytl1	-2.99709	0.00701503		Itga2	-2.49521	0.0102861
Aebp1	-3.00372	1.45439e-35		Cpa6	-2.50164	1.71752e-05
Ablim3	-3.00453	0.00327665		Eln	-2.50332	1.38251e-19
Vcam1	-3.00544	1.42598e-69		Osbpl6	-2.5057	2.07595e-10
Sdcbp2	-3.00649	0.00529258		Sdk1	-2.51086	2.75728e-09
Nos1ap	-3.01357	2.80701e-05		Cebpd	-2.52566	0.000434478
Cenpe	-3.02315	0.013369		Tmem178	-2.54363	0.00228658
Arl4d	-3.03897	1.51618e-08		Tek	-2.54456	3.92538e-08
Creb3l4	-3.03981	3.38837e-06		Arl4d	-2.54464	3.50673e-06
Gimap8	-3.04924	4.47814e-06		Man1a	-2.54725	2.15759e-22
Olfml1	-3.04925	3.56973e-10		Grin2d	-2.56209	7.76294e-05
AI506816	-3.0526	6.13684e-06		Hmgcs2	-2.56215	9.41199e-09
Guca1a	-3.05728	0.0268194		Slc1a3	-2.56771	4.70741e-10
Gpr68	-3.06503	3.71913e-28		Abhd11os	-2.5708	0.00270956
Chn2	-3.07059	4.75561e-05		Il1rl2	-2.58142	4.25962e-11
Fkbp11	-3.07357	7.0644e-18		Msrb2	-2.58566	1.65008e-08
Tnfaip3	-3.08279	3.17137e-15		Ccl8	-2.58722	2.7201e-08
Fbxl13	-3.0838	4.74437e-06		Wnt5b	-2.59082	1.76087e-60
AW549542	-3.0875	0.0340498		Sh3gl3	-2.5917	0.00354145
Fat4	-3.09931	9.27774e-19		Tiam1	-2.59393	0.0434658
Dnph1	-3.09944	0.00239838		Aplp1	-2.59568	5.34966e-05
Ppp1r9a	-3.10993	3.36956e-06		Nrg1	-2.59668	0.00342988
Tmem200b	-3.12005	1.46183e-26		Shroom1	-2.60359	0.000164771
Mgp	-3.12135	1.12892e-20		Gas1	-2.60417	1.54341e-09
Steap1	-3.12298	0.0315888		C5ar2	-2.60825	0.00185354
Tspan33	-3.12489	0.0331685		Tuba1b	-2.61242	3.96072e-52
Usp13	-3.12539	1.98972e-06		Mrpl23	-2.6152	1.38482e-13
Vcan	-3.13101	1.11674e-37		Ptgir	-2.61786	0.0262907
Fosb	-3.13277	2.58475e-35		Ppef2	-2.62258	0.0193858
Zfp521	-3.13863	5.78552e-17		Adamtsl3	-2.62406	8.68027e-05
Egln3	-3.14676	5.94195e-05		Inadl	-2.63221	0.00323037
Fam210b	-3.14788	8.94979e-88		Abcb1b	-2.63883	2.88777e-06
Wasf3	-3.14878	0.000659992		Olfml2b	-2.64564	0.00392518
Dpt	-3.1627	8.68154e-41		Rab32	-2.664	5.47271e-32
Neto2	-3.17375	2.44987e-08		Rnf125	-2.66506	2.01048e-13
Jun	-3.18549	1.92871e-07		Nipa1	-2.66833	4.38584e-11
Atf3	-3.18571	1.41855e-51		Mmp16	-2.66985	0.00613286
Pcdhgc5	-3.19702	2.93449e-08		Chp2	-2.66999	8.58863e-44
Epb4.1	-3.19996	3.74793e-37		Timm23	-2.67223	4.01048e-20
Tiam2	-3.20763	4.99478e-13		Cyr61	-2.68081	9.5916e-18
Rarg	-3.2081	3.39901e-26		Hvcn1	-2.68261	4.60158e-09
Camsap3	-3.20862	0.000630968		Ppp1r9a	-2.68649	7.1139e-05
Lrrc17	-3.21548	3.57792e-50		Fam198a	-2.69385	0.0424074
Wnt11	-3.22417	2.57383e-10		St6gal1	-2.69533	3.06446e-07
Pappa2	-3.2476	0.0326709		Ano1	-2.69831	0.00505181
St3gal6	-3.25256	8.3538e-07		Nudt21	-2.70414	9.24176e-19
Ptpn3	-3.25277	4.28497e-06		Clic5	-2.70451	0.0413227
D8Ertd82e	-3.2605	0.0159017		Adm	-2.71046	1.95833e-19
Gstp2	-3.26056	1.75275e-06		Nhp2l1	-2.71423	4.68504e-23
Smpdl3a	-3.26454	5.71027e-17		Sgip1	-2.71991	0.00255427
Hmgn3	-3.26551	4.25745e-09		Wdr59	-2.72961	2.04844e-15
Ihh	-3.26992	0.00927004		Vcan	-2.7316	6.31749e-29
Mfap5	-3.27131	0.00176885		Gata5	-2.73298	0.0357686
Slc9a5	-3.28424	5.89448e-05		Spon2	-2.7401	3.78599e-10
Vil1	-3.28602	0.000298649		Idi1	-2.74079	1.10145e-10
Nuak2	-3.28815	5.79411e-06		Pctp	-2.75363	0.0267252
Cd248	-3.29545	1.86582e-11		Tmem37	-2.76368	0.00938566
Dnm3	-3.29627	8.04363e-08		Me1	-2.76466	5.32017e-09
Lmcd1	-3.29682	1.21035e-06		F3	-2.76563	2.77685e-27
Osbpl6	-3.30465	1.2908e-17		Actg1	-2.78213	2.10907e-57
Adra2a	-3.32165	0.0194331		Cd248	-2.78442	1.93782e-08
Tbx3	-3.32175	7.92311e-28		Rsph3a	-2.80528	5.76432e-06
Acot11	-3.33946	3.00514e-05		Tmem200b	-2.80591	9.7528e-22
Igfbp3	-3.34554	2.5894e-06		Pcdhb9	-2.80884	0.000100719
Slc39a4	-3.35609	0.0166218		Enpp3	-2.81532	3.18155e-20
Grhl2	-3.37057	0.0265363		Lxn	-2.83139	3.2128e-28
Rasd1	-3.37291	1.12128e-08		Rab37	-2.83163	0.00019641
Galnt12	-3.37297	2.3693e-08		Angpt1	-2.83221	8.30121e-13
Ptger4	-3.37924	6.40189e-39		Tnfrsf23	-2.8334	1.69418e-06
Milr1	-3.38032	7.80301e-15		Tspan18	-2.83707	1.70538e-21
Plek2	-3.40188	0.00219255		Gm7694	-2.84022	5.41243e-05
BC039771	-3.40552	0.00104447		Ahr	-2.8444	0.000796387
Adcy7	-3.41536	1.80776e-18		Gcnt4	-2.84568	0.00029761
Hcar2	-3.41746	1.03263e-06		Peg3os	-2.84759	4.29843e-09
Gcnt1	-3.42276	0.0200595		BC028528	-2.84778	0.00927161
Hspb1	-3.42292	7.53088e-14		Zfp36	-2.85786	1.81485e-13
Cntfr	-3.42467	4.25101e-06		Epb4.1	-2.8762	1.23838e-30
Clic5	-3.42951	0.00702287		Kif5a	-2.87772	0.00173202
Mmp12	-3.43563	0.0337694		Ptpru	-2.87857	8.22165e-27
Robo1	-3.44067	1.64245e-65		P2ry1	-2.88527	2.85641e-19
Angpt1	-3.44675	1.39307e-18		Cdk2ap1	-2.88544	1.29531e-29
Fgfr3	-3.44775	2.27892e-05		Fam13a	-2.88732	2.67746e-11
Fam83f	-3.45061	5.17589e-09		Ahrr	-2.89184	0.00099751
Kcnk5	-3.46217	2.6435e-06		Ablim3	-2.89908	0.00392253
Vav3	-3.46376	0.023008		Slc39a4	-2.90224	0.0428793
Abcb1a	-3.46502	1.19624e-47		Rps6ka1	-2.9023	1.79335e-07
Ptpru	-3.47274	1.82912e-38		Lgi4	-2.90539	6.93562e-05
Ptafr	-3.48003	0.0110731		Tdrp	-2.92025	1.17122e-06
Nhlrc1	-3.48227	0.0443611		Rasd1	-2.92261	1.0354e-06
Hebp2	-3.48687	5.85597e-05		Smpdl3a	-2.92654	3.729e-14
Padi2	-3.48865	0.0123079		Inmt	-2.93154	1.58561e-08
Tcp11	-3.51235	0.0184586		Stx3	-2.93512	2.71473e-14
Plxna4	-3.51365	0.00018159		Hspa8	-2.93596	1.04054e-23
BC028528	-3.51389	0.00092785		Vdr	-2.94016	0.000123289
Spint1	-3.52092	8.09738e-05		B3gnt3	-2.94308	8.09832e-09
Enpp2	-3.52248	1.8959e-14		Mansc4	-2.94385	0.000421026
Fzd4	-3.5322	2.94056e-17		Abcb1a	-2.94798	4.47343e-35
Grhl1	-3.53398	0.0125776		Rgs2	-2.95152	3.25308e-73
Rap1gap	-3.54643	1.0348e-11		Tmem74	-2.96534	0.0457118
B4galnt1	-3.57868	1.11465e-16		Cadm1	-2.98703	7.10011e-18
Avil	-3.58606	0.000435662		Xylt1	-2.99139	0.000296079
Psd4	-3.59089	0.00138524		Gm6682	-2.99179	0.0404253
Slc2a1	-3.59313	1.14691e-30		Dnm3os	-2.99502	2.84803e-07
Cachd1	-3.59428	1.27572e-53		Rab38	-2.99634	1.10685e-14
Snap91	-3.59631	0.00542978		Mafb	-2.99992	2.58987e-10
Cldn7	-3.59714	0.000925569		Mgst1	-3.00305	0.00842704
Rgs2	-3.61065	3.44627e-109		Ptpre	-3.00566	4.48386e-43
B3galnt1	-3.6192	0.000774444		Trf	-3.0092	9.85183e-107
Egr3	-3.63796	0.000240575		Ces2g	-3.02362	0.0347797
Erbb3	-3.63921	0.00889098		Rad51b	-3.03277	9.4947e-18
Itga8	-3.65034	0.0206106		B4galnt1	-3.04016	3.6231e-12
Gpr64	-3.66328	0.00720955		Mpst	-3.05075	0.0136922
Sema4d	-3.67076	1.03948e-12		Gpd1	-3.05082	0.00260083
Ripk3	-3.67603	2.01149e-06		Emp1	-3.05702	1.31658e-50
Adh1	-3.69159	9.98259e-13		Plxna2	-3.05725	1.11389e-08
Figf	-3.70042	2.92523e-30		Hebp2	-3.05848	0.000482999
Hsd11b1	-3.70157	2.43582e-22		Adamts2	-3.06291	2.87677e-07
Tek	-3.70585	1.43071e-16		Cyp7b1	-3.07691	3.83303e-07
Neurl1a	-3.71442	0.000631536		Cd36	-3.08178	1.7352e-08
Cd44	-3.74259	8.66444e-84		Ehd2	-3.08992	1.01542e-20
Gm11651	-3.74268	0.0123296		Asphd2	-3.09248	1.55426e-08
Man1a	-3.74677	4.74944e-48		Cachd1	-3.09554	3.27213e-40
Dnaic1	-3.74703	1.36385e-29		Fxyd5	-3.10446	6.15174e-14
Cdca7l	-3.75383	0.000598541		Tfr2	-3.10569	0.0211964
Hdac9	-3.75491	3.96473e-07		Cox4i2	-3.11352	8.27675e-06
Fam83e	-3.75718	0.0362588		Grip1	-3.12835	0.00757948
Pcsk2	-3.7625	0.023877		Cend1	-3.13218	3.01136e-07
Abcb1b	-3.76544	4.40314e-12		Tle1	-3.14085	6.70873e-73
Syndig1	-3.7684	0.0119798		Slc22a23	-3.15367	0.00138884
Sdk1	-3.76891	3.00063e-20		Smco4	-3.1749	9.1095e-11
F5	-3.76892	0.000127796		Anks1b	-3.17566	0.0409803
Nmral1	-3.77123	2.55284e-05		Insc	-3.1865	4.37227e-32
Prdm1	-3.77514	1.91867e-12		Gsn	-3.19372	2.02658e-70
Kif5a	-3.77749	1.99453e-05		Upp2	-3.19641	0.0246358
Morn4	-3.78006	0.0291768		Ace	-3.19761	5.30346e-10
Lrrc8c	-3.78974	4.81953e-24		Grb14	-3.19783	0.0409803
Plaur	-3.80221	3.00356e-05		Zfp791	-3.2004	9.24507e-06
Grin2d	-3.81864	6.20606e-10		Chad	-3.20338	0.00580547
Zcchc5	-3.82521	9.70186e-10		Grb7	-3.20504	0.0115656
Syne3	-3.83708	1.68348e-08		Neto2	-3.20864	1.29844e-08
Sort1	-3.83982	1.41772e-08		Slc22a4	-3.21039	0.000297022
Grb7	-3.84105	0.00183218		Ccdc109b	-3.24418	1.37121e-05
B3gnt3	-3.84137	1.50359e-14		Nox4	-3.25551	0.0025613
Ugt1a6a	-3.85395	0.033739		Gprc5a	-3.26779	0.000258795
Fbxo2	-3.8561	0.015667		Gadd45g	-3.26939	4.63705e-49
Fbxo27	-3.86454	0.000406824		Nos1ap	-3.28225	2.88777e-06
Thrb	-3.86619	0.0337252		Sort1	-3.28608	1.67587e-06
Ahr	-3.86845	1.80106e-06		Phgdh	-3.29488	1.19211e-05
Rps6ka1	-3.89585	5.99603e-13		Plaur	-3.30481	0.000394046
Slc12a8	-3.90019	9.48897e-06		Gatm	-3.31664	1.02949e-09
Vill	-3.91508	3.82945e-05		Epdr1	-3.32389	4.33619e-10
Mgst1	-3.91622	0.000308653		Adcy7	-3.32468	1.26574e-17
Tec	-3.91773	2.30001e-26		Hpn	-3.33141	0.01496
St6gal1	-3.91861	1.23926e-14		Slc37a2	-3.33185	2.65563e-29
Slc1a7	-3.9404	2.61933e-09		AI854703	-3.33588	3.25871e-09
Slc45a3	-3.96363	0.00602207		Slc6a11	-3.33731	5.58252e-34
Slpi	-3.9681	8.49887e-11		Gdap1l1	-3.33954	0.0381528
F13a1	-3.96957	0.0220506		Entpd1	-3.34261	1.83292e-32
Gnao1	-3.97824	2.08165e-33		Cotl1	-3.34589	0.00312829
Col15a1	-3.99855	4.75133e-54		Spint1	-3.34774	0.000163557
Ccdc64b	-3.9992	0.0207527		Lef1	-3.36118	0.00232319
Hpn	-4.01581	0.00241327		AW549542	-3.36235	0.0174601
Ctsh	-4.03551	3.14095e-88		Rnf182	-3.36438	0.0370622
Dll1	-4.03941	3.22609e-23		Tdg	-3.36722	0.0464444
Slc41a2	-4.04862	7.66939e-29		Hmgn2	-3.38475	3.11229e-47
Cdh13	-4.05499	2.50551e-20		BC002163	-3.38576	4.85787e-09
Lama5	-4.07932	1.16996e-18		Gpm6a	-3.3873	0.0108681
Rnf43	-4.1114	0.0111367		Angpt2	-3.39999	0.000667203
Svopl	-4.12592	5.46919e-05		Gm266	-3.40308	0.0103809
Igf2	-4.14625	5.74252e-12		Rab15	-3.41055	0.000723379
Slc37a2	-4.14885	5.1013e-45		Pla2g7	-3.41478	6.08859e-07
Nov	-4.15	7.16882e-05		Spata13	-3.42065	2.32533e-19
Penk	-4.16804	8.80445e-07		Plscr1	-3.42326	2.17888e-47
Bmper	-4.17823	1.5932e-15		Spon1	-3.42349	4.13368e-21
Sh3bgrl2	-4.17832	0.000265825		Dnajb1	-3.43068	6.41887e-37
Itga2	-4.1849	2.64911e-06		Sstr4	-3.45082	0.00112494
Dpep1	-4.1882	1.05707e-28		Met	-3.46851	0.000165181
Mfap3l	-4.20293	8.99501e-40		Mroh8	-3.47746	2.11732e-14
Calcb	-4.21443	4.62477e-05		Osbpl3	-3.50985	1.76364e-13
Pcolce2	-4.21862	0.0264217		Gch1	-3.51057	2.49016e-14
Dclk3	-4.22912	3.14054e-122		Fkbp5	-3.51931	0.000469213
Ccl8	-4.23016	2.01929e-21		Rcan2	-3.52916	0.0002121
Hgd	-4.23244	0.000263478		Zfp536	-3.52985	0.000147002
Nmnat2	-4.23275	0.000219279		Sh3bgrl2	-3.55675	0.00243762
Foxq1	-4.23564	5.14158e-21		Hspa1a	-3.56797	8.58863e-44
Sh3gl3	-4.24328	2.74569e-07		Lrrc1	-3.56868	2.22948e-11
Sgsm1	-4.24662	0.0046787		Enpp1	-3.57076	2.27339e-110
Slc22a23	-4.25604	6.47542e-06		Hspa1b	-3.57411	1.14612e-44
Pctp	-4.27114	0.000189011		Gm16796	-3.58454	0.003252
Il18	-4.27842	1.93799e-05		Col15a1	-3.59148	4.54291e-44
Tmem121	-4.27951	0.000731049		Slc41a2	-3.59291	5.67104e-23
Emp1	-4.29639	6.7561e-100		Erh	-3.59939	2.15759e-22
Lgr5	-4.29996	0.000440323		Enho	-3.60509	6.4743e-67
Tmem45b	-4.30126	0.00803975		Osbp2	-3.61367	0.000225467
Rufy4	-4.31908	0.0107015		Prdm1	-3.61635	1.79642e-11
Als2cl	-4.32145	0.022669		Ctgf	-3.61878	2.51025e-24
Il1rl2	-4.33282	1.37819e-30		Inpp5j	-3.62575	0.0065026
Acss3	-4.33673	0.0172993		Milr1	-3.63411	2.14433e-17
Nqo1	-4.33829	3.24831e-28		Calcb	-3.6373	0.000578287
Cpa6	-4.35983	1.61748e-15		Slc2a10	-3.65679	4.05577e-15
Galr2	-4.36255	0.00681276		Wasf3	-3.664	3.35785e-05
Tarsl2	-4.3672	2.12185e-05		Jun	-3.66716	1.42564e-09
Cpe	-4.38111	6.38569e-10		Ackr3	-3.6746	1.48226e-18
Itih2	-4.38768	4.84325e-07		Adh1	-3.68639	4.45626e-13
Gprc5a	-4.42739	2.48674e-07		Itih2	-3.69589	3.22939e-05
Iyd	-4.43259	0.0219612		Naalad2	-3.71443	1.03429e-31
Asphd2	-4.45122	3.94858e-17		Scrn1	-3.73363	3.39223e-30
Sprr1a	-4.45481	0.0452442		Cgref1	-3.74417	0.00520767
Ldb2	-4.45689	1.88438e-12		Il18	-3.75442	0.000219977
Ccdc109b	-4.47011	4.87429e-10		Mustn1	-3.75591	3.21572e-21
Galnt18	-4.47018	0.000874661		Ccdc80	-3.75664	7.47063e-38
Bend7	-4.4778	0.0251233		Rnf150	-3.77203	0.00376082
Ccdc80	-4.49251	9.35735e-54		Mctp2	-3.78259	0.0131835
Pi16	-4.49712	0.0329919		Ctsh	-3.82198	9.14018e-80
Fzd10	-4.50105	0.0300205		Foxa3	-3.8308	0.000502147
Foxa3	-4.5079	2.90461e-05		Rax	-3.83558	0.00605897
Try4	-4.52336	0.0382145		Cd300lb	-3.83913	0.0343297
Gnaz	-4.53522	2.64953e-05		Cacna1c	-3.84608	0.00889749
Mcc	-4.53523	1.03766e-20		Dclk3	-3.8589	1.51501e-102
Lrg1	-4.53712	1.15516e-05		Ppp1r1a	-3.879	1.59601e-06
Tspan11	-4.54123	6.93109e-49		Clvs2	-3.89056	0.0273608
Tnfrsf23	-4.54891	6.84316e-16		Nav3	-3.90065	0.0477168
Arhgap44	-4.55202	1.13344e-20		Tarsl2	-3.90171	0.000174261
Lsmem1	-4.57125	0.0462133		Agtr1a	-3.90315	3.21734e-25
Tcerg1l	-4.5716	1.60658e-09		Slc16a5	-3.90452	2.36527e-06
Plau	-4.5731	7.27417e-24		Dll1	-3.90876	9.16557e-22
Adcyap1r1	-4.57895	2.42319e-12		Cthrc1	-3.92121	0.047481
Nrxn1	-4.58081	0.01618		Mamdc2	-3.92804	1.2955e-98
Epdr1	-4.58177	1.02975e-18		Hspa1l	-3.9342	5.5589e-05
Fam213a	-4.58517	0.000711216		Bhlha15	-3.94174	0.0428793
Ranbp3l	-4.5871	0.0126406		Gm14322	-3.9567	9.528e-07
Nav3	-4.58897	0.016203		Nmnat2	-3.97124	0.000550731
P2ry1	-4.59526	2.09115e-48		Liph	-3.97304	0.00797152
Ano5	-4.59889	0.014446		Cpne7	-3.97806	1.59738e-05
Gata5	-4.59897	9.02658e-05		Dpep1	-3.99666	3.39573e-26
Agmo	-4.59962	0.0161295		Erich2	-4.00766	0.0335643
Osbpl3	-4.60892	6.88265e-23		Tmem169	-4.0098	9.80829e-07
Spata13	-4.60973	7.52406e-35		Agt	-4.0127	6.00658e-45
Tmem37	-4.61523	2.22278e-06		Cadm3	-4.04712	0.0472324
Astn2	-4.61591	0.0217646		Fam110c	-4.05415	0.00413461
Gm266	-4.61908	0.000235675		Dnaic1	-4.05842	3.98988e-35
Ssu2	-4.62446	0.0354786		Plce1	-4.06173	1.43018e-16
Dbndd1	-4.65267	0.000124203		Tec	-4.08025	4.02921e-29
Lgi4	-4.66529	1.10314e-11		Hgd	-4.09172	0.000416171
Cyp7b1	-4.67006	9.99371e-16		Gm4788	-4.10422	0.0478625
Ces2e	-4.69535	0.0337636		Cntfr	-4.11028	1.07839e-08
Rab3b	-4.70593	1.80031e-05		Adam23	-4.1178	2.02001e-12
Ptx3	-4.70614	1.26321e-33		Sall1	-4.12753	2.71285e-39
Sox21	-4.71595	0.0122217		B4galt6	-4.12874	0.00164025
Fam83c	-4.71978	0.0387074		Dynlt1b	-4.13084	1.38944e-11
Lrrc3	-4.76565	0.0149987		Aspg	-4.13726	0.0331559
Entpd1	-4.76567	6.11903e-66		Cdon	-4.19836	0.000139445
Slc2a10	-4.76605	2.19524e-25		Agmo	-4.20017	0.0305525
Kif26a	-4.77199	0.0311677		Als2cl	-4.20834	0.0263254
Glb1l2	-4.77536	0.0219461		Pdgfrl	-4.22145	2.77959e-06
Asb4	-4.77892	0.0371353		Arhgef16	-4.22863	0.0245639
Acaa1b	-4.79838	0.0282715		Frem1	-4.23555	0.000529736
Bcat1	-4.83224	0.0088703		Meox1	-4.23684	5.08062e-25
Hr	-4.83476	9.29796e-09		Fam60a	-4.23936	1.90825e-07
Trpv4	-4.848	0.028878		Gpr68	-4.24293	3.41274e-55
Chrm3	-4.84812	0.0268929		P4ha3	-4.25979	0.0258426
Rab38	-4.85386	4.07148e-38		Rbp1	-4.28658	5.39906e-10
Dfna5	-4.85989	1.05942e-28		Kl	-4.30671	0.0326082
Slc4a4	-4.87444	0.00876568		Bcas1	-4.3078	0.0241518
Sstr2	-4.8919	0.0169215		Ggt1	-4.31867	0.0164209
Serpinb5	-4.89488	0.0465742		St3gal6	-4.33013	5.30773e-12
Gal3st1	-4.89616	0.0152553		Tmem45b	-4.33191	0.00729083
Hp	-4.89618	0.0223169		Hcar2	-4.33529	8.87607e-11
Slitrk5	-4.90089	0.0336804		Akr1c19	-4.35135	0.0428324
Nrg1	-4.90639	1.65501e-09		Cdk15	-4.38801	0.0285783
Rgs17	-4.9176	1.17587e-05		Mgp	-4.39432	1.45113e-40
Epb4.1l4b	-4.92037	0.0138486		Adcyap1r1	-4.40064	1.691e-11
Lingo1	-4.92607	5.06848e-07		Vill	-4.40969	1.78972e-06
Tmem54	-4.93761	0.0145301		Fbln2	-4.41624	4.28609e-88
Serpine1	-4.94281	1.26083e-31		Acnat1	-4.4231	0.0361129
Tuba1c	-4.94785	7.41878e-24		Dfna5	-4.42658	5.01703e-24
Kctd14	-4.95304	0.000347639		Lrrc17	-4.43302	1.69545e-98
Dlgap5	-4.95863	0.0305124		Figf	-4.44079	3.64735e-44
Hnf4a	-4.96042	0.0013265		Sybu	-4.44568	0.033582
Serpinf1	-4.96827	9.86173e-27		Irx5	-4.45104	0.0266902
Flrt1	-4.96942	0.0202661		Cyb561	-4.46051	3.42823e-08
Cadm3	-4.9967	0.0108463		Tox2	-4.46064	5.24348e-13
Gata5os	-4.9988	0.0467082		Zfpm2	-4.46478	0.0236825
Zfp536	-5.00037	1.65918e-08		Nuak2	-4.47237	1.11116e-10
LOC101056149	-5.00846	0.0245423		Gm6994	-4.4825	0.0275897
Slco4a1	-5.0152	2.44548e-16		Wnt2b	-4.49038	1.85446e-27
Zfp385b	-5.02494	0.0122554		Stx19	-4.4948	0.0330069
Olfml2b	-5.03176	1.84019e-09		Kif26b	-4.5127	0.0292835
Kcnmb4	-5.03342	4.62182e-05		Igf2	-4.51687	2.46288e-14
Kif1a	-5.03755	0.0143091		Mark1	-4.51884	9.76241e-06
Lgals3	-5.03842	3.97197e-38		Mfap4	-4.52348	6.56762e-95
Fstl4	-5.04275	0.0442057		Proser2	-4.54073	0.0131359
Npr3	-5.05031	5.08878e-12		Gm10677	-4.54095	8.74912e-13
Rgs22	-5.05436	5.59834e-05		Aldh1l2	-4.54593	1.25454e-10
Naa11	-5.06559	0.0213727		Bco2	-4.55072	0.0364786
Gprin3	-5.07453	0.0150139		Kctd14	-4.55821	0.00113701
Zfp791	-5.08014	1.21291e-13		Atf3	-4.57822	2.15822e-107
Mustn1	-5.08844	1.2363e-38		Rorc	-4.58672	0.0472821
Gcnt4	-5.09411	3.08911e-12		Prtg	-4.58968	4.31756e-06
Mmp11	-5.09717	4.93381e-27		Gm6623	-4.60437	0.0479045
BC016579	-5.10037	0.0130633		Plet1os	-4.60818	0.000285781
Wdr72	-5.10085	0.0178277		Serpina3n	-4.60862	1.29909e-25
Dnajc22	-5.1012	0.0238071		Igf2bp2	-4.61398	0.000169882
Cadps2	-5.10859	0.00450193		Avpr1a	-4.64996	0.00757948
Krt1	-5.13149	0.0444176		Tmprss9	-4.65348	3.4742e-08
Ldhd	-5.14255	0.014321		Thbs4	-4.66314	0.0426606
Gria1	-5.14828	0.0191704		Rhpn2	-4.68777	3.98802e-06
Cemip	-5.16788	0.0460788		Pglyrp1	-4.71096	0.000275089
Chad	-5.17602	1.38299e-06		Lrrc26	-4.71141	0.0312478
Pla2g7	-5.18086	3.27041e-15		Ascl2	-4.71305	0.0336231
Sox2	-5.19074	0.0298217		Clstn2	-4.73232	0.0122268
Adra2b	-5.20363	0.0289218		Foxq1	-4.76581	1.55424e-26
Upk1b	-5.21768	7.17159e-05		Lamb3	-4.76766	0.0246561
Pglyrp1	-5.22504	4.30383e-05		Shc2	-4.77427	0.00653021
Cdk15	-5.22721	0.00715176		Cfhr2	-4.77611	0.027488
Tubb3	-5.23512	0.00483047		Rnf186	-4.78214	0.0484467
Sprn	-5.24125	0.0106884		Trhde	-4.78357	0.0249939
Hao1	-5.24931	1.82542e-12		Fam129a	-4.7962	9.51552e-20
Nog	-5.25545	0.00430581		Col8a1	-4.80611	1.66758e-11
Vstm2b	-5.26375	0.0352267		Ubb	-4.80734	1.21936e-141
Lgals12	-5.28217	0.0282959		Fam131b	-4.81306	0.0230751
Igf2bp2	-5.28234	1.17278e-05		Mettl21e	-4.81582	0.0254523
Aplp1	-5.28565	2.84536e-19		Kcnmb4	-4.82814	9.73138e-05
Mogat1	-5.29353	0.0332333		Slc27a2	-4.83474	0.0440808
Insc	-5.29809	2.83413e-89		Ano2	-4.85217	3.77497e-26
Dgkg	-5.29969	0.0492261		Dsc2	-4.85782	0.0334003
Kcnd3	-5.30066	6.62794e-09		Sprn	-4.86691	0.0184648
Mark1	-5.30396	1.17608e-07		Npr3	-4.87787	2.5554e-11
Pcdh20	-5.30451	9.64465e-06		Gm11651	-4.8815	0.000500197
Bpifb1	-5.31499	0.00360976		Frem2	-4.88799	1.47538e-06
Meox1	-5.31892	3.53207e-39		Fbxl13	-4.8922	3.94426e-15
Greb1l	-5.33445	0.00546575		Pi16	-4.89641	0.0155864
Lamb3	-5.34297	0.00995328		Serpine1	-4.89682	2.8714e-31
Tmem178	-5.34834	1.44028e-12		Rarres1	-4.89692	1.42366e-16
Slc44a4	-5.35698	0.000292783		Slc26a7	-4.90172	0.0184324
Ackr2	-5.36166	5.77912e-09		Hspb8	-4.93137	1.09949e-18
Cthrc1	-5.37025	0.00358397		Mmp11	-4.95016	1.09465e-25
Sall1	-5.37779	1.46979e-66		Foxp2	-4.9518	0.0047421
Rarres1	-5.37825	6.97375e-20		Pgr	-4.96148	0.0442136
Gyltl1b	-5.3949	0.00560734		Rasgef1a	-4.96349	0.0139453
Slc8a3	-5.4071	0.00593421		Slc9b2	-4.96378	0.0183672
Zfp239	-5.40736	0.0278067		Syt3	-4.96666	0.0174942
Syngr1	-5.41374	0.00651333		Snai2	-4.96747	7.83139e-31
Gm12888	-5.42187	0.0193439		Pdzk1ip1	-4.97256	0.0222485
Plch2	-5.42929	0.0325049		Epb4.1l4b	-4.9803	0.0122854
Negr1	-5.42976	5.83796e-09		Fgf7	-4.98093	5.456e-94
Tmc7	-5.43509	0.00889577		Gm867	-4.98951	0.0366075
Prr7	-5.43653	0.00686091		Nhsl1	-5.00102	0.00557708
Rbfox1	-5.43785	0.0125107		Mcc	-5.00526	1.29909e-25
Cyb561	-5.44415	6.58359e-12		Rem2	-5.02171	2.4249e-06
Smpd3	-5.454	2.23214e-07		Pla2g10	-5.02969	0.012725
Celsr2	-5.45584	0.0318573		Hnf4a	-5.03192	0.00107431
Fxyd5	-5.45729	2.13929e-42		Sh3gl2	-5.03467	0.00543217
Aldh1l2	-5.46695	4.09084e-15		Postn	-5.03589	3.84539e-20
Mettl21e	-5.46868	0.00949469		Abi3bp	-5.05126	1.85474e-57
Igsf9	-5.4834	5.65099e-06		Hspb1	-5.05279	1.52467e-29
Ces2g	-5.49253	1.60288e-05		F2	-5.08541	0.0338665
Fam184a	-5.49626	0.0302907		Sox21	-5.1004	0.0055877
Vldlr	-5.5007	0.0013397		Fgf10	-5.10465	0.00455082
Duoxa2	-5.50754	0.0466602		Gldc	-5.10532	0.00243325
Sybu	-5.50881	0.0059376		Fam71a	-5.10674	0.00799714
Dnah11	-5.51433	0.00405067		Ngef	-5.11301	0.0160304
Krt20	-5.51641	0.0283786		Trpv3	-5.12666	0.0168177
Slc1a2	-5.51807	0.026474		Cfh	-5.13276	5.78087e-77
Muc4	-5.52526	0.0268239		Abcb4	-5.13414	5.42915e-05
Lrrc4b	-5.52959	0.00557461		Adam28	-5.14004	0.0430883
Gm6994	-5.53297	0.00458259		Kif5c	-5.14308	2.1608e-07
Rhpn2	-5.54056	2.64556e-08		Kcnh3	-5.15597	0.0347913
Ctnnd2	-5.54675	2.31203e-05		Gnaz	-5.15713	9.94626e-07
Slc22a18	-5.56209	0.00401058		Lrrc8d	-5.16444	2.39848e-39
Serpina3n	-5.56279	3.91054e-37		Lrrc4b	-5.17896	0.00986914
Dclk1	-5.58688	1.29625e-07		Tbx3os2	-5.19001	0.0231711
Esrp2	-5.617	0.00577939		Kcnd3	-5.19569	1.32897e-08
Chst8	-5.62543	2.9166e-07		Tacr1	-5.20508	1.13868e-06
Lrrc66	-5.63839	0.0195499		Fkbp6	-5.20756	0.0314331
Syt1	-5.63842	0.0180686		Zfp385b	-5.23045	0.00750636
Spink2	-5.64721	0.0164686		Fbln1	-5.23488	4.63339e-97
Wfdc18	-5.6493	0.0387408		LOC101056149	-5.24151	0.0163273
Aspg	-5.65321	0.00188384		Kdf1	-5.2431	0.0082643
Proser2	-5.65612	0.00125369		Hgfac	-5.24402	0.00348043
Krt79	-5.66511	0.0158929		Emilin2	-5.25876	6.23555e-18
Gpnmb	-5.67131	1.4354e-09		Prr7	-5.25997	0.00871646
Prrx2	-5.67328	2.82097e-20		Fam189a2	-5.27685	9.45366e-09
Ackr3	-5.68371	6.09033e-44		Epb4.1l4a	-5.28934	0.00512629
Slc22a1	-5.68835	0.0235197		Lrrc75b	-5.30796	4.36783e-05
Rnf150	-5.7086	2.5978e-06		Gpnmb	-5.31113	1.99545e-08
Hspb8	-5.71061	7.48194e-25		Ptgfr	-5.31819	0.00206472
Cnksr1	-5.71278	0.00331753		Tuba1c	-5.32274	6.95202e-28
Mfsd2a	-5.72071	0.0048507		Dnajc22	-5.334	0.0160882
Gm17455	-5.72306	0.0247043		Fam105a	-5.34724	4.54291e-44
Ano2	-5.72487	2.75608e-36		B4galnt2	-5.36527	0.000667203
Prtg	-5.72757	3.75226e-09		Osr1	-5.36763	5.71442e-41
Bco2	-5.72843	0.00569773		Srgap1	-5.41394	0.00250991
Arl14	-5.73322	0.00893145		Cd300e	-5.41805	5.70854e-16
Cd300lb	-5.73396	0.000631536		Ldhd	-5.42271	0.00810056
Gpa33	-5.73397	0.0158667		Ptprr	-5.43091	7.73805e-28
Stxbp5l	-5.75358	0.00292682		Creg2	-5.45917	0.0245534
Sstr1	-5.75946	1.26535e-05		Ptx3	-5.47018	1.6607e-45
Syt8	-5.76835	0.0261794		Spdef	-5.47176	0.00378652
Ano1	-5.77055	3.26531e-11		Scube3	-5.4815	0.00141548
Clec14a	-5.77923	7.19903e-43		Prss30	-5.51769	0.00973357
Liph	-5.79431	3.50182e-05		Kcng1	-5.52828	0.00795803
Prkar1b	-5.81045	1.3738e-33		Trank1	-5.55958	6.67607e-07
Gm8179	-5.81318	0.0283892		Col10a1	-5.56055	0.0201904
Cd59a	-5.81348	6.98794e-23		Tnfrsf26	-5.56273	0.00156303
Abi3bp	-5.84189	1.25402e-76		Wscd2	-5.57618	0.00540709
Ffar2	-5.84626	0.0265967		Sprr1a	-5.58447	0.00692615
Stx19	-5.84744	0.00333112		Ddit4l	-5.58537	3.8806e-06
Ahrr	-5.86501	2.73119e-13		Sfrp2	-5.59524	0.00305096
Cgn	-5.86717	0.0240911		Myo5b	-5.61744	0.0205733
Ano7	-5.86803	0.00510319		Fzd10	-5.61999	0.00347665
Sp5	-5.86879	5.72653e-05		Prrx2	-5.63146	4.21926e-20
Epha7	-5.87087	0.000589124		Akr1c14	-5.66963	0.00194302
Myo5b	-5.87804	0.0146462		Trpc6	-5.67392	0.00101773
Zfpm2	-5.87974	0.00157808		Pcsk1	-5.68142	0.00454267
B4galt6	-5.88457	2.07636e-06		Sec61g	-5.69226	1.35742e-20
Akr1c19	-5.90011	0.00328717		Diras2	-5.69927	4.53906e-48
Igsf23	-5.90661	0.00377838		Gm16998	-5.69983	0.00175032
Diras2	-5.91387	1.70947e-51		Anxa8	-5.69985	0.00173702
Syt3	-5.92873	0.0032973		Flrt2	-5.71463	0.00100037
Ripk4	-5.93883	0.0154934		Fgfr4	-5.72133	0.000481192
Fbln1	-5.94163	6.4525e-125		Phlda2	-5.72269	0.0011254
Gper1	-5.95228	0.00476738		Tubb3	-5.75014	0.00133069
Cwh43	-5.9553	0.00969547		Gfra2	-5.76597	0.000693354
Lgr6	-5.96721	0.0059376		Thrb	-5.77855	0.000477656
Hnf1b	-5.97191	0.00856054		Sstr2	-5.78328	0.00283834
Tg	-5.97262	3.64013e-05		Glb1l2	-5.78861	0.00311883
Cgref1	-5.97263	1.41616e-06		Cym	-5.80528	0.0418332
Slc6a2	-5.98508	0.00297926		Lingo1	-5.80689	1.29391e-09
Kcnmb4os1	-5.98589	0.00127037		Lhfpl3	-5.80944	0.00048407
Cox4i2	-5.9921	3.09649e-20		Gjb5	-5.80974	0.000904098
Slc9b2	-6.00023	0.00304654		Bche	-5.83387	0.000540032
Met	-6.00494	2.36607e-12		Prss22	-5.85974	0.00538566
Kif5c	-6.0086	7.04792e-10		Wdr72	-5.86987	0.00441945
Ndnf	-6.01623	0.0020477		Gyltl1b	-5.87253	0.00187571
Cacna1c	-6.01768	9.53062e-06		Tmprss4	-5.87451	0.0046825
Pdzk1ip1	-6.019	0.00400312		Cwh43	-5.87611	0.0106905
Aox3	-6.02165	1.05623e-13		Gm1821	-5.9019	9.73376e-63
Kdf1	-6.02983	0.00184415		Kcnmb4os1	-5.93864	0.00130168
Shisa9	-6.04798	0.00503651		Thsd7a	-5.94209	1.01611e-09
Pnliprp1	-6.08294	0.0010714		Lrrn1	-5.94219	0.00834348
Fam110c	-6.08839	4.05625e-06		Wnk2	-5.94799	0.00779884
Ppl	-6.0899	0.000694713		Dmbt1	-5.96771	0.00146993
Nfatc2	-6.09612	4.61847e-40		Piezo2	-5.98795	4.55758e-35
Ptprd	-6.09849	0.000384454		Pparg	-5.99936	1.78758e-07
Sema7a	-6.10472	0.00232734		Rpe65	-6.00297	0.00219435
Ptgfr	-6.11321	0.000298771		Sox2	-6.02637	0.00876326
Rbp1	-6.12439	5.73895e-20		Atp5l	-6.02855	1.30617e-26
Lef1	-6.13856	1.22794e-09		BC016579	-6.04249	0.00194302
Tbx3os2	-6.13937	0.00541153		Acaa1b	-6.04434	0.00312081
Tm4sf4	-6.16607	0.00300145		Pbld1	-6.06803	0.00273494
Fcrls	-6.17023	0.00339075		Dnmt3l	-6.09956	0.000372974
Edn2	-6.19642	0.0114173		Enox1	-6.12556	8.13989e-08
Fbln2	-6.21094	1.07342e-174		Vstm2b	-6.12587	0.0110672
Sec14l2	-6.21321	0.000418122		Bhlhe22	-6.12618	0.000511399
Bmpr1b	-6.22154	1.69872e-07		Kcnt2	-6.13618	0.000324365
Vwa5b2	-6.23607	8.74741e-05		Zcchc5	-6.16603	3.32353e-25
Lrrc8e	-6.24885	1.10191e-06		Mc3r	-6.16857	0.00129968
Pcdh9	-6.25172	2.08658e-22		Slc8a3	-6.18171	0.00107377
Pcsk1	-6.25573	0.00150831		S100a4	-6.18263	0.000282035
Sh3gl2	-6.25684	0.000320125		Ppp2r2b	-6.1837	0.000342646
Snai2	-6.28748	2.92804e-49		Sumo2	-6.21315	8.78657e-34
Cckar	-6.31265	0.000435662		Mmp28	-6.22025	0.000430207
Apob	-6.32633	0.00692548		Igfbp6	-6.22189	1.78833e-39
Pla2g10	-6.33397	0.0010123		Fut2	-6.26452	0.000482999
Pparg	-6.34245	2.70847e-08		Nxnl2	-6.26881	0.00341309
Bcas1	-6.35236	0.000324274		Fam19a1	-6.30591	0.000213755
Ugt2b35	-6.35692	0.00102648		Grhl1	-6.35239	4.57161e-07
Pla2g5	-6.36067	0.00269478		Clec14a	-6.36161	4.53089e-52
Il1rl1	-6.38356	7.42539e-14		Epha7	-6.36905	0.000134697
Adam28	-6.38635	0.00838983		Nrn1	-6.37982	0.000898921
Cpa3	-6.39495	0.000674121		Upk1b	-6.39116	6.01282e-07
Wnt16	-6.3974	0.000210554		Lgr6	-6.39389	0.00267657
Prr16	-6.40471	3.52412e-16		Mia2	-6.40674	0.00115351
Tnfrsf26	-6.41582	0.000186602		Grik3	-6.42362	0.00888095
Grip1	-6.41782	7.81878e-10		Hpse	-6.42967	5.7051e-138
Fam129a	-6.42689	2.83948e-35		Ngb	-6.43428	0.00168539
Stmnd1	-6.45747	0.000288327		BC021891	-6.44148	0.00100037
Arhgef16	-6.46418	0.000186095		Krt1	-6.44749	0.00769688
Fam189a2	-6.47707	6.5568e-13		Flrt1	-6.48002	0.00115962
Erich2	-6.48037	0.000153741		Try10	-6.48361	0.00065157
Rbm24	-6.48546	8.91208e-08		Vldlr	-6.48831	9.87256e-05
Ppp2r2b	-6.5225	0.000145565		Serpinf1	-6.51275	1.87563e-46
Frem2	-6.52716	2.90549e-11		Tuba8	-6.52135	0.000151175
Galnt6	-6.52808	1.56446e-07		Klhl38	-6.56122	0.00184289
Cd81	-6.54171	1.78586e-125		Ldb2	-6.60694	1.60931e-27
Shc3	-6.57248	1.60465e-12		Ano5	-6.61524	9.44424e-05
Slc7a2	-6.5802	0.00116449		Hdac9	-6.62359	1.15472e-21
Slc4a8	-6.58109	0.00287127		Gm2115	-6.63036	9.03782e-05
Lrrc26	-6.58804	0.00120308		Thrsp	-6.63639	1.44901e-11
Sema3e	-6.60099	0.000746877		Pm20d2	-6.65542	0.000170606
Akap6	-6.61424	0.00386731		Ano4	-6.65564	0.002618
Psapl1	-6.65413	0.0133995		Chst9	-6.68428	0.00372682
Lrrc8d	-6.65594	2.41078e-65		Sstr1	-6.68857	2.376e-07
Trank1	-6.68011	1.00104e-09		Sst	-6.71809	0.000777457
Gm16998	-6.68301	0.000166221		Prr16	-6.74124	6.34826e-18
Nell2	-6.7006	0.000328456		Lipg	-6.74146	7.33258e-05
Clca3	-6.71638	0.00117439		Astn2	-6.75806	0.000195033
Rab15	-6.71956	2.59985e-13		Mug1	-6.77169	0.000143306
Rpe65	-6.74636	0.000450236		Svopl	-6.77271	1.06464e-12
Tmc5	-6.74775	0.00681386		Gm5148	-6.80984	5.93031e-05
Vit	-6.75545	8.577e-05		A4gnt	-6.81734	7.05826e-05
Esyt3	-6.75687	0.000792252		Negr1	-6.83862	5.61157e-14
BC021891	-6.77928	0.000483674		Stxbp5l	-6.85532	0.000223136
Resp18	-6.78556	0.00462418		Pnliprp1	-6.86543	0.000149021
Spon1	-6.78856	1.27345e-82		Fetub	-6.88148	2.26038e-05
Mug1	-6.79087	0.000139747		Cd81	-6.88381	5.10749e-139
Rem2	-6.80476	3.61741e-11		Gng4	-6.90582	5.45318e-05
Pm20d2	-6.81933	0.000107435		Aox3	-6.91569	5.10259e-18
Cblc	-6.82567	0.00219223		Bmpr1b	-6.9423	3.53797e-09
Ambp	-6.82569	0.00228198		Gper1	-6.94856	0.000654746
Plxdc2	-6.8291	3.35255e-36		Cd109	-6.95191	1.3859e-09
Eya2	-6.87873	0.0012658		Ibsp	-6.99972	0.0207708
Pdgfrl	-6.89397	9.54096e-16		Ptprd	-7.0524	2.29689e-05
Ptprr	-6.92912	3.82062e-45		Gprin3	-7.06118	0.000247146
Postn	-6.93219	7.79139e-38		Clca3	-7.0667	0.000564487
Ces1c	-6.934	0.000604929		Nog	-7.08876	5.09376e-05
Prss30	-6.9349	0.000673967		Kif1a	-7.14521	0.00015683
Nkx3-2	-6.9353	4.97294e-05		Slc39a8	-7.16039	1.53898e-05
Myocd	-6.95601	9.07439e-05		Shc3	-7.16767	8.28531e-15
Lmod3	-6.99913	0.000588407		Pcdh9	-7.2266	6.15691e-30
Gng4	-7.00797	3.84768e-05		Ocln	-7.30515	1.40045e-05
Nxnl2	-7.01341	0.000824742		Gstm7	-7.31431	1.31905e-05
Gjb4	-7.03603	6.67661e-05		Bdnf	-7.32204	3.3476e-09
Tph1	-7.05607	0.000235675		Aldh3a1	-7.34991	7.81539e-06
Creb3l3	-7.06805	3.55331e-05		Bend6	-7.35178	1.49207e-05
Cyp2c65	-7.08493	0.00019583		Cpa3	-7.40989	5.26108e-05
Fam84a	-7.08691	2.82374e-05		Dlgap1	-7.42481	7.37622e-06
Irx5	-7.09404	9.61354e-05		Tmem108	-7.46176	1.43535e-05
Klhl38	-7.1146	0.000616091		Nkain1	-7.47908	1.54301e-05
Bdh2	-7.14023	1.58797e-05		Try4	-7.49455	0.000104064
Slc5a5	-7.15448	0.00119416		Wfdc13	-7.50133	3.83494e-06
Krt76	-7.1805	3.25216e-05		Bdh2	-7.51859	4.53609e-06
Piezo2	-7.18856	2.07629e-50		Slc9a2	-7.53996	7.65346e-06
Lmo1	-7.19737	0.000506451		Zcchc16	-7.60817	0.00121087
Fut2	-7.20345	4.08631e-05		Bpifb1	-7.61817	9.67771e-06
Bend6	-7.21019	2.32617e-05		Trpa1	-7.62256	1.04949e-10
Acnat1	-7.22154	0.000143158		Gria1	-7.71205	0.000127491
Fras1	-7.23674	6.93353e-05		Cyp1a1	-7.75263	1.88934e-05
Tmem100	-7.23905	4.2781e-30		Rab36	-7.76603	1.2765e-06
Cpb1	-7.23947	1.51232e-20		Tbxas1	-7.77651	4.00093e-23
Hpse	-7.25725	1.18142e-175		Cnksr1	-7.83186	1.8529e-05
Fcgbp	-7.25859	0.000606393		Gria4	-7.83828	3.45103e-06
Rab36	-7.2866	6.16143e-06		Sema3a	-7.84646	2.00854e-06
Agt	-7.28852	1.40971e-148		Klhdc8a	-7.91736	6.27411e-06
Spdef	-7.32708	4.39738e-05		Edn1	-7.92994	1.4564e-06
Car12	-7.35995	0.00017556		Cckar	-7.97857	3.65657e-06
Fgf7	-7.37412	5.93693e-207		Tagln3	-8.08911	5.57026e-07
Tacr1	-7.3822	8.21752e-13		Six2	-8.13155	2.0877e-07
Fetub	-7.40301	3.89687e-06		Itgbl1	-8.15313	1.43646e-06
Nhsl1	-7.40371	1.0053e-05		Jakmip2	-8.16857	0.000166842
Trpc6	-7.4136	7.48685e-06		Nrxn1	-8.22369	7.69359e-07
Ces1f	-7.43585	9.48054e-05		Nkd2	-8.22997	1.48388e-07
Tns4	-7.44686	3.62024e-05		Mdga1	-8.23794	2.7727e-07
Lrrc75b	-7.46118	1.82343e-09		Plxdc2	-8.37494	1.6812e-54
Cd300e	-7.47864	3.80838e-30		Cntnap4	-8.60957	3.65816e-35
Nkx6-3	-7.48031	0.000734373		Fras1	-8.61076	1.26243e-06
Bdnf	-7.48746	1.23446e-09		Cspg5	-8.68132	2.53088e-08
Fam105a	-7.50392	5.02211e-87		Nell2	-8.68433	1.32652e-06
Ddit4l	-7.52937	1.10094e-10		Cpb1	-8.78302	4.47711e-30
Lrrtm3	-7.54744	4.78007e-06		Kctd8	-8.80241	1.87996e-07
Mmp28	-7.5523	1.03237e-05		Shisa2	-8.85301	2.78746e-08
R74862	-7.57318	1.78018e-21		Wnt16	-8.99355	4.04692e-08
Zmat4	-7.68357	1.42121e-05		LOC102631757	-8.99856	3.55017e-08
Akr1c14	-7.69819	9.44559e-06		R74862	-8.99985	3.72644e-30
Slc9a2	-7.70186	4.46263e-06		Krt76	-9.36073	2.0659e-08
Moxd1	-7.71292	1.64039e-06		Tmem100	-9.45758	3.16988e-51
Klhdc8a	-7.71878	1.12462e-05		Elovl4	-9.86003	1.89035e-28
Mia2	-7.7225	5.31549e-05		Kcns3	-10.0371	1.61157e-10
Shc2	-7.73111	1.78228e-06		Fam84a	-10.1732	3.28952e-10
Tnn	-7.7445	0.00020928		Lpar3	-10.2555	6.50726e-11
Elovl4	-7.75261	8.96109e-18		Ntn4	-10.4421	7.40013e-12
Gsdma2	-7.75622	2.64606e-05		Lrrtm3	-10.5363	3.56087e-11
Ngef	-7.82577	6.14812e-05		Epha3	-10.5579	2.29863e-22
Nkx2-5	-7.82901	0.00010146		Isl1	-10.7214	1.3361e-12
Gldc	-7.86718	5.76069e-07		Moxd1	-11.5287	8.88883e-14
Shisa2	-7.88652	1.0357e-06		Agtr1b	-12.0504	7.72043e-15
Dlgap1	-7.92948	1.32501e-06		Pitx1	-13.6536	6.9878e-19
Fmod	-7.9355	9.75922e-11		Barx1	-14.411	1.36105e-21
Clstn2	-7.94062	3.35104e-06
Prss22	-7.94206	6.7165e-05
Wnk2	-7.94844	0.000173354
Enox1	-7.95817	8.05969e-13
Fgf10	-7.97084	1.59929e-06		Antrum PDGFRA-Lo versus PDGFRA-Hi cells
Scube3	-7.99902	8.08496e-07
Thsd7a	-8.0111	2.71758e-17		Refers to volcano plot in Figure 2e
Slc39a8	-8.04056	7.87562e-07		Gene	log2FoldChange	adjusted p-value
Adam23	-8.08952	1.964e-47		Gpr133	12.0183	3.39787e-14
Flrt2	-8.10741	7.67728e-07		Igj	10.3063	9.04823e-11
Chst4	-8.13375	2.27802e-06		AW551984	9.76849	2.68067e-09
Bhlhe22	-8.15222	1.31797e-06		Cmah	9.7645	3.55987e-09
Srgap1	-8.19049	9.37595e-07		Pi16	9.71604	3.36608e-22
Tmprss4	-8.20611	2.80538e-05		Pi15	9.08145	2.31338e-09
Kctd8	-8.22606	1.30591e-06		Lsamp	8.98771	3.82828e-08
Ggt1	-8.23327	3.17902e-07		Sfrp4	8.68116	4.38377e-08
Ocln	-8.24234	6.05734e-07		Efhd1	8.62204	3.96393e-06
Dsc2	-8.24804	5.94651e-05		Gabrb2	8.51308	0.00597188
Phlda2	-8.25871	6.0785e-07		Epha5	8.4496	1.72793e-06
Fam167a	-8.2596	1.35634e-06		Slc5a7	8.29249	8.31863e-06
Fgfr4	-8.31376	8.52763e-08		Ildr2	8.19914	3.69305e-06
Gjb3	-8.36153	8.02783e-06		Gdf6	8.13384	0.00019033
Dmp1	-8.42538	1.58274e-05		Tmeff2	7.95868	1.51963e-05
Kcne3	-8.42808	7.46596e-08		Lgi3	7.92507	1.6484e-05
Gstm7	-8.43182	2.97178e-07		Wnt2	7.88809	1.36805e-06
Cyp1a1	-8.44137	2.30972e-06		Ntrk2	7.80549	0.0059126
Emilin2	-8.44478	6.40712e-46		Avpr1a	7.72986	3.55685e-11
Cspg5	-8.47793	5.19114e-08		Dnah1	7.51658	3.4117e-05
Abcb4	-8.49924	1.25391e-12		Pcolce2	7.51522	3.63994e-32
Mc3r	-8.64706	1.9526e-06		Mfap5	7.49016	1.00717e-90
Hgfac	-8.6562	1.53804e-07		Ano3	7.39709	0.000985192
Trpa1	-8.84029	3.01442e-14		Prrx1	7.39131	0.000680384
Slc14a1	-8.89784	4.06672e-05		Ebf2	7.36975	0.000198611
Olr1	-8.92449	2.55868e-08		Fez1	7.35741	1.71795e-05
Bche	-8.9255	1.62158e-08		Scara5	7.33399	1.38296e-17
Cntnap4	-8.94576	5.42817e-38		Cxcl13	7.29801	0.000126779
Trp73	-8.96357	0.0309185		Thbs4	7.273	0.000990417
Mdga1	-8.97107	1.45371e-08		Cntn1	7.20858	0.000376104
Sst	-9.03606	2.173e-06		Shisa3	7.19081	0.00889237
Dnmt3l	-9.08236	1.86613e-08		Foxp2	7.17789	7.17492e-19
Tmem108	-9.11007	5.13876e-08		Cav3	7.15767	0.000518432
Gria4	-9.13896	3.19936e-08		Serpine2	7.15253	1.39023e-62
Igfbp6	-9.34576	4.33008e-89		Il1f10	7.13948	0.000819812
Six2	-9.36328	1.15792e-09		Rspo1	7.09379	0.000363652
A4gnt	-9.39996	9.79527e-09		Wisp2	7.04889	0.000435677
Nkd2	-9.4013	1.024e-09		Grik2	7.03243	0.000917637
Fam19a1	-9.43778	4.3714e-09		Epyc	6.95912	5.43369e-05
Isl1	-9.68453	1.88292e-10		Mkx	6.9546	0.000810577
Wfdc13	-9.68543	7.26379e-10		Islr2	6.82366	0.0197391
Tbxas1	-9.79237	1.56265e-36		Plcxd3	6.82274	0.000294244
Ntn4	-9.90598	8.57445e-11		P4ha3	6.81166	1.96123e-10
Anxa8	-9.91097	3.29581e-09		Has1	6.79308	1.19617e-19
Tagln3	-10.0752	1.51208e-10		Npy1r	6.75412	1.27469e-14
Gjb5	-10.104	4.04723e-10		Dtx1	6.66797	0.000269482
Epha3	-10.1231	1.18252e-20		St6galnac5	6.60688	4.68077e-15
Gfra2	-10.1299	1.07614e-10		Fgf18	6.60078	0.000153026
Dmbt1	-10.3082	2.70528e-09		Gm15663	6.58283	0.00307432
Tuba8	-10.3166	1.87096e-10		Pigz	6.53903	1.08904e-19
Aldh3a1	-10.3322	5.70378e-11		Gm10754	6.36424	0.00873418
Cd109	-10.3779	9.58225e-21		Col6a6	6.29724	0.0172728
Agtr1b	-10.415	2.76029e-11		Sema3d	6.26746	1.61954e-09
Edn1	-10.704	1.75482e-11		Frzb	6.24819	0.000164161
Kcns3	-11.0293	1.25391e-12		Lepr	6.22332	6.68779e-107
Lipg	-11.7486	1.62325e-13		Ebf3	6.22267	0.0167318
Gm2115	-11.7946	9.13366e-14		Ngf	6.22223	0.00121764
S100a4	-11.9829	2.39428e-14		Htr1b	6.18453	0.0117465
Sema3a	-12.1563	1.30318e-14		Kcnt2	6.16188	1.06711e-09
LOC102631757	-12.2523	1.0905e-14		Ccdc170	6.11746	0.00377729
Lpar3	-12.8657	6.402e-17		C7	6.07078	2.48148e-18
Pitx1	-12.8662	6.89716e-17		Rgs7bp	6.0482	0.00311692
Barx1	-14.0458	1.3614e-20		Col8a1	6.00066	6.63142e-45
				Camk1g	5.93656	0.0109701
				C3	5.90746	1.05245e-64
				Pla2g4c	5.82415	0.0335686
Antrum versus Corpus PDGFRA-Hi cells				Lrrn2	5.81571	8.93973e-21
				Pnp2	5.81454	0.00424787
Refers to volcano plot in Extended Data Fig.2e				Mmp17	5.77017	5.39946e-08
Gene	log2FoldChange	adjusted p-value		Wdr86	5.76561	0.0173055
Fam167a	10.9122	2.46734e-10		Col14a1	5.76355	6.42503e-85
Slc14a1	10.1143	3.9239e-06		Gpr85	5.65641	0.041739
Cpe	10.0448	8.981e-10		Amph	5.64947	0.0110948
Gjb4	9.69945	4.20838e-08		Slit3	5.64942	1.42181e-16
F5	9.65741	6.97816e-08		Shank1	5.64005	0.00264733
Tg	9.65604	1.446e-07		Chodl	5.62244	3.96189e-06
Ces1c	9.60523	1.98586e-06		Slc36a2	5.60354	0.00116378
H2-Q2	9.50394	8.37151e-06		Cd55	5.5372	3.60444e-49
Chst4	9.35022	6.97403e-08		Scin	5.5333	0.00545938
Slc16a12	8.90182	3.29078e-07		Dpysl4	5.50509	0.00756469
Ranbp3l	8.89236	6.85442e-05		Fap	5.44985	5.80856e-07
Tns4	8.66334	1.84396e-06		AI607873	5.44062	5.61813e-18
Ces1f	8.65233	6.53604e-06		Il21r	5.42374	0.0122106
Car12	8.57642	1.42321e-05		Abca8a	5.39778	1.0838e-56
Olr1	8.57385	1.5954e-17		Hydin	5.39278	0.00857722
Snap91	8.56659	7.88384e-06		Gpr65	5.37539	0.00592946
Pappa2	8.56247	3.67916e-05		Edil3	5.35507	0.00618227
Mfsd2a	8.39009	2.87057e-05		Oas2	5.3501	0.00116745
Ces1g	8.30564	4.21835e-06		Cpxm1	5.33359	1.31449e-14
Tph1	8.27254	1.83824e-05		Tmem52	5.32931	0.0156618
Plxna4	8.16948	1.15039e-06		Fam198a	5.32117	4.57364e-08
Nkx3-2	8.15178	2.1392e-06		Klhl6	5.31727	0.00809442
Galnt18	8.12612	3.47473e-06		Grem1	5.31376	4.92516e-10
Col11a2	8.07274	1.29013e-05		Slc10a6	5.31143	8.25535e-22
Ambp	8.04217	0.000358157		Ifi204	5.27306	1.07089e-11
Vit	7.97192	4.07348e-06		Entpd2	5.26585	2.42345e-66
Pcsk2	7.95657	0.000134132		Nlgn1	5.26141	0.0115131
Lypd8	7.87923	0.00309678		Slco5a1	5.23788	0.0368919
Glp2r	7.86581	0.000320471		Ugt1a7c	5.21563	0.000227632
Wnt10a	7.81662	0.0217856		Ntrk3	5.20427	0.00874561
Dpp4	7.7912	1.85333e-05		Prkg2	5.18475	0.0016286
Cadps2	7.76981	1.16088e-05		Cux2	5.17984	0.0239706
Gm6116	7.72484	0.0266109		Ndufa4l2	5.14567	9.71359e-09
F13a1	7.59303	0.000186034		Il6	5.11966	2.53611e-25
Pla2g5	7.57714	0.000377898		Maf	5.06879	0.00495296
Arhgef26	7.55361	5.83282e-05		Adamts19	5.06335	0.00144326
Apob	7.54281	0.00134586		Amica1	5.04916	0.0146067
Pla2g2d	7.53506	6.72339e-05		Rgag1	5.0466	0.0138605
Aqp3	7.49783	0.00873471		Snhg11	5.0442	0.0166856
Nkx2-3	7.49113	4.24239e-05		Tfpi2	5.04015	1.07159e-08
Fcgr2b	7.46402	3.0372e-05		Trabd2b	4.96939	4.49694e-13
Atp7b	7.4245	0.00228836		Cilp	4.96363	4.82307e-14
Emr1	7.41261	2.35903e-05		Cd248	4.94999	2.79392e-38
Glis1	7.41076	6.92277e-05		Kcna3	4.93128	0.0499977
Ankrd33b	7.40854	0.000120114		Dpyd	4.92902	0.000565938
Fcrls	7.3867	0.000479774		Zfhx4	4.92701	2.90535e-06
Tm4sf4	7.38255	0.000404343		Ebf1	4.91552	4.83482e-22
Clec7a	7.38032	2.59235e-05		Lbp	4.90748	1.34843e-20
Guca1a	7.28948	0.000109464		Twist1	4.89965	0.000214297
Shisa9	7.26446	0.000783632		Rnf180	4.89122	0.00764735
Hist2h2bb	7.2239	9.97229e-13		Serpina3h	4.85324	0.0238635
Slc6a2	7.20155	0.000370155		Gpr37	4.83387	3.76931e-05
Inpp5d	7.18334	6.80412e-05		Gap43	4.82021	0.0113933
E2f7	7.15611	0.000953975		Atp1a2	4.81049	4.97671e-78
Mmp12	7.11878	0.000264266		Cpz	4.78842	0.0223392
Sall3	7.10006	0.0414176		Adra1a	4.71283	0.000468167
Nptx2	7.05976	0.000753456		Fmo2	4.68087	1.03695e-46
Esyt3	7.03491	3.07697e-05		Ntrk1	4.67531	0.00114678
Itln1	7.02359	5.76559e-05		Tbxa2r	4.6645	7.35825e-13
Gng7	7.02186	6.41372e-05		Pdgfc	4.66053	0.00169913
Phospho1	7.00792	0.00450817		Epha7	4.65865	5.57432e-27
Gm17455	6.93954	0.00663136		Adh1	4.65029	1.92041e-92
Acsl6	6.92783	0.000294688		Lrrc4c	4.64264	0.00722927
Krt79	6.88158	0.00344797		Cfh	4.64198	1.77665e-93
Syk	6.88067	0.000144192		Lrrn3	4.62258	0.000256112
Asb2	6.85588	0.000321672		Cldn10	4.61858	0.0137648
Kcne4	6.84702	0.000134393		Col28a1	4.61098	0.0204426
Serpinb8	6.82369	0.000802129		Gm4788	4.60776	0.041739
Pcdh20	6.75497	3.33562e-08		Gpr114	4.5984	0.0425062
Pianp	6.74427	8.13109e-20		Rspo2	4.59815	0.0321352
Muc4	6.74173	0.00701202		Scn7a	4.58734	1.08081e-10
Rundc3b	6.68853	0.00239225		Fam19a5	4.57153	0.042233
Tmem213	6.68273	0.038918		Arhgap15	4.56372	3.74314e-10
Slpi	6.65521	2.10935e-17		Thy1	4.5634	0.00679563
Plch2	6.64576	0.00901214		Pla2g2e	4.51396	0.0237763
Resp18	6.58006	0.0077401		Bcl2a1b	4.47483	0.0230396
Fndc7	6.57968	0.00355272		Tgm1	4.46226	0.00192544
Capn13	6.57898	0.0294442		Gas1	4.46157	1.22299e-28
C1s2	6.57805	5.07732e-07		Tmtc2	4.45039	6.69498e-11
Slc28a3	6.56556	0.0392738		Fmo1	4.44289	5.82561e-22
Ugt8a	6.51883	0.0365074		Gdf10	4.44054	1.27473e-09
Il10ra	6.50682	0.00125359		Fam131b	4.4063	0.0169048
Ephb2	6.49509	0.000504537		Rasgef1a	4.4031	0.00191357
Glp1r	6.4538	0.00884867		Fam181b	4.3929	0.000573903
Pcdh17	6.4488	0.00206113		Gfpt2	4.39147	1.13152e-40
Myo1a	6.44009	0.00227116		Il33	4.32687	2.74154e-09
AI414108	6.42463	0.0454014		Ptprd	4.32154	1.50844e-18
Adra2b	6.4201	0.00704713		Ptgfr	4.31136	2.24285e-25
AI467606	6.41835	0.0019381		Gpr88	4.30453	0.000102665
Ppp1r16b	6.41194	0.000587382		Stc2	4.29009	2.12741e-08
BC064078	6.37985	0.00207757		Gm973	4.28866	0.000283367
Lair1	6.3782	0.000801942		Ccr8	4.28548	0.041739
Rapgef5	6.35769	0.00556994		Slc4a4	4.28297	3.68504e-10
Il1a	6.35472	0.00103153		Paqr6	4.26305	0.000201976
Lgi2	6.34307	6.35199e-32		Vegfc	4.25908	2.82146e-06
Cd163	6.32217	0.00609899		Prdm8	4.24278	0.0012306
Bcl11b	6.31445	0.00696658		Kcna5	4.23871	0.03912
Pole	6.29297	0.0032579		Ugt1a6a	4.21	9.32555e-18
Fmod	6.26508	7.05328e-20		Galnt16	4.20333	7.2141e-11
Rasgrp1	6.22669	0.00947962		Rassf2	4.19789	2.25038e-12
Sla	6.21059	0.000972383		Isl2	4.15247	5.82992e-06
Galnt16	6.18608	0.000724008		Pgf	4.1296	3.91662e-33
Gja4	6.1696	0.00195264		Jph1	4.12731	0.000597753
Hnf4g	6.14354	0.0445328		Prdm6	4.12624	9.18395e-05
Alox15	6.14141	0.018281		Cfb	4.11975	2.042e-22
Fam212b	6.14103	0.0361391		Cldn1	4.09968	1.02859e-05
Retnlg	6.13015	0.00348336		Mest	4.09403	9.60727e-13
Ly6g6d	6.12452	0.037605		C1qtnf7	4.09139	2.15028e-21
Sema3g	6.12121	0.00707613		Agtr1a	4.08049	1.79559e-21
Reg3g	6.12076	0.0146542		Cyp1b1	4.05655	7.20505e-27
Slitrk5	6.11737	0.00793259		Tshz2	4.05191	2.45008e-16
Hao1	6.11623	2.32454e-18		Cdh6	4.02326	0.00425255
Hspb7	6.11543	0.0059438		Gna14	4.01936	1.88146e-12
Csf2rb2	6.10812	0.00269543		Ano5	4.00572	7.20148e-09
Slc4a4	6.09091	0.00100849		Itgbl1	3.99474	1.83084e-05
Hhex	6.07286	0.00830568		Nkain4	3.96312	9.22432e-05
Trpv4	6.06447	0.00612462		Ppp4r4	3.96164	1.29566e-05
Lamc3	6.05111	0.00565397		Ackr4	3.96053	7.91136e-05
Cd33	6.04636	0.00356997		Clec11a	3.93905	6.04627e-16
Mall	6.01596	0.00528075		Cxcr6	3.92639	0.0122568
Asb4	5.9954	0.00877586		Gda	3.91768	2.68714e-13
Limch1	5.98165	0.00124158		Adam22	3.91574	0.00669574
Plxdc1	5.97918	0.00223842		Pik3r5	3.91388	0.0122132
Syn2	5.96589	0.00150487		Lmo2	3.89122	8.40358e-15
Lrrc48	5.9496	0.0138821		Gsta3	3.88424	3.8469e-22
Gm13032	5.93035	0.027924		Flrt2	3.88116	1.79184e-18
Gm8909	5.92977	0.000781513		Apcdd1	3.87925	3.83696e-32
Ces2e	5.91183	0.0073531		Serpini1	3.85965	6.69821e-46
Sec14l2	5.86157	5.7069e-07		Adamtsl2	3.83909	0.00289109
Saa1	5.84417	0.014547		Ngfr	3.82278	0.0169214
Ssu2	5.84093	0.00771772		Hs3st1	3.80729	7.22887e-21
Dact2	5.80942	0.000974553		Dner	3.79919	2.51683e-06
Gm12522	5.80075	0.0108431		Svep1	3.79325	2.63723e-21
S100a4	5.80029	2.66471e-42		Abca6	3.78952	2.38484e-14
Rac2	5.76412	0.00493689		Limch1	3.78673	3.09434e-08
Acpp	5.76054	0.0201626		Fmnl1	3.75958	9.61079e-06
Pstpip2	5.75977	0.009672		Fam198b	3.75433	1.08736e-73
Clec4a3	5.75837	0.0128566		Spock2	3.71809	3.90234e-06
Ccser1	5.75677	0.0187645		Kcnq4	3.69385	0.00129857
Gm2109	5.75615	0.0219995		Themis2	3.67913	0.0309709
Adamts19	5.73927	0.0176578		Cd69	3.67847	0.000822847
Ncf4	5.72965	0.00380256		Serpina3g	3.67413	1.85074e-12
Pou2af1	5.72185	0.00484693		B3galnt1	3.67318	8.48145e-15
Mfng	5.71691	0.00572268		Tcf24	3.67294	0.000905689
Vegfc	5.69208	0.00416225		Nap1l5	3.65008	3.25622e-06
Btnl9	5.68248	0.0221095		Adamtsl3	3.6386	7.38175e-12
Cbr2	5.68241	0.0219995		Dock2	3.62691	0.0191976
Nrap	5.6799	0.0445673		Plce1	3.60509	9.20463e-27
Oaz1	5.61141	0.0422775		Cttnbp2	3.58682	0.0414695
Rmi2	5.61141	0.0306379		Hunk	3.58319	0.000106626
Zfp612	5.6114	0.0273555		S1pr3	3.57329	6.84571e-22
Tll1	5.61138	0.0151064		Ism1	3.56721	1.05273e-10
Gpr176	5.61131	0.00650438		Hmgcs2	3.55896	8.78868e-19
Ms4a6b	5.6113	0.00588405		Rcan2	3.55619	2.01206e-11
St8sia4	5.61126	0.00442099		Stmn4	3.54066	0.0215238
Apbb1ip	5.60968	7.226e-06		Meg3	3.5293	0.00371218
Pcdhb2	5.60756	0.0299504		Sema3c	3.52524	2.45925e-22
Hpdl	5.6034	0.0478415		Olfml1	3.52233	1.35323e-55
Myom1	5.58039	0.0145875		Artn	3.50704	5.39963e-15
Stxbp6	5.54508	1.01259e-32		Trim30d	3.48876	0.0151042
Hsd17b13	5.53832	0.0276637		Serpina3m	3.48778	0.0002766
Nkx2-5	5.53029	0.000194129		Kl	3.48226	0.00350627
Lmod1	5.52064	0.00509153		Slc2a3	3.45928	6.19242e-05
Slc28a2	5.51304	0.00848668		Clec3b	3.45568	1.1637e-14
Syt8	5.51204	0.0397024		Sprn	3.42939	0.00366254
Padi1	5.50844	0.0140552		Irf4	3.42302	0.0442543
Msr1	5.50547	0.0128233		Adora2a	3.41872	0.04326
Kcnma1	5.502	0.0116552		Moxd1	3.41377	6.71875e-32
Cldn3	5.45623	0.0394669		Bcat1	3.35574	6.50774e-07
Lilrb4	5.45227	0.00471786		Pld4	3.34912	0.0249551
Alox5	5.44576	0.042603		Heyl	3.34722	3.55932e-12
Olfml2a	5.44484	0.0187769		Hnmt	3.34034	7.92434e-09
Parvg	5.44416	0.0173605		Gpr64	3.33898	5.74529e-08
Igsf6	5.44289	0.0150277		Ptgir	3.33306	3.43943e-08
Trabd2b	5.44057	0.00415353		Inpp4b	3.33175	1.47426e-06
Chst8	5.4233	1.85832e-09		Gm6277	3.30951	0.00185409
Tdo2	5.41519	2.79103e-05		Tlr2	3.29935	1.49473e-13
Dync1i1	5.38966	0.0322718		Susd2	3.28357	3.2084e-27
Arhgap15	5.38771	0.00495313		Frem1	3.27033	0.000538533
Kcnj2	5.37525	0.0204871		Stx1b	3.2698	0.043022
Kcnmb1	5.37201	8.90576e-08		Tubb3	3.26499	2.04165e-05
Stox1	5.37068	0.029077		Slco2b1	3.25758	4.29893e-29
Tub	5.3657	0.0458032		Ccl3	3.2552	0.0147475
Polq	5.35222	0.0397257		Gm16897	3.19313	4.34108e-29
Uchl1	5.31128	0.0196053		Kcne4	3.18121	1.28695e-06
Stmn2	5.30186	0.0249606		C4b	3.16381	5.1131e-06
Sult2b1	5.28431	0.0420421		Bche	3.16369	1.93363e-31
Hist1h2bb	5.26963	9.28521e-40		Tubb4a	3.15962	6.42203e-11
Gp2	5.26513	0.0475526		Il2ra	3.15135	0.0317244
Gngt2	5.25693	5.47179e-09		Meiob	3.14674	0.0438259
Pkdrej	5.2557	0.0280228		C1qtnf3	3.13337	0.0171668
Fign	5.23179	0.0039674		Adcyap1r1	3.12385	2.48942e-10
Pilra	5.18638	0.0109978		Acss3	3.12251	5.25532e-07
Clec4a2	5.17967	0.0206892		Rtn4rl2	3.12069	0.000444879
Siglece	5.17803	0.0252459		Ret	3.11608	0.0488043
Gm2115	5.1642	1.29591e-30		Gp49a	3.11596	0.00208889
Rgs17	5.15528	1.60411e-08		Nox4	3.11256	0.00664827
Gpr132	5.14439	0.012549		Inmt	3.11007	4.14001e-09
Tusc5	5.13547	0.042603		Gsn	3.09737	2.47252e-66
Hhip	5.1328	0.000532962		Zfpm2	3.09616	0.000364399
Tfpi2	5.12116	0.0114007		Mmp16	3.09419	4.53698e-10
Stmnd1	5.11293	5.07732e-07		Csgalnact1	3.0913	9.9966e-06
[truncated: 2,710 more rows]
