# Supplementary material for: Role of PDGFRA+ cells and a CD55+ PDGFRALo fraction in the gastric mesenchymal niche
Source: Nat Commun. 2023 Dec 2;14:7978. doi: 10.1038/s41467-023-43619-y (PMC10693581; doi:10.1038/s41467-023-43619-y)
Supplement: Supplementary file 5 — Supplementary Data 2 [file 41467_2023_43619_MOESM5_ESM.xlsx]

## Sheet: Supp. Table 2
SUPPLEMENTARY DATA 2-scRNAseq population markers.
scRNA-seq data from PDGFRA+ cells were analyzed using Seurat FindMarkers tool with default settings (Wilcoxon rank sum test, logfc treshold 0.25)
Cluster CorpLo1: Corpus PdgfraLo-1 (CorpLo1)						Cluster CorpLo2: Corpus PdgfraLo (CorpLo)
gene	avg_log2FC	p_val_adj	%CorpLo1	%other cells		gene	avg_log2FC	p_val_adj	%CorpLo	%other cells
C3	3.59379	0	0.928	0.207		Col6a5	1.87268	0	0.782	0.398
Pi16	3.40428	0	0.777	0.044		Serpina3n	1.73477	0	0.775	0.277
Col14a1	3.09988	0	0.952	0.301		Mgp	1.65988	0	0.852	0.614
Fmo2	2.7719	0	0.894	0.295		Igfbp3	1.59761	0	0.644	0.233
Has1	2.60361	0	0.536	0.081		Ccl11	1.53713	0	0.807	0.392
Prss23	2.59635	0	0.807	0.048		Aldh1a3	1.47344	0	0.682	0.157
Scara5	2.52247	0	0.847	0.115		Nrxn1	1.45865	0	0.354	0.017
Gas1	2.51293	0	0.797	0.119		Lpl	1.40031	0	0.771	0.491
Cxcl13	2.17092	0	0.314	0.001		Ifngr1	1.37895	0	0.973	0.76
Ebf1	2.14978	0	0.691	0.04		Sfrp1	1.3234	0	0.987	0.751
Meg3	2.13805	0	0.908	0.342		AY036118	1.31168	0	0.902	0.752
Cfh	2.00786	0	0.915	0.356		Mfap4	1.3048	0	0.832	0.431
Mt2	1.99806	1.08724e-206	0.683	0.385		Fbln1	1.21173	0	0.981	0.7
Mfap5	1.96628	0	0.815	0.262		Col15a1	1.15451	0	0.992	0.775
Cd55	1.94732	0	0.859	0.246		Cygb	1.15126	0	0.991	0.779
Ces1d	1.94351	4.79514e-185	0.584	0.251		Ms4a4d	1.14868	0	0.847	0.429
Ar	1.94107	0	0.81	0.162		Nr2f1	1.14481	0	0.565	0.157
Slit3	1.92856	0	0.83	0.165		Penk	1.14003	0	0.697	0.238
Aebp1	1.89433	0	0.924	0.606		Epha5	1.12048	0	0.379	0.012
Col8a1	1.85308	0	0.561	0.054		Igfbp7	1.10375	0	0.998	0.957
Grem1	1.83935	0	0.342	0.042		Ltbp1	1.1009	0	0.921	0.582
C4b	1.82809	1.05362e-170	0.6	0.321		Fam198b	1.08777	0	0.869	0.413
Zfhx4	1.80499	0	0.672	0.043		Xpnpep1	1.0829	2.17766e-231	0.52	0.285
Klf4	1.79941	0	0.933	0.621		Rarres2	1.08184	0	0.997	0.913
Rbp1	1.79077	0	0.802	0.24		Hsd11b1	1.04067	0	0.63	0.24
Gfpt2	1.76017	0	0.569	0.176		Slco2b1	1.02923	0	0.55	0.134
Cd34	1.7526	0	0.938	0.456		Lars2	1.01685	0	0.977	0.883
Igf1	1.73477	0	0.88	0.49		Tgfb2	0.978066	0	0.874	0.574
Cd248	1.72319	0	0.682	0.185		B2m	0.969846	0	0.966	0.816
Lum	1.71423	0	0.962	0.688		Cp	0.967763	0	0.491	0.151
Pcolce2	1.71201	0	0.506	0.004		Pid1	0.953806	0	0.766	0.388
Serpinf1	1.70536	0	0.746	0.185		Selenop	0.949716	0	0.935	0.615
Entpd2	1.685	0	0.87	0.313		Lrrtm3	0.916908	0	0.462	0.075
Meis2	1.67112	0	0.675	0.135		Zeb2	0.898596	0	0.968	0.753
Atf3	1.65709	4.20299e-146	0.714	0.498		Fbln2	0.892357	0	0.918	0.659
Dcn	1.65446	0	1	0.904		Jun	0.890964	4.09154e-209	0.967	0.971
Ugdh	1.6038	5.43216e-50	0.572	0.474		Scube1	0.873068	0	0.762	0.43
Cilp	1.59904	0	0.236	0.024		Adap2	0.857639	0	0.564	0.225
Timp3	1.59005	1.25709e-273	0.628	0.237		H2-Q4	0.849909	4.79595e-237	0.539	0.285
Lgi2	1.56576	0	0.695	0.232		Itih5	0.843146	0	0.964	0.839
Errfi1	1.56195	1.74181e-222	0.691	0.353		Olfml3	0.840234	0	0.741	0.356
Gsn	1.55845	0	1	0.979		Svil	0.840024	0	0.797	0.473
Apoe	1.53716	1.29109e-125	0.335	0.117		Txnip	0.82289	0	0.946	0.77
Gpc3	1.51594	0	0.58	0.093		Tmem100	0.82025	0	0.524	0.22
Maf	1.46261	0	0.57	0.073		Fgfr2	0.810359	0	0.69	0.372
Tnfaip6	1.46038	4.07384e-59	0.527	0.365		Adamtsl2	0.797707	0	0.333	0.056
Ly6c1	1.45731	0	0.445	0.064		Vstm4	0.794216	0	0.473	0.12
Adgrd1	1.45107	0	0.475	0.019		Nrp1	0.789336	0	0.745	0.448
Chodl	1.44994	0	0.328	0.049		Add3	0.785098	0	0.921	0.735
Lbp	1.4464	0	0.492	0.034		Efemp1	0.776825	0	0.965	0.838
Svep1	1.44062	1.16271e-297	0.72	0.316		Cd302	0.770455	0	0.758	0.434
Dpep1	1.418	8.03779e-303	0.644	0.252		Adamts15	0.759498	0	0.346	0.066
Sparcl1	1.40623	0	0.971	0.591		Pam	0.75345	2.48954e-240	0.869	0.698
Foxp2	1.38438	0	0.685	0.113		Lsamp	0.752292	0	0.354	0.058
Sema3c	1.36024	1.27429e-274	0.707	0.313		G0s2	0.751097	0	0.435	0.117
Ccdc80	1.35853	0	0.928	0.561		Lama2	0.74547	0	0.836	0.501
Ifi27l2a	1.34639	2.6277e-156	0.855	0.624		Kcnn3	0.744373	4.43113e-281	0.629	0.332
Tshz2	1.32366	0	0.7	0.21		Bche	0.740891	0	0.348	0.052
Il6	1.31455	2.78281e-222	0.311	0.065		Fam46a	0.730041	3.93143e-266	0.827	0.571
Hk2	1.31159	5.16118e-93	0.616	0.414		Itm2b	0.72882	0	0.994	0.958
Pbx1	1.30866	2.70184e-301	0.891	0.607		Plxna2	0.709758	0	0.296	0.059
C7	1.28498	5.81366e-297	0.374	0.071		Akap12	0.708689	0	0.745	0.418
Mt1	1.27923	3.3068e-160	0.878	0.725		Il1r1	0.701007	2.07924e-214	0.68	0.454
Tgfbr3	1.27824	0	0.875	0.514		mt-Nd5	0.694227	0	0.95	0.817
Fmo1	1.27011	0	0.454	0.059		Calcrl	0.686626	3.35979e-245	0.793	0.527
Clec3b	1.26769	0	0.943	0.63		H2-D1	0.67744	2.28528e-255	0.965	0.898
Il33	1.26484	0	0.482	0.042		Rbms3	0.675815	1.03749e-270	0.834	0.586
Atp1a2	1.25934	0	0.793	0.347		Lrrc17	0.670154	3.16579e-253	0.531	0.251
Pi15	1.2461	0	0.526	0.1		Ezr	0.667949	0	0.385	0.113
Prlr	1.24167	0	0.357	0.014		Plxdc2	0.660383	3.2512e-287	0.824	0.52
Pnp	1.24103	1.70868e-140	0.81	0.615		Pcdh19	0.658328	4.26852e-268	0.37	0.119
Abca8a	1.22935	8.88976e-256	0.779	0.362		Pros1	0.650282	1.18904e-240	0.653	0.39
Fos	1.22776	4.25267e-261	0.95	0.89		Mdk	0.64921	9.97426e-238	0.531	0.259
Klf2	1.21833	1.20592e-139	0.752	0.507		Tcf21	0.643498	8.06288e-222	0.64	0.371
Inmt	1.20154	0	0.388	0.051		mt-Nd3	0.641894	0	0.993	0.942
Scn7a	1.20018	0	0.779	0.293		Hoxa5	0.641443	0	0.399	0.103
Dapk1	1.19233	0	0.606	0.2		Ptprd	0.637365	0	0.396	0.104
Slc43a3	1.1905	2.12791e-245	0.675	0.321		H2-K1	0.637237	7.63888e-211	0.929	0.823
Dusp1	1.18913	6.3043e-157	0.931	0.825		Xdh	0.631466	4.462e-214	0.633	0.389
Rnase4	1.18529	0	0.936	0.727		Rad51b	0.623613	0	0.378	0.107
Olfml2b	1.1728	0	0.509	0.098		Fgf10	0.609555	0	0.328	0.073
Sulf2	1.16039	1.30766e-279	0.692	0.277		Plekha6	0.607805	8.48949e-177	0.41	0.194
Abi3bp	1.14108	2.91694e-231	0.893	0.63		Jund	0.599377	2.16983e-114	0.948	0.972
Htra3	1.10581	9.93865e-266	0.949	0.705		Hmgb1	0.598935	5.64567e-291	0.946	0.832
Cpxm1	1.10172	0	0.432	0.054		mt-Atp8	0.595923	6.04819e-236	0.617	0.344
Gm26802	1.0985	2.04341e-187	0.371	0.105		Mgst1	0.595833	1.87424e-209	0.671	0.412
Fbn1	1.08707	3.18913e-132	0.901	0.861		Cd81	0.5953	9.84507e-300	0.954	0.832
Cdkn1c	1.07773	1.07699e-240	0.447	0.13		Fam49a	0.594101	6.14557e-184	0.592	0.368
Tmsb4x	1.0483	1.41772e-299	0.994	0.9		Aldh2	0.588425	2.4247e-286	0.927	0.77
Cyp1b1	1.03117	7.06278e-251	0.483	0.134		Cxcl16	0.587999	1.77978e-193	0.501	0.265
Npy1r	1.01896	0	0.236	0.002		Fgfr1	0.581098	9.42534e-225	0.892	0.716
Nr1d1	1.01637	7.24453e-199	0.653	0.302		Plpp3	0.580825	5.76451e-182	0.989	0.927
Medag	1.01588	5.24899e-202	0.763	0.437		Myo1b	0.580389	3.92358e-267	0.433	0.168
Igfbp6	0.992332	2.22057e-124	0.769	0.544		Rcn1	0.579954	1.37013e-210	0.686	0.453
Chrdl1	0.980287	0	0.306	0.031		Zbtb16	0.57837	7.03001e-185	0.652	0.392
Adamtsl3	0.973343	0	0.396	0.047		Ppib	0.572304	5.02943e-225	0.898	0.801
Lrp1	0.966959	5.33093e-243	0.905	0.702		Col4a2	0.565344	2.05473e-184	0.905	0.809
Ablim1	0.966716	6.31519e-237	0.608	0.24		Fzd1	0.555877	6.11202e-183	0.545	0.303
Spon1	0.960903	5.02683e-90	0.539	0.315		Lifr	0.554076	3.48257e-171	0.462	0.238
Slc10a6	0.947284	4.59737e-300	0.368	0.069		Kcnk2	0.547116	1.68142e-200	0.363	0.14
Ifi205	0.940677	3.33522e-193	0.363	0.102		Epha3	0.544562	3.62225e-130	0.526	0.309
Crip1	0.938572	9.99091e-81	0.845	0.753		St6galnac5	0.543001	7.18407e-297	0.243	0.042
Rspo3	0.932625	7.36252e-293	0.395	0.081		Adamts2	0.542838	3.04045e-195	0.784	0.521
Tppp3	0.931557	7.01131e-53	0.501	0.35		Mtch1	0.539574	2.37786e-191	0.827	0.643
Osr1	0.921467	6.48052e-186	0.548	0.22		Rpl21	0.538235	0	0.987	0.979
Adh1	0.916878	7.46076e-238	0.475	0.137		Tmem176a	0.533586	4.52556e-290	0.993	0.916
Tnxb	0.915905	9.629e-154	0.842	0.683		Tmem176b	0.533024	2.56561e-267	0.991	0.924
Zfp36	0.913732	8.98954e-106	0.918	0.857		Arglu1	0.523881	1.3571e-166	0.733	0.54
Heg1	0.908484	2.30215e-127	0.709	0.484		Rcn3	0.518722	1.00954e-238	0.934	0.826
Sparc	0.907294	4.98527e-131	0.999	0.999		Naalad2	0.51232	3.3492e-268	0.279	0.068
Serping1	0.906371	2.33499e-294	0.995	0.965		mt-Nd4l	0.512143	1.11768e-182	0.861	0.674
Nfib	0.905158	4.10442e-208	0.91	0.672		Ssh2	0.503703	2.72276e-131	0.676	0.485
Nfia	0.90065	1.47962e-235	0.956	0.801		Negr1	0.500484	2.5132e-188	0.392	0.171
Flrt2	0.900477	6.04828e-172	0.522	0.21		Rps23	0.498721	0	0.993	0.99
Cmah	0.899377	0	0.223	0.004		Col4a1	0.495203	8.5374e-178	0.985	0.951
Abca1	0.897943	2.20021e-235	0.492	0.153		Rrbp1	0.492873	2.99917e-218	0.97	0.945
Ifi204	0.889943	0	0.298	0.029		Rap2a	0.485835	1.7012e-147	0.571	0.352
Nfkbiz	0.875399	8.34025e-61	0.71	0.557		Iigp1	0.485371	6.02378e-63	0.143	0.057
Rps29	0.86963	1.18867e-298	0.999	0.994		Ndrg2	0.48348	3.83684e-135	0.483	0.283
Fgl2	0.864282	0	0.335	0.052		Selenom	0.479452	5.48611e-156	0.815	0.669
Enpp2	0.862133	3.66358e-121	0.334	0.119		Uba52	0.479306	1.58657e-97	0.543	0.396
Man2a1	0.861475	1.63136e-133	0.641	0.395		Laptm4a	0.474502	7.26767e-227	0.942	0.823
Dpt	0.860081	4.36573e-153	0.98	0.972		Sh3bp5	0.469276	1.12012e-158	0.5	0.268
Stc2	0.855984	0	0.231	0.022		Srpx	0.465801	2.36986e-124	0.326	0.157
Arap1	0.848192	2.68676e-161	0.604	0.309		Cpq	0.465655	1.91746e-144	0.725	0.526
Cadm3	0.844939	1.76248e-212	0.383	0.106		Gbp7	0.463151	3.10408e-95	0.437	0.272
Timp2	0.835628	8.98098e-264	0.992	0.982		Gng11	0.462791	3.25473e-142	0.564	0.35
Plod2	0.834047	4.60348e-69	0.786	0.677		Selenbp1	0.452599	5.5356e-119	0.499	0.306
Gpc6	0.833433	1.50296e-153	0.567	0.266		Kdelc2	0.448622	8.96777e-138	0.513	0.303
Hmgcs2	0.822094	1.08728e-278	0.417	0.093		Rpl14	0.448511	1.21032e-188	0.962	0.94
Fxyd6	0.821904	5.51805e-70	0.305	0.138		Fmnl2	0.443883	9.01897e-124	0.465	0.272
Uap1	0.820246	7.32375e-54	0.453	0.294		Atxn7l3b	0.438682	3.70806e-147	0.849	0.698
Ly6a	0.816622	1.36676e-68	0.751	0.666		Moxd1	0.4343	1.6083e-285	0.232	0.04
Sat1	0.815521	4.0053e-76	0.863	0.77		Nfic	0.433833	3.84503e-126	0.826	0.688
Rps28	0.813967	5.00236e-187	0.98	0.96		Icosl	0.433652	2.21999e-178	0.343	0.135
Rpl38	0.81007	1.60607e-233	0.985	0.971		Arl6ip1	0.432569	1.2729e-129	0.589	0.383
Ifi207	0.808384	0	0.247	0.01		Arsj	0.431995	5.05708e-118	0.453	0.263
Hspb8	0.807146	4.03043e-148	0.505	0.219		Sri	0.43029	7.62523e-129	0.572	0.378
Lamb2	0.799432	3.85659e-149	0.52	0.244		Thra	0.424192	3.39488e-116	0.72	0.552
C1ra	0.796597	6.401e-153	0.884	0.753		Hjurp	0.424154	3.75323e-132	0.39	0.204
Sema3d	0.795884	0	0.287	0.005		Lgals9	0.421535	5.391e-131	0.611	0.403
Clec11a	0.790789	0	0.322	0.038		Rpl4	0.417806	1.40206e-165	0.948	0.898
Fzd4	0.78656	1.0151e-129	0.587	0.308		Fem1a	0.414975	2.0274e-50	0.246	0.145
Slc1a5	0.786148	5.49367e-157	0.572	0.273		Ptprg	0.41467	2.22997e-85	0.52	0.368
Pcolce	0.785484	9.34869e-126	0.878	0.767		Rhob	0.41426	5.32592e-75	0.834	0.729
Spock2	0.779915	0	0.265	0.023		Rps17	0.412695	3.03027e-203	0.971	0.94
Fst	0.778799	1.56856e-302	0.219	0.02		Cpne7	0.412352	3.77301e-264	0.138	0.009
Akap13	0.775594	1.60289e-154	0.826	0.623		Hebp1	0.41202	1.26144e-165	0.296	0.11
Mn1	0.769617	5.04692e-196	0.431	0.134		Enpp5	0.410373	4.50813e-217	0.239	0.059
Sfrp4	0.769097	0	0.169	0.005		Hmgn2	0.40754	1.83714e-96	0.458	0.292
Ptgis	0.766361	4.51967e-173	0.509	0.193		Rpl31	0.399703	1.10165e-159	0.939	0.887
Thbs2	0.749572	1	0.201	0.187		Cacna1d	0.397861	6.73971e-128	0.308	0.135
Fstl1	0.742075	7.39666e-98	0.922	0.861		Ramp2	0.396282	2.8265e-96	0.568	0.394
Pmp22	0.732957	2.26434e-161	0.929	0.805		Snhg18	0.395886	4.76042e-103	0.752	0.6
Scara3	0.72833	8.17216e-186	0.436	0.146		Synm	0.395286	4.56875e-97	0.508	0.323
Ugp2	0.724261	5.18804e-89	0.61	0.413		H2-T23	0.393227	5.25644e-75	0.45	0.305
Mbnl1	0.719068	1.48209e-137	0.888	0.786		H6pd	0.39171	3.7004e-98	0.52	0.344
Efna5	0.719053	6.47789e-268	0.314	0.055		Tle1	0.391674	6.7107e-100	0.507	0.329
Prrx1	0.716491	0	0.286	0.004		Pds5b	0.39159	8.05995e-71	0.578	0.444
Ism1	0.715907	0	0.256	0.005		Clps	0.389382	1.54249e-07	0.147	0.114
Ccnd2	0.710866	2.21943e-110	0.538	0.267		Auts2	0.389074	5.91364e-106	0.494	0.304
Gaa	0.707333	1.666e-104	0.599	0.366		Rsrp1	0.38864	1.43605e-108	0.851	0.714
Ddah2	0.705078	1.44894e-114	0.569	0.314		Isoc1	0.385005	3.14596e-117	0.376	0.198
Gxylt2	0.700844	1.59426e-152	0.396	0.135		Irf2	0.383436	1.05175e-88	0.577	0.421
Dnajb1	0.69362	2.36147e-08	0.56	0.519		Calm3	0.379	2.98099e-102	0.678	0.502
Bmp1	0.693489	4.5587e-94	0.653	0.456		Adamts10	0.378085	8.36528e-94	0.436	0.269
Adamtsl1	0.685747	9.93069e-134	0.438	0.169		Tnfsf12	0.37697	8.19082e-100	0.469	0.298
Creb5	0.684667	1.28918e-45	0.492	0.341		L3mbtl3	0.376408	4.88115e-103	0.298	0.147
Tpst1	0.6806	6.14512e-91	0.583	0.366		Cystm1	0.372273	6.56789e-186	0.194	0.045
Hexb	0.676571	2.01363e-104	0.548	0.304		Il34	0.371116	1.0307e-141	0.206	0.064
Fkbp9	0.676108	8.23251e-98	0.818	0.685		Epb41l2	0.370069	6.85915e-94	0.782	0.644
Fxyd1	0.672787	1.37346e-114	0.738	0.509		Dpm3	0.368345	1.09528e-96	0.577	0.401
Smpdl3a	0.670666	2.87577e-139	0.389	0.141		Lamc1	0.368095	3.99718e-81	0.841	0.728
S100a10	0.670054	7.19689e-77	0.838	0.762		Plscr4	0.36727	1.09242e-80	0.487	0.323
Foxo1	0.668628	8.43495e-136	0.438	0.179		Mfap2	0.36669	1.04228e-99	0.426	0.257
Plpp1	0.668574	5.46317e-82	0.55	0.339		Cyp2d22	0.36065	1.85976e-83	0.448	0.291
Opcml	0.665497	1.84506e-113	0.384	0.153		Plac8	0.359117	3.75338e-66	0.89	0.806
Etfa	0.66056	4.95081e-104	0.597	0.357		Glul	0.359106	2.02588e-35	0.654	0.572
Metrnl	0.657521	4.88161e-154	0.284	0.075		Nin	0.356205	1.50942e-74	0.519	0.37
Csrp2	0.657453	1.84637e-117	0.387	0.155		Fam102b	0.355177	7.44438e-81	0.86	0.753
Ecm2	0.654559	1.53234e-99	0.44	0.209		Selenow	0.353226	9.1071e-87	0.848	0.762
Gstm1	0.653221	4.3779e-103	0.866	0.738		Dnm3	0.347903	1.70556e-108	0.208	0.078
Foxp1	0.648898	4.04365e-82	0.729	0.567		Tmem106b	0.347597	6.81379e-71	0.563	0.419
Kcnt2	0.647065	1.07367e-255	0.327	0.061		Rpl36	0.346414	3.52078e-142	0.969	0.957
Col3a1	0.646747	1.35049e-124	1	1		Tmem47	0.346282	4.94348e-101	0.299	0.147
Rpl37a	0.644531	1.10657e-193	0.996	0.996		Nrep	0.346135	4.12311e-72	0.29	0.16
Ackr4	0.640173	0	0.176	0.004		Rpl13	0.343302	2.75944e-145	0.998	0.997
Ier2	0.639553	1.06796e-48	0.904	0.852		Lman1	0.343231	1.93107e-77	0.723	0.6
Emilin2	0.631983	3.97976e-113	0.316	0.111		Serpina3g	0.34268	2.0662e-121	0.147	0.037
Ahnak2	0.630386	1.21298e-102	0.505	0.257		Kdelr3	0.342473	2.62203e-71	0.559	0.414
Rnd3	0.62589	1.04746e-75	0.395	0.199		Stat1	0.341479	1.15546e-34	0.315	0.221
Celf2	0.625595	1.59297e-106	0.91	0.813		Rps18	0.340669	1.57061e-103	0.975	0.969
Slc4a4	0.624933	0	0.24	0.021		Ston1	0.338963	1.67129e-112	0.254	0.109
Cd47	0.61903	3.57728e-123	0.895	0.779		Nr2f2	0.337669	9.96338e-59	0.425	0.289
Socs3	0.609748	9.78104e-43	0.793	0.71		Steap4	0.334425	5.18641e-63	0.282	0.158
Fam124a	0.605795	8.37325e-282	0.257	0.033		Aff3	0.33401	1.21406e-88	0.289	0.149
Nenf	0.603186	2.81774e-94	0.817	0.671		Kctd12b	0.328985	4.37289e-96	0.269	0.127
Rps27	0.600962	1.98212e-165	0.994	0.988		Rbm3	0.328447	1.30733e-61	0.685	0.571
Rps21	0.597933	1.3333e-163	0.996	0.994		Pura	0.32704	6.338e-68	0.771	0.658
Tgfb3	0.596026	1.3383e-127	0.389	0.146		Ssr2	0.325743	2.5144e-71	0.551	0.407
Vldlr	0.595939	0	0.227	0.016		Psmb8	0.322722	2.61986e-63	0.39	0.257
Ctsk	0.594128	6.13487e-53	0.48	0.309		Col6a1	0.321789	2.22066e-106	0.995	0.984
Gnas	0.593169	3.18709e-143	0.975	0.954		Crtap	0.321596	1.60037e-67	0.548	0.405
Ahnak	0.592003	9.18425e-115	0.987	0.981		Wfdc1	0.321109	8.90982e-104	0.291	0.136
Dner	0.591184	0	0.163	0.008		9330159F19Rik	0.320439	6.99505e-117	0.118	0.025
Slc29a1	0.5897	6.52222e-87	0.464	0.242		Hmgn1	0.31793	1.30229e-79	0.767	0.641
Deptor	0.586661	2.32082e-102	0.361	0.144		Atp8b1	0.317599	1.42711e-63	0.465	0.32
Arpc3	0.583306	3.9199e-25	0.639	0.573		Asph	0.314643	1.3664e-50	0.608	0.496
Kctd12	0.58152	5.90585e-77	0.476	0.258		Epha7	0.310254	5.51782e-136	0.172	0.046
Cgnl1	0.580338	1.85448e-81	0.415	0.206		Klf13	0.309344	1.17566e-49	0.647	0.534
Fibin	0.579596	0.256541	0.193	0.264		Rnf150	0.307389	3.54781e-77	0.294	0.157
Pcsk5	0.579547	7.53255e-44	0.501	0.348		Asap2	0.305644	1.0763e-80	0.276	0.141
Vkorc1	0.57702	2.95544e-65	0.669	0.509		Cnpy2	0.305237	3.37408e-60	0.596	0.464
Psap	0.570425	5.2703e-128	0.972	0.947		Slfn5	0.304852	1.31745e-65	0.3	0.169
C1qtnf7	0.5678	1.00704e-185	0.364	0.098		Tnfsf13b	0.303944	4.24551e-144	0.196	0.056
Ctsh	0.560929	6.56504e-34	0.548	0.443		Arl1	0.301802	1.7592e-64	0.717	0.607
Twist1	0.560571	0	0.216	0.017		Agtr1a	0.301178	5.36637e-132	0.159	0.041
Ppp1r15a	0.560317	1.24078e-26	0.779	0.713		Pdgfrb	0.30096	2.25545e-47	0.692	0.586
Lrrn4cl	0.560118	1.31022e-191	0.209	0.033		Ost4	0.300798	1.13677e-50	0.513	0.392
Flrt3	0.558011	0	0.202	0.011		Lamp2	0.300579	2.40401e-87	0.945	0.888
Anxa3	0.55799	1.70288e-74	0.202	0.067		Ak3	0.300106	9.22151e-63	0.413	0.275
Dhrs3	0.555716	6.91974e-62	0.416	0.237		Lama1	0.299794	8.48371e-102	0.182	0.064
S100a16	0.555487	4.348e-63	0.643	0.471		Slc5a7	0.297019	5.46149e-107	0.115	0.026
Rpl35a	0.554335	1.70113e-146	0.996	0.992		Hoxb5	0.296155	6.56093e-127	0.188	0.058
Cavin3	0.553919	1.47434e-62	0.679	0.541		Arhgap24	0.29399	5.29811e-41	0.592	0.481
Ndn	0.552824	1.85042e-110	0.477	0.221		Abca8b	0.291277	1.01981e-64	0.272	0.149
Pdcd4	0.54889	2.12314e-62	0.496	0.306		Zcchc7	0.289751	1.01821e-47	0.513	0.398
Gabra3	0.54532	4.59156e-186	0.183	0.025		Rabac1	0.287999	2.04962e-71	0.837	0.749
Mest	0.544254	4.3677e-211	0.144	0.011		Casp12	0.287558	2.22442e-56	0.418	0.289
Lrig3	0.540591	3.17593e-164	0.312	0.082		Ppic	0.287373	1.56654e-41	0.715	0.618
Mmp23	0.539394	4.33581e-49	0.475	0.31		CT025619.1	0.287169	5.96706e-76	0.214	0.098
Rpl39	0.539141	6.22729e-111	0.982	0.981		Fbxl7	0.286941	6.10192e-62	0.435	0.291
Fuca1	0.538909	3.80577e-60	0.55	0.375		Arsk	0.286088	2.37271e-62	0.295	0.173
B4galt1	0.53874	6.8967e-62	0.575	0.392		Smim10l1	0.285695	1.36621e-50	0.495	0.374
Sqor	0.536438	1.54297e-111	0.35	0.132		Mmp11	0.284983	6.01043e-90	0.224	0.097
Nfix	0.532845	3.96758e-116	0.943	0.856		Rpl12	0.284734	1.5809e-85	0.971	0.963
Sned1	0.53113	5.17728e-141	0.207	0.043		Antxr1	0.284358	2.05707e-35	0.714	0.631
Socs1	0.530289	6.52043e-54	0.287	0.137		Myh10	0.282205	8.61293e-54	0.35	0.232
Rpl41	0.52956	8.85363e-127	0.994	0.995		Ndufa3	0.281842	2.10071e-60	0.415	0.281
1700019D03Rik	0.52675	5.66095e-300	0.22	0.02		Psmb10	0.281429	3.47792e-53	0.369	0.247
AW551984	0.526123	0	0.211	0.008		Nbea	0.280945	7.84411e-50	0.41	0.287
Col1a1	0.522825	1.02613e-30	0.994	0.994		Sspn	0.280628	5.63436e-53	0.429	0.3
Boc	0.513167	8.68669e-121	0.321	0.108		Parp14	0.279782	6.37914e-54	0.319	0.2
Lmo2	0.512281	0	0.212	0.01		Mageh1	0.279629	1.72982e-69	0.263	0.14
Rpn2	0.508088	2.16129e-61	0.812	0.703		Hfe	0.279253	5.94124e-116	0.187	0.062
Jpt1	0.507422	3.54405e-48	0.466	0.308		Nexn	0.275235	3.93015e-66	0.217	0.108
Camk2n1	0.49946	1.08179e-50	0.756	0.663		Ctso	0.274793	2.37577e-65	0.29	0.166
Cryab	0.497242	5.63252e-68	0.422	0.221		Cntln	0.273395	4.98848e-46	0.294	0.188
Lox	0.495624	5.33575e-18	0.422	0.326		Zfp950	0.271163	3.54885e-48	0.328	0.215
Bsg	0.492695	1.82673e-54	0.821	0.739		Cnn3	0.269995	3.90593e-47	0.634	0.52
Rpl36a	0.492265	3.89791e-82	0.959	0.938		Itgb5	0.269578	3.51617e-50	0.723	0.621
Gabra1	0.491742	0	0.171	0.002		Tmem167	0.269403	5.02194e-40	0.6	0.503
Tpm3	0.490207	2.89821e-39	0.782	0.713		2610001J05Rik	0.269242	6.42971e-73	0.274	0.146
Gdf10	0.487195	0	0.132	0.002		B3gnt9	0.267368	1.87987e-51	0.371	0.249
Tek	0.486199	1.7679e-156	0.214	0.042		Plin3	0.267163	1.6639e-46	0.413	0.297
Plcb4	0.48451	1.09268e-286	0.151	0.007		Zfp652	0.266812	4.20858e-40	0.508	0.402
Tmed3	0.476517	2.35163e-52	0.744	0.604		H2-Q7	0.266745	3.17017e-62	0.141	0.058
Lima1	0.475969	4.4383e-52	0.752	0.624		Lgals3bp	0.266565	1.33403e-34	0.599	0.508
Glt8d2	0.465961	1.81336e-119	0.251	0.07		Zcchc11	0.266396	6.0523e-42	0.443	0.332
Cyb5a	0.465474	3.24221e-39	0.688	0.587		Bod1l	0.265097	1.87712e-31	0.545	0.458
Nupr1	0.461867	1.81147e-20	0.71	0.661		Fgfr1op2	0.264275	3.59733e-40	0.532	0.421
Hmcn1	0.459637	1.3739e-140	0.207	0.043		Rhobtb3	0.262182	4.20849e-48	0.399	0.281
Fign	0.458855	3.16153e-122	0.225	0.056		Tmem159	0.261521	3.40551e-60	0.331	0.204
Anxa2	0.458807	7.60271e-48	0.901	0.891		Atp5e	0.261218	2.67132e-48	0.801	0.722
Anxa1	0.457275	1.10224e-21	0.614	0.549		Ddx3y	0.260091	1.51876e-79	0.291	0.147
Adamtsl4	0.456875	1.06321e-68	0.304	0.135		Sft2d2	0.25935	5.2023e-55	0.246	0.138
Rpl35	0.456027	2.64413e-56	0.924	0.903		Creb3l2	0.258719	2.26774e-30	0.666	0.583
Adgrg2	0.45554	0	0.156	0.002		Sgce	0.258635	1.31208e-41	0.44	0.328
Adamtsl5	0.451896	4.57642e-69	0.293	0.127		Pgm5	0.258121	1.60691e-49	0.269	0.162
Sirpa	0.451822	3.73257e-67	0.37	0.183		Smc1a	0.256212	7.95123e-42	0.665	0.559
Ntrk2	0.450446	0	0.146	0.004		Ndufb4	0.254778	2.00626e-45	0.488	0.371
Pcdh18	0.450443	1.91339e-60	0.326	0.157		Rasa3	0.253762	1.23723e-44	0.332	0.222
Meis1	0.448595	2.62038e-42	0.444	0.286		Arsb	0.253307	1.79063e-42	0.346	0.24
Npdc1	0.448246	2.52855e-47	0.591	0.438		Thap2	0.252985	4.45677e-38	0.398	0.294
Oat	0.443295	5.38921e-45	0.782	0.68		Gna14	0.252424	2.52005e-155	0.135	0.024
Aspa	0.439632	4.67297e-72	0.31	0.132		Copz2	0.251679	7.22337e-42	0.544	0.431
Maob	0.436482	1.41192e-150	0.225	0.047		Zfyve21	0.251012	4.62912e-49	0.29	0.181
Gas7	0.435421	1.58712e-29	0.41	0.282		D630003M21Rik	0.250765	4.74786e-63	0.215	0.107
Gm2a	0.435314	1.24016e-43	0.437	0.279		Il1rap	0.250356	8.24537e-56	0.216	0.114
Npc2	0.428977	7.3166e-49	0.844	0.786
Nkain4	0.428851	0	0.159	0.006
Txndc5	0.42787	1.16074e-41	0.719	0.617
Gstm5	0.422343	2.12106e-37	0.335	0.2
Atp1b3	0.420483	2.4532e-25	0.523	0.414
Grb10	0.418395	3.90637e-34	0.482	0.337		Cluster AntLo: Antrum PdgfraLo (AntLo)
Hexa	0.416295	6.37807e-26	0.609	0.518		gene	avg_log2FC	p_val_adj	%AntLo	% other cells
Sult1a1	0.415219	3.39792e-151	0.199	0.036		Aspn	2.32355	0	0.851	0.277
Tns2	0.412612	7.50626e-39	0.472	0.325		C1qtnf3	1.88812	0	0.585	0.052
Rps12	0.411623	3.84422e-109	0.996	0.998		Spon2	1.72835	0	0.978	0.653
Lims2	0.410723	3.77825e-157	0.22	0.043		Igfbp5	1.60896	0	0.964	0.632
Baiap2	0.410218	5.26309e-16	0.284	0.194		Rcan1	1.56427	1.17808e-232	0.568	0.26
Rassf2	0.409717	3.72203e-192	0.18	0.023		Eln	1.54856	0	0.918	0.51
Ggh	0.40876	1.43361e-40	0.458	0.297		Serpine2	1.38037	0	0.636	0.173
Ripk1	0.408411	5.12016e-24	0.443	0.33		Sod3	1.34411	0	0.857	0.546
Rgs7bp	0.40699	5.09337e-256	0.155	0.01		Hmcn2	1.23001	0	0.658	0.224
Cmklr1	0.406786	2.34744e-79	0.245	0.086		Gda	1.12865	0	0.565	0.166
Arhgap21	0.40588	5.2024e-47	0.391	0.228		Pim1	1.11633	8.65369e-220	0.795	0.559
Atp6v0e2	0.404875	6.3441e-186	0.204	0.031		Bdnf	1.05674	2.54247e-156	0.458	0.204
Myd88	0.403836	1.60442e-19	0.334	0.236		Thy1	1.00163	0	0.38	0.052
Cyp27a1	0.400335	2.73723e-56	0.262	0.116		Fhl1	0.995797	1.06417e-283	0.927	0.774
Cdc42ep2	0.399671	7.69269e-57	0.34	0.167		Mmp3	0.937183	7.4188e-136	0.163	0.032
Rab3il1	0.397672	7.82685e-83	0.253	0.089		Tnfaip2	0.903657	7.10984e-121	0.795	0.658
Gm16486	0.396868	1.40345e-98	0.169	0.039		Emp1	0.89254	4.23018e-210	0.867	0.684
Rtn3	0.395426	2.00528e-31	0.611	0.497		Ifitm1	0.872269	1.12422e-157	0.833	0.626
Ergic1	0.392205	7.58371e-38	0.45	0.3		Tmtc2	0.865621	3.02402e-244	0.43	0.137
Mbd1	0.390991	0.000267224	0.247	0.197		Rgs5	0.850718	3.93573e-153	0.344	0.117
Rab3d	0.390936	1.78525e-41	0.375	0.218		Ccl8	0.849856	8.46505e-145	0.329	0.115
Dock9	0.387165	2.61231e-79	0.241	0.083		Ppp1r2	0.825086	7.96419e-146	0.751	0.58
Trabd2b	0.385893	6.30186e-85	0.223	0.069		Has2	0.821334	1.69107e-60	0.298	0.155
Sema3b	0.384371	3.22235e-215	0.16	0.015		Sntb2	0.800992	2.99456e-162	0.797	0.653
Smim14	0.383938	3.71677e-32	0.602	0.485		Osmr	0.799361	1.01031e-74	0.63	0.502
Dock4	0.383525	3.38442e-66	0.227	0.083		Nnmt	0.789625	1.60696e-149	0.511	0.264
Reps2	0.383201	2.37038e-126	0.188	0.038		Bhlhe40	0.787967	2.09586e-115	0.689	0.494
Zfp36l2	0.382214	2.82944e-22	0.609	0.506		Bgn	0.78529	0	0.999	0.991
Adam15	0.381698	7.94961e-31	0.397	0.269		Ugcg	0.783135	1.98657e-99	0.524	0.336
Ifi211	0.379498	3.04374e-46	0.259	0.123		Matn2	0.781333	9.02776e-204	0.864	0.596
Prrg3	0.378445	2.58019e-130	0.2	0.041		Icam1	0.7665	1.74907e-94	0.757	0.602
Tpt1	0.3778	1.80922e-87	0.999	0.999		Cebpd	0.746659	7.94896e-154	0.969	0.946
Epdr1	0.377699	1.14906e-116	0.207	0.05		Igfbp4	0.714585	4.29517e-189	0.977	0.901
Junb	0.374445	4.02992e-21	0.96	0.942		Ptger1	0.713465	1.04097e-167	0.343	0.118
Rpl23	0.374418	3.04482e-45	0.991	0.993		Dclk1	0.697157	7.84025e-144	0.627	0.351
Enpp3	0.372404	8.3895e-58	0.221	0.086		Loxl1	0.687181	3.34434e-167	0.877	0.737
Gm26917	0.372391	5.30522e-12	0.429	0.351		Ccdc3	0.685785	2.8547e-147	0.348	0.125
Tcea3	0.371587	2.69949e-122	0.162	0.03		Vcam1	0.680569	9.911e-44	0.602	0.481
Fkbp7	0.370841	2.48009e-24	0.546	0.439		Hgf	0.669206	2.06005e-16	0.488	0.43
Palm	0.370781	3.96484e-34	0.347	0.211		Lepr	0.663717	3.40657e-169	0.387	0.139
Egfr	0.370753	8.34089e-26	0.569	0.456		Kcne4	0.66005	6.84969e-188	0.173	0.026
Irak3	0.370082	9.33652e-43	0.241	0.115		Mat2a	0.656396	2.01936e-99	0.844	0.763
Zfp462	0.369896	1.25963e-215	0.159	0.014		Rnf19b	0.651394	7.14404e-62	0.424	0.273
Sorcs2	0.369723	2.07104e-91	0.2	0.056		Thbs3	0.644479	1.169e-111	0.623	0.432
Igdcc4	0.36969	2.06373e-55	0.271	0.121		Lbh	0.644384	9.53344e-80	0.395	0.219
Thrb	0.368944	1.64824e-109	0.168	0.035		Msc	0.64126	3.16893e-63	0.246	0.112
Tpm3-rs7	0.368194	5.36005e-15	0.279	0.195		Tgm2	0.633851	1.32069e-125	0.829	0.694
Igsf8	0.367621	1.65614e-61	0.258	0.108		Angptl2	0.632885	2.21473e-95	0.678	0.526
Bhlhe41	0.366762	1.13299e-70	0.179	0.054		Hs3st1	0.625821	4.73185e-286	0.221	0.027
Rps24	0.366501	6.58597e-51	0.989	0.993		Litaf	0.625512	4.16067e-85	0.71	0.584
Stim1	0.366174	8.6878e-27	0.353	0.229		Vcan	0.620887	1.0909e-154	0.946	0.864
Vegfd	0.365663	4.37142e-33	0.287	0.162		Sbno2	0.60456	1.21482e-51	0.627	0.505
Fcgrt	0.36545	1.02399e-24	0.654	0.58		Enah	0.602617	1.89899e-81	0.59	0.416
Atf5	0.360161	3.53666e-15	0.609	0.529		Jmjd1c	0.596724	3.54702e-68	0.684	0.581
Tm7sf3	0.359455	1.24116e-37	0.346	0.202		Dpysl2	0.595416	2.51363e-95	0.746	0.633
Vwa1	0.358797	1.78349e-40	0.235	0.113		Gfra2	0.586216	3.65918e-125	0.371	0.151
Col1a2	0.358683	2.95266e-09	1	1		Atp9a	0.580196	2.40827e-108	0.322	0.134
Slc38a2	0.35722	1.05218e-09	0.855	0.842		Carhsp1	0.579616	1.13786e-84	0.518	0.339
Olfr920	0.355583	6.95648e-65	0.169	0.052		Ltbp4	0.578956	4.6058e-194	0.987	0.941
Rpl37	0.355203	1.45905e-41	0.984	0.983		Apbb1ip	0.568642	6.3548e-112	0.327	0.135
Fam129a	0.3549	1.22524e-34	0.593	0.442		Snx18	0.566958	4.831e-73	0.514	0.344
Ephb2	0.353592	4.49423e-245	0.148	0.009		Ckb	0.56247	3.21909e-66	0.476	0.315
2900026A02Rik	0.353166	7.85241e-103	0.226	0.063		Lhfpl2	0.560068	4.63219e-76	0.385	0.214
Chst12	0.352734	3.94172e-92	0.227	0.069		Khdrbs3	0.559624	6.67055e-92	0.426	0.227
Dse	0.351952	3.57511e-21	0.432	0.326		Frmd6	0.549466	2.98213e-56	0.711	0.601
Pclo	0.35159	2.25508e-297	0.109	0.001		B4galt5	0.547269	6.399e-90	0.312	0.142
Sgsm2	0.350436	2.48719e-45	0.223	0.099		S100a6	0.542857	4.26165e-109	0.996	0.987
Serpinb6a	0.350155	7.62875e-23	0.76	0.732		Ptp4a1	0.540779	1.2081e-54	0.653	0.556
Nucb2	0.350001	4.05942e-17	0.45	0.355		Samd4	0.539274	1.86171e-52	0.527	0.389
Pigz	0.349907	3.69679e-126	0.171	0.032		Vat1	0.537597	6.15212e-73	0.719	0.619
Klf3	0.349387	5.30989e-15	0.555	0.479		Vmp1	0.536065	1.08376e-60	0.641	0.533
Cblb	0.349379	5.65993e-29	0.354	0.229		Fyn	0.534422	1.26094e-71	0.572	0.413
Sfxn1	0.348904	7.81894e-20	0.47	0.362		Plce1	0.532097	6.01419e-90	0.317	0.139
Smarcd2	0.348779	1.91172e-24	0.391	0.271		Nox4	0.525799	3.31119e-118	0.269	0.091
Fgd5	0.345115	1.08672e-115	0.176	0.036		Pde3a	0.525699	2.11804e-68	0.402	0.234
Rpl34	0.345101	9.56503e-34	0.961	0.974		Ccl2	0.525489	5.96087e-25	0.24	0.144
Rspo1	0.344887	0	0.141	0.002		Stat3	0.51969	1.30667e-84	0.832	0.749
Pde12	0.344302	7.72934e-06	0.265	0.208		Ddx3x	0.515235	3.8947e-86	0.938	0.893
Slit2	0.341851	1.24002e-45	0.125	0.039		Birc3	0.511494	1.69897e-34	0.522	0.407
Adamts19	0.341082	6.44586e-108	0.189	0.043		Pgf	0.510533	1.81717e-76	0.255	0.106
Rpl22	0.341041	5.42668e-43	0.947	0.939		Scml4	0.507056	2.43589e-67	0.352	0.192
Scd1	0.340031	7.43094e-25	0.293	0.182		Pltp	0.504186	1.41031e-52	0.665	0.563
Plcxd3	0.339515	2.14896e-96	0.162	0.036		Mrc2	0.500727	8.13222e-68	0.575	0.423
Arhgef10	0.337474	7.14217e-41	0.274	0.139		Casp4	0.499289	5.40251e-36	0.485	0.381
Ackr1	0.336677	5.92203e-133	0.148	0.023		Nfil3	0.497362	1.51054e-47	0.451	0.309
Ddost	0.335294	1.26875e-16	0.663	0.605		Xist	0.495458	2.57008e-85	0.878	0.675
Fam102a	0.334682	4.25289e-63	0.182	0.06		Arsi	0.494111	1.40967e-102	0.28	0.108
Abca3	0.333443	2.50194e-122	0.177	0.035		Hspa1b	0.493524	6.89842e-41	0.766	0.657
Adcy7	0.333392	5.41636e-31	0.238	0.125		Ptger4	0.488584	4.95937e-29	0.412	0.313
Scrn1	0.333303	2.72002e-61	0.246	0.098		Nab1	0.485053	6.99374e-53	0.683	0.576
Srsf5	0.331898	1.26328e-16	0.828	0.798		Gsk3a	0.479938	7.16606e-30	0.458	0.379
Rps10	0.331683	2.65441e-32	0.977	0.982		Crip2	0.473867	5.34487e-36	0.631	0.555
Lamp1	0.331467	1.29634e-44	0.9	0.882		Xbp1	0.469658	1.6356e-70	0.899	0.841
Fgd4	0.331207	2.9184e-75	0.178	0.051		Tgfbr2	0.465841	4.17479e-73	0.846	0.775
Ldb2	0.331194	4.5723e-52	0.202	0.079		Rasl11b	0.465768	1.64852e-46	0.252	0.132
Zfpm2	0.330652	1.57134e-136	0.174	0.031		Plekho2	0.458752	3.82491e-40	0.564	0.462
Mef2c	0.325468	3.04864e-71	0.173	0.051		Pde1b	0.453872	1.6643e-57	0.329	0.183
Rpl32	0.323204	4.04581e-22	0.954	0.96		Cbfa2t3	0.451744	4.75287e-46	0.435	0.291
Dcbld2	0.322755	1.52566e-18	0.275	0.18		Ikzf4	0.450409	9.88256e-34	0.255	0.15
P4ha3	0.322443	3.25017e-125	0.131	0.018		Erf	0.445775	9.34935e-35	0.471	0.361
Bdh2	0.320225	2.21153e-95	0.148	0.031		Arntl	0.445503	4.48968e-49	0.418	0.278
Rps26	0.317769	1.25631e-42	0.982	0.984		Sytl2	0.436614	4.15524e-62	0.256	0.12
Lrp6	0.31758	2.24132e-16	0.55	0.469		Plcb1	0.43622	2.6521e-95	0.215	0.07
Ap2a2	0.31732	7.55306e-18	0.478	0.378		Rftn1	0.435523	1.64758e-86	0.267	0.108
Rpl9	0.316648	1.51059e-32	0.981	0.985		Ttc39b	0.434886	9.09296e-33	0.54	0.45
Pianp	0.315614	5.67947e-37	0.158	0.064		Pdpn	0.434541	5.54857e-57	0.763	0.675
Pttg1ip	0.315597	1.45593e-21	0.67	0.606		Slco3a1	0.4289	6.69684e-40	0.554	0.439
Gm15675	0.315544	1.42412e-106	0.166	0.034		Fam111a	0.425959	1.6351e-57	0.263	0.128
Homer2	0.315353	1.37092e-167	0.14	0.015		Jup	0.425473	1.21059e-32	0.519	0.421
Rpl22l1	0.314232	5.09971e-15	0.869	0.848		Sowahc	0.424227	1.59787e-21	0.32	0.229
Rps4x	0.312913	3.40122e-37	0.987	0.993		Itpr1	0.424117	8.7007e-48	0.67	0.572
Prkg2	0.31257	0	0.119	0.001		Gan	0.420819	1.00712e-31	0.419	0.31
Blvrb	0.309741	8.11097e-21	0.398	0.287		Pdlim7	0.419878	1.03315e-35	0.51	0.408
Sntb1	0.309686	1.58591e-43	0.185	0.075		Cltb	0.416941	9.41105e-30	0.453	0.359
Rlim	0.309669	3.67836e-08	0.461	0.395		Rora	0.408607	4.44985e-55	0.797	0.744
Ppl	0.308812	4.03248e-103	0.152	0.03		Cavin2	0.408015	1.03072e-56	0.338	0.186
Adarb1	0.307885	1.10574e-134	0.158	0.026		Mcl1	0.407688	9.97346e-52	0.883	0.864
Gls	0.307467	1.83052e-11	0.679	0.635		Lrrc32	0.403097	4.03533e-29	0.397	0.292
Rgma	0.307142	5.01029e-42	0.218	0.097		Arid5a	0.40087	4.34184e-29	0.278	0.175
Art4	0.307077	2.25577e-91	0.113	0.019		Anxa5	0.398864	1.00262e-90	0.96	0.947
Trip10	0.307029	1.83383e-31	0.341	0.21		Tmed5	0.397695	1.99445e-27	0.524	0.446
Avpr1a	0.306994	3.12443e-82	0.159	0.039		Cdk14	0.395988	3.00855e-33	0.531	0.431
Myc	0.306169	8.70402e-29	0.146	0.063		Tuba1b	0.393896	1.00514e-50	0.808	0.75
Gstm2	0.305916	9.67605e-18	0.6	0.511		Lgmn	0.3932	3.74214e-44	0.716	0.642
Cfb	0.303845	2.26664e-266	0.116	0.003		Rab15	0.392606	1.32446e-91	0.187	0.058
Ppp1r10	0.303462	4.50759e-06	0.482	0.431		Serpini1	0.392456	9.61675e-81	0.229	0.086
Pdlim2	0.30138	1.09178e-26	0.277	0.162		Adcyap1r1	0.391085	2.7203e-55	0.3	0.154
Fzd7	0.300689	8.43821e-18	0.232	0.143		Ski	0.389377	7.00459e-34	0.689	0.643
Rpl6	0.300418	1.26823e-39	0.983	0.975		Panx1	0.387182	1.53753e-64	0.194	0.076
Acss3	0.300045	1.44544e-48	0.158	0.055		Rasl11a	0.387038	3.644e-15	0.298	0.217
Nid2	0.299334	3.40926e-45	0.158	0.058		Lrrn2	0.382958	1.33541e-68	0.231	0.095
Calml4	0.299139	2.44898e-36	0.222	0.106		Pkig	0.382277	9.85043e-18	0.318	0.242
Hdac7	0.297407	7.18216e-14	0.361	0.275		Dusp8	0.381793	1.00056e-35	0.254	0.146
Rps9	0.29717	4.21482e-48	0.997	0.996		Daam1	0.380112	1.44898e-43	0.31	0.18
Clcn5	0.29706	5.7312e-25	0.296	0.18		Vim	0.375474	2.98801e-98	0.985	0.969
Rps8	0.29692	1.20596e-54	0.999	0.999		Chpf	0.374948	5.87352e-31	0.607	0.522
Qpct	0.29642	6.81528e-30	0.205	0.102		Irf8	0.373013	7.02501e-25	0.369	0.267
Lgi4	0.296146	1.75995e-79	0.19	0.055		Akr1b3	0.371804	1.43856e-21	0.576	0.525
Prdx4	0.294894	2.78967e-08	0.436	0.375		Rnf144a	0.369379	2.67479e-36	0.304	0.186
P4ha1	0.292545	7.0381e-14	0.613	0.543		Dusp3	0.364539	9.95532e-31	0.484	0.375
Grn	0.292033	3.63432e-16	0.737	0.688		Nop58	0.363514	0.00140354	0.508	0.508
Krtcap2	0.2912	5.76481e-11	0.695	0.659		Cavin1	0.361014	8.96313e-61	0.893	0.87
Pabpc1	0.290918	6.94488e-15	0.806	0.788		Usp2	0.360665	1.36491e-23	0.274	0.181
Cyba	0.290638	1.21682e-12	0.576	0.512		Rem1	0.354888	8.412e-19	0.3	0.218
Kazald1	0.290319	3.00402e-14	0.217	0.141		Cacna2d1	0.350924	5.27906e-29	0.476	0.374
Smpd1	0.287439	2.11744e-23	0.31	0.196		Gab2	0.350172	5.27347e-24	0.374	0.279
Mpdz	0.287366	2.73103e-22	0.339	0.222		H2afj	0.348974	2.92595e-18	0.531	0.469
Arf4	0.285408	2.15078e-16	0.852	0.857		Fgf2	0.346183	3.50516e-25	0.241	0.15
Rps25	0.284723	2.71587e-28	0.96	0.962		Picalm	0.346055	7.37835e-27	0.689	0.663
Galnt16	0.283916	6.39666e-289	0.117	0.002		Trim47	0.344407	4.52897e-26	0.317	0.216
Ntn1	0.283276	7.89479e-11	0.377	0.297		Tmod2	0.342811	1.84231e-25	0.303	0.204
Lpar1	0.28285	2.65033e-17	0.874	0.849		Golga7	0.341133	3.41779e-18	0.432	0.36
St3gal2	0.27964	2.98952e-15	0.331	0.237		Ybx3	0.339442	6.18135e-33	0.763	0.744
Klf9	0.276464	3.28491e-14	0.975	0.972		Rgmb	0.33873	4.05844e-17	0.282	0.204
Fkbp14	0.276397	1.95533e-08	0.343	0.273		Grasp	0.338484	9.50814e-24	0.258	0.167
Ctsf	0.275686	2.74349e-14	0.315	0.227		Heyl	0.336169	1.65144e-35	0.214	0.112
Gstt1	0.275174	2.46203e-17	0.303	0.203		Arih1	0.334361	5.19415e-13	0.548	0.514
P4ha2	0.273684	2.12567e-14	0.341	0.25		Ncoa7	0.333708	1.28193e-20	0.41	0.321
Tomm7	0.273491	7.05786e-12	0.589	0.519		Ptpn1	0.333497	6.83062e-12	0.515	0.478
Atraid	0.27244	2.36335e-12	0.521	0.448		Dlc1	0.333491	1.37251e-26	0.707	0.653
Nod1	0.272037	6.41167e-41	0.19	0.08		Dennd2a	0.333196	3.05089e-17	0.393	0.314
Rps20	0.270562	6.858e-23	0.989	0.992		Lpgat1	0.332794	1.91322e-13	0.516	0.466
Ankrd46	0.269517	4.71656e-16	0.263	0.174		C1galt1	0.332514	1.89568e-19	0.326	0.239
Zfp395	0.268908	4.37006e-26	0.206	0.108		Iqgap1	0.331003	1.637e-29	0.761	0.732
Tmem45a	0.267049	4.47466e-18	0.261	0.167		Dock10	0.330351	1.60208e-37	0.263	0.147
Sesn1	0.266577	3.01564e-21	0.264	0.162		Foxn3	0.327949	9.43346e-21	0.565	0.507
Ston2	0.26548	7.43418e-31	0.21	0.103		Adam17	0.322221	8.88186e-18	0.367	0.289
Gpx8	0.265262	1.77488e-13	0.482	0.391		Shisa5	0.321702	3.47992e-16	0.545	0.497
Tusc3	0.265012	8.66337e-15	0.337	0.242		Ecm1	0.320677	6.52186e-38	0.85	0.818
Slc25a23	0.264223	3.01387e-40	0.149	0.055		Gm14005	0.318606	3.26881e-31	0.205	0.112
Scd2	0.2638	4.44108e-07	0.548	0.496		Gcc1	0.318198	3.89249e-14	0.409	0.342
Ephx1	0.262401	1.55072e-20	0.235	0.137		Dkk3	0.31732	4.38243e-22	0.652	0.601
Arpc1b	0.259669	6.2687e-05	0.647	0.643		Nsg1	0.31529	1.80451e-22	0.275	0.183
Ak1	0.259514	1.10487e-31	0.202	0.098		Ldha	0.314041	1.5793e-22	0.69	0.662
Rab30	0.259511	1.85028e-26	0.241	0.131		Mfhas1	0.312809	7.11006e-26	0.27	0.172
Nova1	0.258564	5.54969e-42	0.159	0.059		Ext1	0.312332	3.13663e-14	0.501	0.447
Ncoa1	0.258049	3.14593e-12	0.427	0.341		Rassf5	0.311644	3.85544e-32	0.243	0.14
Rps3a1	0.257895	6.50493e-35	0.994	0.995		Slc39a1	0.311313	1.18898e-23	0.591	0.536
Tmem106c	0.257806	1.95428e-50	0.153	0.051		Mgat4a	0.311263	3.41087e-14	0.297	0.223
Cercam	0.256004	1.92928e-24	0.248	0.14		Vipr2	0.310154	6.30571e-41	0.227	0.115
Lrpap1	0.254028	2.81914e-09	0.453	0.381		Sfxn3	0.306654	2.56131e-12	0.374	0.311
Rps27rt	0.252506	6.98784e-09	0.327	0.256		Trim8	0.304171	3.11095e-17	0.322	0.24
Rps15a	0.252307	1.66758e-21	0.979	0.984		Tm2d2	0.304125	9.96989e-09	0.435	0.396
Sdf4	0.252139	4.02704e-11	0.639	0.584		Ftsj1	0.302759	6.63652e-21	0.258	0.17
Rplp2	0.251719	3.31754e-36	0.995	0.994		Galnt17	0.302084	2.87991e-29	0.235	0.136
						Gabarap	0.300761	1.12501e-29	0.863	0.863
						Oaz1	0.298181	6.95523e-49	0.952	0.94
						Lgals1	0.298013	2.03627e-47	0.987	0.967
Cluster CorpHi: Corpus PdgfraHi (CorpHi)						Arnt	0.297998	3.65943e-14	0.474	0.418
gene	avg_log2FC	p_val_adj	%CorpHi	%other cells		Mbnl2	0.297817	2.41608e-34	0.871	0.851
Ogn	2.76962	0	0.962	0.621		Irf2bpl	0.294887	8.07503e-10	0.543	0.511
F3	2.13432	0	0.963	0.387		Cish	0.294739	6.80607e-13	0.339	0.266
Adamdec1	2.08884	9.65181e-167	0.76	0.587		Slc39a14	0.294501	8.04351e-10	0.292	0.232
Aldh1a1	2.04792	0	0.989	0.662		Rab20	0.290754	1.17841e-21	0.232	0.146
Sox6	1.9736	0	0.851	0.119		Arhgap29	0.290369	3.15656e-18	0.326	0.236
Tmem158	1.89393	0	0.909	0.338		Zfp521	0.289196	7.04274e-36	0.185	0.091
Thbd	1.88699	0	0.974	0.661		Map1lc3b	0.287554	8.02298e-29	0.82	0.818
Smoc2	1.81225	0	0.412	0.037		Vwa5a	0.28583	1.74393e-14	0.485	0.419
Efnb2	1.75957	0	0.851	0.299		Dmd	0.285714	2.83254e-35	0.221	0.117
Gnai1	1.73683	0	0.914	0.394		Ddah1	0.285438	8.1278e-123	0.102	0.013
Ctgf	1.67247	7.84094e-298	0.672	0.261		mt-Nd2	0.285288	6.13481e-84	0.999	0.997
Tspan13	1.5492	0	0.838	0.243		Dnajb4	0.284849	2.17093e-11	0.5	0.464
Cybrd1	1.506	0	0.742	0.207		Ctdsp2	0.283468	2.22006e-22	0.735	0.726
Plagl1	1.50141	0	0.607	0.185		Eif1	0.28311	1.1284e-65	0.994	0.992
Etv1	1.49739	0	0.824	0.365		Hspa12b	0.282229	1.07344e-19	0.191	0.115
Enpp1	1.49301	0	0.729	0.241		Nt5dc3	0.281902	1.58766e-19	0.234	0.152
Parm1	1.47872	0	0.505	0.036		Gli3	0.281343	3.84071e-11	0.395	0.337
Dusp6	1.47767	0	0.483	0.113		Fndc3b	0.281112	3.79899e-31	0.892	0.884
Trps1	1.43729	0	0.86	0.45		Nav1	0.280768	3.35363e-25	0.862	0.842
Mylk	1.39877	0	0.925	0.496		Ghr	0.280435	6.93879e-21	0.726	0.705
Cxcl12	1.39781	2.34058e-302	0.949	0.753		Rai14	0.279639	4.29491e-18	0.193	0.12
Bmp5	1.39136	0	0.994	0.663		Rassf1	0.279375	4.45803e-06	0.436	0.406
Adamts5	1.38999	0	0.651	0.189		Phf23	0.278644	8.66677e-10	0.38	0.322
Marcks	1.38611	0	0.987	0.846		Cry2	0.278607	3.4456e-12	0.252	0.184
Cyr61	1.38219	2.70244e-246	0.855	0.557		Ifitm3	0.277689	1.45236e-38	0.976	0.973
Procr	1.38097	0	0.9	0.463		Clic4	0.277449	3.09954e-21	0.808	0.81
Colec12	1.32937	1.48108e-296	0.775	0.405		Mfsd6	0.274512	5.93652e-49	0.133	0.046
Fbln5	1.3287	1.92341e-222	0.708	0.364		Ifnar2	0.274357	3.06682e-07	0.425	0.387
Galnt15	1.31936	0	0.727	0.164		Gngt2	0.274225	9.64779e-40	0.14	0.057
Pdgfra	1.29404	0	0.981	0.746		Laptm4b	0.273865	3.02354e-07	0.479	0.446
Rbp4	1.27936	1.63068e-193	0.582	0.264		Diaph1	0.273836	2.87108e-11	0.462	0.408
Tspan6	1.27843	0	0.672	0.178		Ogdh	0.273319	2.30027e-14	0.536	0.487
Fgf9	1.26741	0	0.692	0.171		Pi4k2b	0.272735	2.50536e-13	0.344	0.271
Amotl2	1.24045	0	0.646	0.2		Mmp14	0.272216	3.44083e-26	0.833	0.837
Ednra	1.23756	0	0.858	0.409		Capn2	0.270629	3.30619e-16	0.653	0.628
Edn3	1.2229	0	0.38	0.007		Pth1r	0.270499	3.37646e-15	0.249	0.174
Gpx3	1.20648	0	0.998	0.926		Rtn4	0.269792	4.43271e-29	0.832	0.827
Cst3	1.20116	0	0.994	0.937		Prr13	0.26879	3.85208e-06	0.358	0.315
Pdlim3	1.19784	0	0.649	0.21		Lysmd2	0.267104	1.56428e-08	0.366	0.317
Nbl1	1.17242	1.48321e-241	0.858	0.524		Rnf122	0.267079	1.6571e-12	0.363	0.287
Hspa1a	1.15338	2.17628e-130	0.8	0.626		Acot9	0.266046	1.317e-11	0.3	0.234
Eps8	1.13923	0	0.615	0.156		Lsp1	0.265674	1.7959e-22	0.741	0.693
Fry	1.12035	0	0.627	0.144		S1pr3	0.265451	8.11295e-21	0.129	0.065
Itm2a	1.11701	4.85873e-220	0.691	0.321		Pea15a	0.263412	3.59528e-06	0.46	0.425
2023-09-04	1.11671	0	0.781	0.341		Spty2d1	0.261806	2.29847e-05	0.441	0.411
Prnp	1.11241	9.22602e-295	0.916	0.613		Aff1	0.261619	0.306447	0.337	0.321
Gja1	1.1054	0	0.973	0.7		Hsp90aa1	0.261499	2.48832e-29	0.901	0.9
Tcf4	1.09602	0	1	0.954		Chst7	0.260229	3.39797e-34	0.163	0.076
Cdh11	1.09338	1.40354e-300	0.77	0.357		Arrb1	0.259743	2.11792e-11	0.305	0.238
Pcsk6	1.09256	1.27414e-289	0.963	0.756		Oaf	0.259071	1.453e-08	0.599	0.576
Sox4	1.07281	6.9253e-201	0.763	0.416		Leng8	0.259024	6.45985e-05	0.359	0.321
Lhfp	1.0706	0	0.969	0.792		Arhgap32	0.258041	4.57637e-17	0.257	0.176
Akap7	1.06653	0	0.631	0.206		Ano5	0.257294	3.19236e-58	0.125	0.038
Casq2	1.05777	0	0.409	0.04		Ccdc50	0.257212	2.45353e-07	0.567	0.56
Cald1	1.04974	0	0.997	0.949		Emc10	0.256588	8.05817e-09	0.542	0.516
Lrrk1	1.04831	0	0.848	0.45		Fzd8	0.254948	2.55782e-17	0.164	0.096
Gas6	1.04664	4.56902e-247	0.883	0.557		Isl1	0.253819	3.73385e-09	0.49	0.446
Jade1	1.04011	4.98632e-277	0.863	0.495		Tpm4	0.252657	1.21455e-16	0.809	0.798
Gm26532	1.02689	2.53502e-146	0.51	0.237		Smad5	0.252386	5.51242e-08	0.558	0.536
Gm26903	1.02016	0	0.599	0.116		Tmem109	0.252344	3.60946e-09	0.452	0.404
Hsd17b11	1.01944	1.71621e-265	0.791	0.411
Gpm6b	1.0187	6.08746e-181	0.817	0.562
Synpo2	1.01426	0	0.66	0.224
Hspa12a	1.0114	0	0.602	0.186
Fat1	0.993788	9.99068e-232	0.662	0.301
Sgk1	0.99366	5.15198e-120	0.647	0.386		Cluster AntHi: Antrum PdgfraHi (AntHi)
Clmp	0.981337	0	0.958	0.788		gene	avg_log2FC	p_val_adj	%AntInt	%other cells
Fhl2	0.962185	1.25884e-219	0.867	0.559		Il1rl1	3.20152	0	0.747	0.122
Abcc9	0.960195	8.08026e-179	0.521	0.212		Id1	2.41613	0	0.894	0.316
Masp1	0.956483	0	0.382	0.045		Dmp1	2.19474	0	0.438	0.014
AW112010	0.936502	1.77406e-245	0.89	0.563		Egr3	1.96727	0	0.697	0.177
Hspb1	0.92851	9.9821e-52	0.593	0.413		Plau	1.86795	0	0.769	0.154
Amotl1	0.921251	6.43364e-191	0.919	0.732		Fbxo32	1.84753	0	0.785	0.304
Bicc1	0.911846	4.20978e-230	0.984	0.892		Smox	1.83015	0	0.709	0.123
Hlf	0.907897	9.95686e-214	0.556	0.209		Ier3	1.74728	0	0.959	0.624
Ece1	0.905715	2.39085e-255	0.876	0.522		Cd44	1.71024	0	0.963	0.619
Islr	0.902563	3.94437e-244	0.796	0.424		Tm4sf1	1.69728	0	0.849	0.339
Crim1	0.896631	9.10209e-220	0.687	0.331		Fgf7	1.68639	0	0.703	0.258
Il11ra1	0.895882	3.74445e-161	0.708	0.411		Nrg1	1.67448	0	0.926	0.483
Prelp	0.891661	1.55912e-189	0.862	0.579		Bmp2	1.64333	0	0.948	0.656
St13	0.883523	1.01668e-263	0.912	0.632		Fbn2	1.62849	0	0.738	0.156
Pten	0.879222	5.40231e-259	0.945	0.742		Rgs3	1.60942	0	0.698	0.19
Col24a1	0.87598	0	0.528	0.14		Bdkrb2	1.60668	0	0.781	0.227
Fosb	0.873512	1.97509e-52	0.769	0.8		Cited2	1.58526	3.27383e-287	0.617	0.307
Pla2r1	0.866097	2.67835e-189	0.745	0.421		Cav1	1.56725	0	0.83	0.272
Dio2	0.864864	0	0.351	0.027		Wisp1	1.5412	0	0.766	0.2
Lhfpl3	0.864153	0	0.355	0.004		Tpm1	1.53873	0	0.985	0.793
Lmo7	0.859915	0	0.319	0.01		Abcc4	1.51648	0	0.742	0.151
Bean1	0.85745	0	0.421	0.054		Tiparp	1.44973	0	0.862	0.518
P2ry14	0.854007	2.02779e-257	0.625	0.236		Tbx3	1.40986	0	0.824	0.408
Prex2	0.851951	3.90548e-213	0.738	0.362		Tnc	1.40975	0	0.966	0.549
Pcdh9	0.850674	1.94549e-160	0.486	0.199		Rgs2	1.39632	0	0.909	0.568
Tmem119	0.849589	3.59833e-156	0.738	0.437		Mfge8	1.3792	0	0.9	0.648
Spats2l	0.848136	7.70672e-227	0.661	0.293		Palld	1.37787	0	0.963	0.662
Basp1	0.831625	1.99003e-197	0.814	0.492		Ptprr	1.36832	0	0.683	0.15
Rerg	0.810822	0	0.452	0.09		Prdm1	1.35732	0	0.615	0.164
Tmsb10	0.809426	2.05773e-185	0.978	0.918		Ptpre	1.35104	0	0.773	0.192
Tmtc1	0.807629	0	0.51	0.134		Rell1	1.33689	0	0.819	0.419
Cped1	0.799556	2.28887e-191	0.86	0.575		Actg1	1.32631	0	0.996	0.953
Aldh1a2	0.796112	1.09171e-203	0.562	0.215		S100a4	1.32515	0	0.446	0.082
Map3k20	0.791676	2.56494e-188	0.875	0.63		Cdkn1a	1.31812	0	0.814	0.415
Nrp2	0.788424	7.36569e-145	0.73	0.422		Lama5	1.3147	0	0.583	0.069
Tsc22d3	0.787036	1.25372e-85	0.668	0.45		Cdh13	1.31322	0	0.738	0.212
Bmp4	0.783877	1.29178e-196	0.983	0.884		Car2	1.30606	0	0.446	0.078
Xpc	0.781756	1.19256e-265	0.499	0.149		Agap1	1.30601	0	0.905	0.506
Tln2	0.781503	6.57413e-186	0.674	0.347		Ahr	1.27649	0	0.648	0.238
Hacd4	0.781288	2.62007e-229	0.42	0.117		Lrrc8c	1.27421	0	0.668	0.15
Actn4	0.773795	5.47701e-181	0.842	0.567		Plk2	1.25909	0	0.757	0.336
Ptx3	0.771345	6.19559e-145	0.344	0.11		Col6a3	1.2552	0	0.96	0.651
Cd164	0.769227	8.04158e-181	0.906	0.679		Tgfbi	1.24906	0	0.99	0.729
Robo2	0.768503	1.16923e-177	0.867	0.537		Lipg	1.23404	0	0.459	0.019
Vgll3	0.764434	2.71516e-258	0.445	0.119		Lgals3	1.21685	0	0.575	0.157
Csf1	0.750698	3.25839e-131	0.746	0.474		Foxq1	1.20692	0	0.444	0.128
Ifi27	0.749774	3.17525e-245	0.549	0.187		Id3	1.19097	0	0.993	0.849
Col6a4	0.749446	2.58028e-45	0.324	0.184		Egr2	1.18251	0	0.783	0.334
Runx1t1	0.741485	5.82177e-151	0.523	0.228		Dot1l	1.17154	0	0.746	0.332
Srpx2	0.739353	3.25491e-180	0.924	0.686		Stc1	1.14352	0	0.191	0.014
Znhit6	0.738283	2.64929e-208	0.53	0.199		Filip1l	1.13202	0	0.878	0.605
Gnb4	0.736619	3.00715e-162	0.823	0.548		Csrnp1	1.11383	0	0.886	0.457
Ctdspl	0.731408	9.86163e-169	0.613	0.293		Nfkbia	1.10456	1.88691e-283	0.906	0.755
Steap3	0.729042	9.96265e-220	0.476	0.154		Spp1	1.10185	7.11401e-192	0.119	0.011
1700025G04Rik	0.720963	3.34788e-173	0.835	0.542		Hes1	1.10031	0	0.94	0.724
Itga1	0.716061	7.1706e-125	0.708	0.428		Olfm1	1.09877	0	0.767	0.376
Igsf10	0.711574	3.17895e-92	0.741	0.529		Vcl	1.09642	0	0.863	0.523
Cdc42bpa	0.701452	2.20314e-128	0.784	0.549		Tbxas1	1.08348	0	0.668	0.181
Fcho2	0.700233	2.27817e-132	0.667	0.387		Sdc4	1.07795	0	0.932	0.702
Il6st	0.699213	1.21845e-140	0.921	0.751		Itga5	1.07042	0	0.777	0.377
Ptpn9	0.694152	1.63966e-148	0.658	0.359		Acsl4	1.05504	0	0.779	0.416
Chp2	0.687106	1.57282e-121	0.47	0.214		Ets1	1.03794	0	0.745	0.406
Col4a5	0.682829	3.28601e-151	0.94	0.735		Cd82	1.03758	0	0.725	0.299
Dbp	0.667178	5.19152e-160	0.347	0.104		Wnt5a	1.03422	0	0.895	0.571
Adm	0.666881	9.88974e-135	0.311	0.098		Emid1	1.00496	0	0.832	0.401
Myl12b	0.666501	9.34061e-145	0.688	0.391		Lpar3	1.00383	0	0.47	0.029
Rcsd1	0.666349	3.36785e-165	0.636	0.305		Pla2g7	0.982305	0	0.683	0.247
Slc25a4	0.665956	2.6635e-141	0.887	0.736		Sema3f	0.975753	0	0.689	0.29
Pik3r1	0.665377	7.786e-166	0.964	0.831		Camkk2	0.973474	0	0.683	0.336
Tmem204	0.665323	2.37339e-140	0.607	0.308		Slc2a1	0.966044	0	0.53	0.12
Ndufs2	0.662452	9.37376e-133	0.866	0.653		Slc6a6	0.958495	0	0.761	0.328
Sulf1	0.657332	2.23527e-119	0.652	0.375		Pim3	0.950224	0	0.724	0.339
AU020206	0.650145	5.78286e-217	0.324	0.074		Gadd45b	0.937794	3.34867e-231	0.914	0.766
Vps13c	0.648858	4.35488e-143	0.503	0.223		Pla2g4a	0.934718	0	0.87	0.584
Hdac9	0.646668	0	0.277	0.018		Myof	0.931849	0	0.737	0.377
Chka	0.644885	5.45955e-37	0.427	0.278		Lmna	0.926156	0	0.976	0.825
Malat1	0.642279	6.50703e-260	1	1		Tnfrsf12a	0.924527	0	0.672	0.271
Crispld2	0.641063	2.87446e-89	0.95	0.843		Runx1	0.919179	0	0.849	0.484
Barx1	0.637378	1.40699e-127	0.876	0.692		Tgfb1	0.917976	0	0.711	0.312
Pip4k2a	0.634163	1.24336e-150	0.512	0.222		Wfs1	0.913127	0	0.649	0.224
Fndc1	0.633818	1.64599e-91	0.804	0.563		Akr1b8	0.90553	0	0.646	0.268
Enho	0.632405	4.25117e-147	0.859	0.581		Srf	0.90449	0	0.607	0.229
2023-09-07	0.629637	3.15665e-131	0.915	0.788		Sox5	0.904013	0	0.642	0.257
Arhgap20	0.628181	3.57075e-135	0.496	0.215		Twsg1	0.901068	0	0.981	0.796
Zbtb20	0.624841	5.486e-197	0.997	0.988		Bcl2l11	0.89771	2.32804e-303	0.551	0.222
Nid1	0.619689	2.39117e-145	0.95	0.807		Cd109	0.896113	0	0.591	0.159
Ifi203	0.618634	9.45971e-178	0.373	0.109		Sema3a	0.895815	0	0.424	0.086
Kcnj8	0.61841	2.05723e-153	0.355	0.113		Ddit3	0.886711	3.93158e-287	0.836	0.529
2010111I01Rik	0.6131	3.78041e-146	0.503	0.22		Sqstm1	0.886661	0	0.942	0.756
Sptbn1	0.611977	4.86043e-157	0.992	0.949		Mylip	0.883894	0	0.653	0.312
Phactr1	0.611221	6.37682e-184	0.416	0.135		Ano1	0.883794	0	0.377	0.018
Pla2g16	0.607477	5.95819e-133	0.604	0.312		Cox4i2	0.876655	0	0.403	0.047
Cspg4	0.603439	1.41387e-125	0.564	0.282		Nckap5	0.872638	0	0.661	0.28
Chst2	0.603019	2.03861e-203	0.388	0.111		Atp2b4	0.871609	0	0.761	0.4
Ndufa4	0.601797	7.77089e-125	0.847	0.602		Ramp1	0.857542	0	0.39	0.065
Fnbp1	0.596862	7.92588e-177	0.453	0.162		Hipk2	0.850583	0	0.801	0.42
Itgb1	0.590317	2.45065e-177	0.982	0.905		Ifrd1	0.842028	2.76626e-249	0.896	0.68
Gria3	0.588716	4.75853e-185	0.396	0.117		Ehd1	0.839868	0	0.584	0.242
Actb	0.584644	7.47361e-203	0.999	0.999		Bpgm	0.832209	0	0.604	0.24
Cdc42ep3	0.584026	2.75718e-109	0.48	0.225		Hspa5	0.830435	0	0.995	0.971
S100a11	0.582066	1.3793e-114	0.912	0.763
Jam2	0.58181	1.78044e-166	0.519	0.211
Cox6c	0.580691	3.13847e-100	0.925	0.787
Myl9	0.576789	6.19219e-88	0.376	0.172		Corpus PdgfraLo differentially expressed genes
Epha4	0.574434	6.64946e-156	0.377	0.125		gene	avg_log2FC	p_val_adj	%CorpLo1	CorpLo
Slc40a1	0.571417	7.58543e-128	0.505	0.226		Pi16	3.00443	0	0.777	0.087
Adgrl3	0.570342	1.87431e-99	0.691	0.423		Has1	2.68687	0	0.536	0.058
Macf1	0.565631	6.92905e-105	0.873	0.699		Prss23	2.60005	0	0.807	0.047
Cpne3	0.56457	1.69138e-93	0.664	0.425		Col14a1	2.40466	0	0.952	0.569
Adam19	0.560535	5.1522e-85	0.745	0.503		Gas1	2.33449	0	0.797	0.181
H3f3a	0.559357	1.57243e-125	0.945	0.85		C3	2.2451	0	0.928	0.492
Tia1	0.558744	4.21987e-88	0.541	0.298		Ces1d	2.21943	6.11589e-144	0.584	0.249
Gucy1b1	0.557089	1.01758e-94	0.639	0.386		Cxcl13	2.17052	8.642e-271	0.314	0.003
Gucy1a1	0.556518	1.83927e-129	0.691	0.385		Ebf1	2.12901	0	0.691	0.043
C1qtnf2	0.551846	5.31394e-117	0.537	0.267		Scara5	2.11227	0	0.847	0.253
Dag1	0.54823	1.36089e-103	0.903	0.741		Igfbp6	2.10633	0	0.769	0.254
Mier1	0.54778	4.43412e-96	0.782	0.556		Col8a1	1.92625	0	0.561	0.051
Chrnb1	0.546975	4.57933e-175	0.357	0.105		Gfpt2	1.90515	1.14371e-246	0.569	0.146
Fam180a	0.54686	0	0.2	0.014		Ugdh	1.85572	2.47682e-69	0.572	0.407
Mamdc2	0.544097	3.07313e-84	0.48	0.253		C4b	1.82023	3.41312e-110	0.6	0.358
Mettl7a1	0.543724	1.9318e-108	0.512	0.255		Mt2	1.80982	7.20002e-132	0.683	0.415
Rtl3	0.542045	0	0.216	0.015		Fndc1	1.73001	0	0.737	0.22
Tpm2	0.541316	6.23603e-76	0.694	0.479		Pcolce2	1.70944	0	0.506	0.004
Sc5d	0.54129	2.70455e-83	0.495	0.273		Aebp1	1.61376	0	0.924	0.714
Ncald	0.53849	2.6348e-87	0.701	0.461		Tppp3	1.61352	9.46479e-180	0.501	0.153
Cacna2d3	0.537092	0	0.307	0.043		Cd55	1.60223	2.0559e-281	0.859	0.421
Lrp4	0.536964	8.92751e-152	0.392	0.138		Fmo2	1.58762	6.77425e-190	0.894	0.725
Nptn	0.536106	6.09669e-93	0.733	0.497		Tnfaip6	1.58729	1.71354e-61	0.527	0.327
Higd1a	0.534799	1.53637e-72	0.68	0.471		Meg3	1.58635	2.13929e-233	0.908	0.548
Bmp3	0.533291	3.71231e-141	0.263	0.068		Atf3	1.58114	1.27281e-138	0.714	0.398
Tmx4	0.532251	4.29786e-34	0.554	0.409		Zfhx4	1.5634	0	0.672	0.111
Mrvi1	0.531983	8.74124e-124	0.435	0.184		Hk2	1.56131	1.82798e-156	0.616	0.258
Casc4	0.530115	1.11352e-98	0.562	0.315		Slit3	1.54537	0	0.83	0.333
Mxra7	0.530034	5.94064e-101	0.721	0.461		Grem1	1.53819	1.2703e-131	0.342	0.07
Cdkl5	0.52816	1.10543e-249	0.246	0.036		Cd248	1.50382	1.77415e-225	0.682	0.278
Qk	0.528005	3.0342e-85	0.818	0.628		Smoc2	1.48489	1.45665e-233	0.278	0.003
Dact1	0.526668	2.59667e-68	0.667	0.451		Errfi1	1.47781	8.27991e-156	0.691	0.355
Eif4e3	0.526444	1.25858e-121	0.47	0.212		Adgrd1	1.46133	0	0.475	0.017
Omd	0.526287	0	0.216	0.012		Rbp1	1.45723	1.01118e-264	0.802	0.392
Sdc2	0.524748	1.45868e-112	0.946	0.784		Ly6c1	1.43404	1.02427e-229	0.445	0.076
Spry4	0.52411	7.59941e-72	0.55	0.329		Cdkn1a	1.42071	7.24595e-144	0.481	0.163
Tspan3	0.521717	9.56124e-94	0.756	0.524		Serpinf1	1.41863	7.55751e-261	0.746	0.323
Tgfbrap1	0.520976	1.78254e-115	0.384	0.157		Meis2	1.40613	9.06136e-231	0.675	0.245
App	0.517393	1.11023e-138	0.967	0.878		Rcan1	1.40554	1.20416e-148	0.431	0.118
Dnaja1	0.517363	2.11122e-43	0.871	0.78		Col6a3	1.38539	1.58607e-225	0.782	0.33
Aes	0.515828	1.85568e-95	0.819	0.621		Lgi2	1.37336	1.94728e-209	0.695	0.305
Son	0.515762	8.85477e-125	0.968	0.872		Ifrd1	1.36067	1.52553e-97	0.735	0.541
Dnaic1	0.51296	5.68294e-144	0.328	0.103		Inmt	1.35109	1.41064e-224	0.388	0.046
Arhgap42	0.512043	1.60039e-85	0.673	0.425		Sparcl1	1.34429	1.0324e-274	0.971	0.553
Ly6e	0.510656	7.64694e-99	0.903	0.742		Mt1	1.34094	3.64196e-134	0.878	0.727
Selenof	0.505788	4.632e-97	0.902	0.723		Olfml2b	1.31216	0	0.509	0.032
Ttc14	0.505594	1.04574e-77	0.616	0.383		Dusp1	1.30207	2.57134e-149	0.931	0.737
Nr3c1	0.503441	1.11781e-78	0.876	0.743		Nr4a1	1.30199	4.2561e-139	0.73	0.408
Gm26735	0.49926	3.64191e-230	0.245	0.039		Mfap5	1.29812	7.86232e-158	0.815	0.53
Slc6a11	0.498892	7.86113e-135	0.315	0.099		Lbp	1.29309	6.69518e-251	0.492	0.083
Rbpms	0.498309	9.77872e-67	0.813	0.629		Cst3	1.29076	1.58601e-145	0.964	0.956
Ubb	0.497596	1.69735e-19	0.949	0.953		Lum	1.25402	3.46315e-208	0.962	0.818
Antxr2	0.497248	1.13659e-63	0.718	0.528		Adamts5	1.24144	2.53614e-88	0.447	0.203
Ndufc2	0.496373	1.69518e-81	0.751	0.531		Creb5	1.23988	1.16614e-168	0.492	0.148
Clec2d	0.494931	1.69275e-75	0.529	0.303		Il6	1.21641	3.16362e-88	0.311	0.092
Hopx	0.494806	2.80803e-218	0.241	0.04		Cd34	1.2154	2.02951e-252	0.938	0.709
Pmepa1	0.494252	2.3677e-76	0.961	0.863		Nbl1	1.19668	1.21187e-152	0.657	0.343
Fbln7	0.493154	2.43552e-214	0.257	0.046		Ar	1.19125	2.19032e-186	0.81	0.436
Ccnd1	0.490757	2.40278e-48	0.419	0.252		Neat1	1.17019	1.14133e-109	0.89	0.789
Fzd2	0.489392	4.1277e-114	0.274	0.087		Nfkbiz	1.16747	6.95716e-104	0.71	0.427
Spry2	0.488502	1.31184e-64	0.613	0.391		Gpc3	1.15351	1.66958e-158	0.58	0.232
Trp53i11	0.488301	4.82787e-196	0.241	0.044		Prlr	1.15063	4.82287e-211	0.357	0.038
Peak1	0.488134	2.93766e-74	0.738	0.537		Pnp	1.12725	1.03306e-104	0.81	0.583
Elovl4	0.487799	4.15708e-107	0.232	0.067		Thbd	1.10938	9.33752e-121	0.747	0.488
Cyth3	0.487357	9.7578e-70	0.87	0.715		Slc38a2	1.10172	4.49757e-139	0.855	0.686
Gpx4	0.487273	1.86093e-86	0.895	0.758		Klf4	1.09852	1.19578e-142	0.933	0.711
Myl12a	0.48725	8.95017e-88	0.887	0.758		Sema3c	1.08948	8.84019e-113	0.707	0.453
Actn1	0.486307	7.98535e-77	0.748	0.515		Dpep1	1.08621	3.03531e-115	0.644	0.378
Fdx1	0.483336	7.67523e-67	0.547	0.333		Pim1	1.07029	3.2704e-65	0.658	0.478
Fkbp5	0.483213	6.77137e-124	0.443	0.181		Tnxb	1.06914	1.01867e-155	0.842	0.657
Alcam	0.481194	1.18921e-83	0.202	0.063		Timp3	1.05971	1.61141e-75	0.628	0.385
Setd7	0.478951	5.34767e-80	0.606	0.363		Frmd6	1.05474	8.54845e-170	0.732	0.387
Zfp106	0.476836	6.11047e-73	0.705	0.494		Ppp1r15a	1.04268	2.51371e-103	0.779	0.543
Kitl	0.47655	4.63798e-70	0.794	0.578		Maf	1.04253	1.34067e-150	0.57	0.215
Wasf2	0.476105	1.39483e-78	0.802	0.611		Medag	1.03415	5.63476e-150	0.763	0.463
Nfat5	0.476057	5.93915e-68	0.882	0.74		S100a10	1.03208	8.19867e-133	0.838	0.664
Camta1	0.475604	7.44013e-69	0.352	0.172		Chrdl1	1.03077	6.18491e-209	0.306	0.019
Mgat5	0.474124	2.10653e-66	0.468	0.268		Ly6a	1.0205	3.60599e-88	0.751	0.601
Hs3st3b1	0.473703	5.01309e-99	0.39	0.169		Aspn	1.01548	7.02875e-66	0.355	0.147
Plat	0.472844	6.03276e-81	0.547	0.304		Sat1	1.01259	1.82154e-94	0.863	0.728
4931406P16Rik	0.470921	3.84884e-81	0.406	0.202		Cd9	1.01212	2.09145e-179	0.84	0.529
Myo1e	0.468232	2.02321e-114	0.369	0.144		Entpd2	1.00296	7.14261e-174	0.87	0.629
Mndal	0.467863	9.87707e-139	0.326	0.101		Fmo1	0.978913	2.54712e-106	0.454	0.178
Hist1h2bc	0.467282	4.81481e-82	0.445	0.227		Heg1	0.976745	8.30355e-111	0.709	0.468
Hist1h1c	0.463913	6.38763e-55	0.352	0.184		Ccnl1	0.968258	8.18383e-99	0.827	0.71
Bnc2	0.463908	1.86945e-105	0.414	0.175		Id3	0.96252	2.36308e-65	0.825	0.683
Rnf141	0.463846	2.44526e-138	0.299	0.09		Adamtsl3	0.961099	1.15438e-217	0.396	0.052
Golim4	0.462244	2.28038e-62	0.824	0.657		Pi15	0.954311	2.6725e-129	0.526	0.199
Hnrnpa2b1	0.46204	2.86491e-82	0.947	0.852		Ifi205	0.953159	1.91336e-123	0.363	0.097
Pde1a	0.460194	3.35632e-72	0.82	0.63		Foxp1	0.950541	1.89214e-136	0.729	0.444
Tef	0.459221	8.58516e-86	0.358	0.156		Dcn	0.948124	5.33163e-302	1	0.999
Akap11	0.459123	1.13644e-58	0.571	0.381		Dpt	0.945362	3.96317e-143	0.98	0.994
St6galnac2	0.456009	4.18623e-103	0.391	0.165		Foxp2	0.934428	1.03576e-170	0.685	0.272
Eva1b	0.454863	5.26407e-66	0.692	0.493		Cav1	0.916252	1.78363e-229	0.41	0.052
Pard3b	0.452961	1.75178e-78	0.485	0.257		Slc43a3	0.914535	1.89419e-103	0.675	0.428
C1d	0.450484	9.06396e-85	0.476	0.245		Uap1	0.913916	2.21263e-59	0.453	0.252
Enc1	0.448346	2.07017e-113	0.28	0.089		Hspb8	0.91145	3.44271e-128	0.505	0.195
Chpt1	0.448171	9.74325e-72	0.56	0.34		Bhlhe40	0.90966	8.94591e-66	0.497	0.284
Smtnl2	0.447362	8.84986e-130	0.329	0.107		Il33	0.904853	8.8434e-147	0.482	0.137
Wipf1	0.445643	1.40285e-58	0.681	0.488		Nr4a2	0.902001	2.03635e-54	0.308	0.13
Anpep	0.444345	9.96402e-79	0.472	0.25		Igf1	0.897931	2.27032e-63	0.88	0.756
Bmp6	0.443744	6.22785e-96	0.448	0.21		Ifi27l2a	0.896459	4.19167e-40	0.855	0.796
Tbx4	0.442659	1.17442e-242	0.258	0.041		Crip1	0.887871	1.71052e-45	0.845	0.807
Btc	0.440927	4.15315e-243	0.198	0.022		Tmsb4x	0.886152	7.82992e-186	0.994	0.977
Dync1i2	0.439886	1.22274e-62	0.727	0.53		Thbs1	0.884205	1	0.313	0.343
Fam168a	0.439214	3.28456e-51	0.689	0.501		Csrnp1	0.884169	5.66388e-88	0.413	0.165
Aard	0.438053	8.22168e-57	0.333	0.166		Chodl	0.882522	1.14287e-33	0.328	0.173
Sptan1	0.435568	3.17396e-56	0.707	0.532		Hspa5	0.879509	4.91327e-91	0.98	0.953
Tln1	0.431793	1.16063e-52	0.765	0.619		Adamts1	0.877266	4.95641e-80	0.745	0.527
Cysltr1	0.429966	7.2161e-118	0.263	0.078		Gda	0.876152	1.92729e-137	0.477	0.148
2810474O19Rik	0.428881	6.05666e-38	0.503	0.341		Ier3	0.859954	2.1218e-49	0.571	0.376
Prkca	0.428366	2.10435e-74	0.494	0.271		Kdm6b	0.856226	1.56144e-55	0.62	0.45
Pgrmc2	0.42785	2.54314e-66	0.626	0.414		Cpxm1	0.852675	1.27646e-107	0.432	0.157
Pbxip1	0.423957	1.84363e-62	0.783	0.578		Actg1	0.852543	8.08887e-53	0.942	0.925
Skap2	0.42326	8.65899e-105	0.333	0.124		Ndrg1	0.851698	4.0557e-69	0.509	0.278
Ppia	0.423185	2.30037e-89	0.974	0.933		Ier2	0.84069	4.96864e-87	0.904	0.724
Por	0.422932	9.77103e-52	0.676	0.498		Cxcl1	0.839709	1.69564e-42	0.49	0.287
Ifitm2	0.420874	1.25904e-82	0.972	0.919		Hes1	0.832836	1.12011e-31	0.671	0.571
Akap9	0.420003	8.36013e-45	0.617	0.45		Tshz2	0.827337	2.79114e-97	0.7	0.439
Rgl1	0.418572	1.25224e-50	0.486	0.304		Irf1	0.826691	1.38789e-38	0.611	0.468
Ptms	0.418009	3.62332e-98	0.978	0.923		Ifi204	0.825339	3.73966e-125	0.298	0.058
Afdn	0.415354	4.48772e-58	0.485	0.292		Cadm3	0.817345	1.02557e-115	0.383	0.118
Plekhh2	0.414663	2.39893e-55	0.544	0.345		Fbn1	0.816745	1.1403e-47	0.901	0.916
Spry1	0.414297	3.69816e-61	0.658	0.429		Timp2	0.813224	5.87194e-205	0.992	0.988
Sash1	0.411547	2.28708e-40	0.67	0.503		Gm26802	0.810291	1.30085e-51	0.371	0.177
Tjp1	0.410735	1.97397e-58	0.514	0.32		Dnajb1	0.798053	1.52441e-31	0.56	0.396
Foxf2	0.409208	6.41381e-66	0.63	0.403		Tgfbr3	0.797423	2.52588e-112	0.875	0.712
Msrb3	0.409182	4.40288e-60	0.571	0.363		Dapk1	0.795482	3.71422e-73	0.606	0.367
Casp3	0.40873	9.53657e-68	0.446	0.241		Slc10a6	0.791205	8.64578e-87	0.368	0.132
Hoxb4	0.40555	6.08965e-77	0.436	0.215		Nfkbia	0.787335	8.00648e-57	0.821	0.675
Tnrc6b	0.405418	1.80825e-50	0.836	0.691		Cdkn1c	0.785307	7.98074e-57	0.447	0.247
Sipa1l1	0.403179	5.48306e-106	0.294	0.101		Sema3d	0.780452	1.0876e-213	0.287	0.012
Rdx	0.403159	2.58699e-60	0.867	0.719		Fosl2	0.778726	4.44989e-41	0.515	0.355
Skp1a	0.40234	4.16709e-63	0.63	0.419		Csrp2	0.774938	3.8193e-130	0.387	0.103
Tm9sf2	0.400178	2.74468e-61	0.697	0.494		Cfh	0.773143	2.58546e-108	0.915	0.738
Adcy5	0.399887	6.92964e-77	0.34	0.154		Gadd45g	0.771891	8.07421e-36	0.653	0.484
Luc7l3	0.399339	1.9714e-54	0.665	0.469		Efna5	0.770624	1.23543e-182	0.314	0.034
Hnrnpr	0.399296	1.03946e-45	0.654	0.477		Opcml	0.76887	1.28309e-114	0.384	0.111
Kif2a	0.39875	1.11228e-55	0.461	0.275		Ablim1	0.76502	1.31359e-93	0.608	0.338
Specc1l	0.39814	2.41289e-53	0.591	0.403		Fgl2	0.764255	2.12163e-102	0.335	0.094
Sgip1	0.397672	1.34004e-279	0.174	0.013		Lamb2	0.749306	1.15588e-91	0.52	0.261
Cbx5	0.396135	1.57187e-57	0.753	0.559		Man2a1	0.744704	1.58092e-76	0.641	0.425
Imp3	0.39489	3.62899e-44	0.547	0.375		Gsn	0.744267	1.06887e-222	1	1
Eif4g3	0.394782	3.40299e-50	0.77	0.595		Tiparp	0.742219	1.12962e-51	0.577	0.384
Pag1	0.394698	1.62661e-57	0.473	0.279		Maff	0.734199	2.80046e-58	0.383	0.184
Aplp2	0.394452	5.85502e-52	0.894	0.767		Nrip1	0.730515	2.44133e-61	0.774	0.655
Lama4	0.394416	3.7523e-34	0.811	0.679		Emilin2	0.726901	2.62927e-123	0.316	0.066
Cbx1	0.393415	9.12028e-60	0.625	0.413		Pbx1	0.72637	1.02656e-90	0.891	0.771
Arl5a	0.39316	3.52441e-53	0.577	0.378		Slc1a5	0.724626	5.87548e-99	0.572	0.282
Samhd1	0.3922	6.58962e-38	0.55	0.382		Mn1	0.720677	9.93248e-102	0.431	0.157
Slc25a17	0.391315	1.28068e-68	0.482	0.269		Ldlr	0.720436	9.17877e-50	0.44	0.25
Emp3	0.390895	3.62602e-50	0.896	0.8		Junb	0.717719	6.47779e-76	0.96	0.879
Ndufa5	0.389276	2.02548e-62	0.569	0.35		Zeb1	0.717346	3.01309e-69	0.667	0.489
Chrd	0.386624	5.01741e-91	0.266	0.093		Galnt15	0.715488	4.34086e-119	0.315	0.068
Zeb1	0.386613	6.13323e-49	0.794	0.613		Ahnak	0.714043	5.04701e-129	0.987	0.973
Nav2	0.385369	5.8569e-115	0.222	0.059		Bmp1	0.712972	3.46911e-76	0.653	0.45
Snx6	0.385196	7.50271e-59	0.586	0.38		Atf4	0.712815	3.22222e-62	0.822	0.733
H3f3b	0.383218	4.53512e-49	0.988	0.975		Ism1	0.710317	5.89655e-197	0.256	0.008
Pcmtd1	0.382546	1.12752e-42	0.676	0.502		Apoe	0.704299	0.0279914	0.335	0.284
Clec14a	0.382332	1.09412e-33	0.315	0.189		Svep1	0.698668	1.26458e-38	0.72	0.667
Cd151	0.38177	2.47701e-61	0.446	0.248		Fxyd6	0.697289	5.11264e-18	0.305	0.204
Orai2	0.381666	4.15885e-85	0.364	0.161		Prrx1	0.693903	2.09597e-214	0.286	0.011
Lats2	0.381434	8.47766e-52	0.564	0.366		Zfp36	0.692812	1.7334e-54	0.918	0.793
Hp1bp3	0.380367	1.12021e-50	0.758	0.589		Rnase4	0.69094	2.63366e-110	0.936	0.9
Per3	0.379352	5.86096e-79	0.264	0.097		Abca1	0.688086	4.07691e-80	0.492	0.229
Bbx	0.378531	7.58171e-39	0.561	0.394		Arap1	0.674913	7.9024e-74	0.604	0.375
Cxcl14	0.376488	2.0686e-24	0.487	0.343		Plat	0.672761	1.16454e-72	0.356	0.141
Sesn3	0.376209	2.83389e-50	0.471	0.288		Dhrs3	0.670211	7.3623e-81	0.416	0.174
Ryk	0.375847	4.11186e-51	0.846	0.69		C7	0.662587	1.77056e-20	0.374	0.245
Hoxd8	0.375464	7.02423e-243	0.169	0.015		Foxo1	0.661657	3.11728e-91	0.438	0.177
Ndufs5	0.374976	1.36281e-51	0.66	0.47		Klf2	0.661141	2.53467e-24	0.752	0.683
Irak1bp1	0.373406	4.23176e-66	0.398	0.204		Fos	0.660223	7.8169e-83	0.95	0.812
Tm9sf3	0.373257	3.50854e-55	0.853	0.721		Pdgfrl	0.659405	2.95176e-65	0.293	0.106
Pnmal2	0.373097	3.74767e-52	0.422	0.239		Enpp2	0.65454	6.01117e-31	0.334	0.19
Ahcyl1	0.372676	2.48084e-45	0.634	0.454		Spock2	0.651731	3.4741e-80	0.265	0.07
Dpy19l4	0.372261	5.01588e-65	0.403	0.209		Rpl41	0.650723	8.25731e-157	0.994	0.995
Commd1	0.370974	3.85338e-62	0.414	0.224		Ptp4a1	0.65049	8.63622e-26	0.571	0.464
Atp6v1a	0.370915	1.8328e-41	0.561	0.391		Ccdc80	0.650401	5.50654e-85	0.928	0.81
Gna12	0.370436	1.50553e-61	0.423	0.231		Atp1b3	0.641766	8.53312e-58	0.523	0.316
Rbpj	0.368007	2.41824e-37	0.689	0.53		B4galt1	0.641736	8.47387e-70	0.575	0.343
Hrct1	0.36742	3.75776e-89	0.286	0.107		Clec11a	0.640961	8.09129e-92	0.322	0.092
Smad9	0.367394	1.03934e-92	0.274	0.097		Cgnl1	0.631594	2.31797e-74	0.415	0.178
Vamp5	0.366889	7.73101e-78	0.317	0.133		Fam124a	0.627974	6.17048e-145	0.257	0.027
Plekha7	0.366515	0	0.154	0.006		Vegfd	0.626751	7.24202e-129	0.287	0.048
Golgb1	0.3662	2.05523e-32	0.68	0.536		Abcc9	0.619564	2.06217e-34	0.44	0.278
6330403K07Rik	0.36569	6.41021e-197	0.169	0.02		Nfia	0.61839	4.47964e-103	0.956	0.894
Gm12216	0.365334	3.64003e-58	0.329	0.16		Fth1	0.617563	5.0604e-110	0.999	0.996
Atrx	0.365289	8.52298e-45	0.885	0.78		Metrnl	0.614484	3.14075e-73	0.284	0.089
Il6ra	0.365286	2.96909e-39	0.693	0.524		Prnp	0.612596	4.18859e-56	0.821	0.723
Iscu	0.363666	1.04368e-52	0.519	0.328		Baiap2	0.611582	5.44901e-64	0.284	0.097
Eng	0.363639	2.60977e-45	0.601	0.415		Anxa2	0.608616	3.15878e-65	0.901	0.868
Tcf7l2	0.362494	4.9698e-38	0.588	0.419		Cyr61	0.607706	7.6031e-10	0.476	0.391
Arl6ip5	0.361905	9.74938e-45	0.625	0.447		Ahnak2	0.605881	2.12917e-70	0.505	0.258
Agtr1b	0.361235	7.22558e-104	0.236	0.071		Ugp2	0.604228	9.9088e-43	0.61	0.471
Acap2	0.360734	5.60986e-41	0.652	0.488		Rspo3	0.60351	1.03469e-56	0.395	0.183
Adam9	0.360003	2.13413e-52	0.466	0.279		Kcnq1ot1	0.603141	8.71296e-34	0.757	0.641
Dab2	0.35963	2.70066e-48	0.584	0.382		Socs3	0.597641	1.30509e-39	0.793	0.649
Abca9	0.357166	1.24349e-62	0.287	0.127		Serping1	0.585781	4.31106e-123	0.995	0.988
Rev3l	0.355815	8.78005e-36	0.637	0.478		Sod3	0.580518	4.73587e-72	0.79	0.603
Dcaf8	0.355668	9.46493e-46	0.575	0.384		Ccnd2	0.57996	5.24057e-52	0.538	0.311
Gpr27	0.355392	1.24431e-121	0.243	0.066		C1ra	0.571743	3.5209e-65	0.884	0.828
Rab11fip2	0.354556	1.55827e-55	0.39	0.21		Islr	0.571229	4.19765e-37	0.652	0.558
Tead1	0.354526	1.03891e-34	0.606	0.451		Id2	0.570212	6.61893e-23	0.305	0.176
Arhgap31	0.35438	2.09209e-63	0.361	0.179		Nfil3	0.564883	1.12174e-70	0.279	0.089
Endod1	0.353138	3.58532e-71	0.335	0.15		Ddx3x	0.560779	2.34375e-43	0.878	0.824
Ptpn4	0.352446	1.62259e-66	0.304	0.137		Ctsh	0.559615	7.45514e-25	0.548	0.448
Pkd2	0.351839	4.93292e-36	0.828	0.696		Akap13	0.556305	3.74384e-67	0.826	0.719
Comt	0.351372	2.43755e-44	0.571	0.389		Mbnl1	0.553779	1.20855e-66	0.888	0.838
Mr1	0.351111	6.55448e-69	0.335	0.155		Herpud1	0.553584	5.27655e-29	0.697	0.6
Pawr	0.350879	8.07718e-73	0.302	0.13		Mamdc2	0.551835	2.97684e-27	0.287	0.159
Adgre5	0.35033	8.00162e-43	0.697	0.518		Egr2	0.548509	2.09005e-28	0.259	0.129
Sec62	0.350266	3.03034e-50	0.929	0.829		Sparc	0.548341	1.96562e-22	0.999	0.999
Asah1	0.349406	2.82107e-46	0.587	0.406		Jpt1	0.547494	7.32598e-44	0.466	0.288
Dzip1	0.348798	5.9072e-63	0.286	0.128		Socs1	0.543519	2.49072e-38	0.287	0.134
Rab12	0.348548	9.76856e-41	0.64	0.47		Lima1	0.543028	3.22187e-52	0.752	0.612
Cyp2s1	0.347069	1.23834e-275	0.155	0.009		Bag3	0.536412	3.82492e-42	0.56	0.385
Tmed7	0.346937	3.25349e-48	0.627	0.433		Ddit3	0.531887	2.81622e-21	0.479	0.354
Psd3	0.346367	6.8163e-43	0.662	0.474		Scara3	0.5297	1.2686e-52	0.436	0.233
Oxct1	0.344742	1.77608e-41	0.668	0.492		Hmgcs1	0.52744	1.44242e-18	0.373	0.255
Serpinb9	0.343969	6.77317e-65	0.3	0.133		Hexb	0.523374	6.79716e-39	0.548	0.381
Rasgrp2	0.343132	4.85783e-88	0.265	0.094		Ptgis	0.52092	1.68928e-43	0.509	0.314
Calm2	0.342994	2.41511e-46	0.894	0.794		Litaf	0.512432	3.96835e-24	0.52	0.399
Ldlrad3	0.342942	4.23619e-61	0.353	0.176		Phlda1	0.506197	2.62608e-06	0.751	0.733
Cd200	0.341174	3.14847e-79	0.269	0.103		Pcolce	0.5032	1.79799e-37	0.878	0.856
Prpf4b	0.340865	2.903e-37	0.708	0.546		Azin1	0.501642	5.60441e-27	0.486	0.351
Tmem200a	0.339704	2.44406e-121	0.167	0.033		Nfib	0.501342	2.65272e-61	0.91	0.849
Cdon	0.339125	1.61586e-200	0.183	0.024		Htra3	0.500295	1.93932e-55	0.949	0.891
Rsu1	0.338996	4.97257e-48	0.555	0.361		Midn	0.5002	3.63942e-28	0.45	0.31
S100a13	0.338885	1.65497e-35	0.741	0.587		Boc	0.499585	1.44576e-74	0.321	0.108
Serinc1	0.338586	4.0749e-37	0.856	0.723		Ddah2	0.49809	7.39342e-35	0.569	0.421
Minos1	0.338158	8.3586e-40	0.777	0.628		Sqor	0.492271	4.22741e-60	0.35	0.146
Tmco1	0.338104	3.32614e-40	0.652	0.469		Gpc6	0.489753	1.0825e-29	0.567	0.421
Lims1	0.337788	7.64907e-37	0.696	0.532		Sertad1	0.486464	2.09639e-39	0.555	0.368
Thoc7	0.337747	4.45906e-43	0.575	0.395		Sulf2	0.486387	5.91932e-47	0.692	0.463
Arhgap6	0.3364	3.98256e-42	0.585	0.399		Tagln2	0.484446	4.49272e-24	0.575	0.466
9930111J21Rik2	0.335776	1.0755e-74	0.246	0.092		Fuca1	0.482604	1.5319e-34	0.55	0.4
Cwc15	0.335732	1.15554e-43	0.49	0.313		Pmp22	0.481895	2.00114e-59	0.929	0.902
Wwtr1	0.335694	3.01554e-36	0.802	0.675		Atp1a2	0.478325	4.01407e-34	0.793	0.713
Rab31	0.335693	2.482e-46	0.568	0.377		Fstl1	0.476041	7.47277e-22	0.922	0.929
Prrc2b	0.335615	5.3297e-37	0.708	0.555		Scn7a	0.475829	4.10105e-38	0.779	0.613
Lnpep	0.33458	1.16618e-32	0.64	0.487		Spon1	0.468975	1.87041e-07	0.539	0.476
Sumo2	0.334377	1.86363e-41	0.772	0.632		Ubc	0.468544	5.55652e-45	0.947	0.907
Epb41l3	0.333941	7.78417e-121	0.189	0.042		Samd4b	0.468464	3.02911e-28	0.422	0.281
Dhcr24	0.333357	4.78572e-61	0.271	0.118		Col1a2	0.468061	7.77847e-28	1	0.999
Dynll1	0.333317	3.3789e-42	0.903	0.82		Tgoln1	0.467306	1.26718e-35	0.703	0.587
Pnisr	0.333297	3.12992e-31	0.727	0.579		Ecm2	0.465838	2.48199e-27	0.44	0.292
Bst2	0.33298	2.39016e-42	0.444	0.272		Tgfb3	0.464749	9.29568e-46	0.389	0.197
Rsrc1	0.332196	3.08909e-50	0.362	0.196		Tob1	0.463945	2.89815e-46	0.295	0.126
Map2	0.331108	3.88347e-241	0.123	0.006		Tpst1	0.461923	3.76715e-26	0.583	0.461
P3h3	0.329659	6.81391e-42	0.637	0.448		Vkorc1	0.461796	8.94477e-29	0.669	0.561
Ppt1	0.329332	4.36831e-45	0.449	0.272		Fzd4	0.461685	2.05327e-29	0.587	0.43
Ogt	0.328874	9.51714e-34	0.771	0.611		Adamtsl5	0.460689	1.12481e-48	0.293	0.123
Vps13a	0.328609	1.4325e-36	0.36	0.214		Kcnt2	0.459061	2.6802e-55	0.327	0.13
Cers4	0.328593	1.14162e-43	0.389	0.222		Angptl2	0.458424	0.000367195	0.565	0.525
Dtx4	0.328336	3.68771e-44	0.415	0.245		Atp2a2	0.457524	2.00849e-17	0.789	0.75
Unc13b	0.327009	2.36022e-106	0.183	0.043		Pdlim4	0.456389	1.50307e-57	0.322	0.128
Vdac1	0.326881	1.65405e-42	0.55	0.371		Plod2	0.454926	1.04797e-06	0.786	0.811
Arhgap5	0.32664	1.64242e-25	0.708	0.584		Lrp1	0.452705	2.5455e-52	0.905	0.877
Jade2	0.325817	3.08564e-63	0.303	0.136		Rps28	0.452464	2.39362e-39	0.98	0.987
Eps15	0.324691	5.77437e-35	0.492	0.333		Ints6	0.449984	1.16235e-15	0.352	0.244
Pik3ip1	0.323916	1.96588e-81	0.251	0.091		Egfr	0.448361	9.12056e-31	0.569	0.417
A230057D06Rik	0.323773	6.20888e-165	0.173	0.026		Rpl37a	0.447936	4.21971e-72	0.996	0.997
Sh3kbp1	0.323752	3.43389e-39	0.505	0.333		Hexa	0.447648	4.15387e-23	0.609	0.506
Zc2hc1a	0.32367	3.84214e-58	0.319	0.154		Apbb1ip	0.446771	8.96627e-53	0.311	0.125
Egflam	0.322409	5.18611e-129	0.178	0.035		Ergic1	0.44538	4.03336e-37	0.45	0.277
Tpcn1	0.3215	4.18974e-46	0.405	0.234		Gaa	0.444169	1.27989e-26	0.599	0.477
Ech1	0.32109	7.57839e-48	0.454	0.268		Amotl2	0.443598	1.20839e-25	0.328	0.191
Gabbr1	0.320678	4.59755e-42	0.397	0.238		Arhgap21	0.438848	5.00642e-43	0.391	0.205
Arhgef6	0.318507	3.28855e-57	0.331	0.163		Fosb	0.438645	1.23309e-30	0.882	0.745
Cdc37l1	0.318087	9.01962e-41	0.569	0.391		Il6st	0.4315	2.33452e-38	0.85	0.768
Ktn1	0.315885	2.1866e-29	0.631	0.476		Mat2a	0.4308	2.33149e-11	0.751	0.718
Kmt2a	0.313787	2.89668e-28	0.793	0.668		Pcsk5	0.428332	1.94364e-12	0.501	0.415
Phactr2	0.313236	4.02673e-26	0.546	0.412		Meis1	0.426777	7.14096e-26	0.444	0.298
Scoc	0.31282	5.74735e-47	0.409	0.235		Mast4	0.423828	9.66127e-19	0.408	0.287
Angptl1	0.312677	1.45529e-124	0.113	0.014		Thbs3	0.4236	2.45887e-26	0.471	0.33
Khdrbs1	0.312164	1.89602e-32	0.688	0.534		Nr1d1	0.423137	2.42191e-18	0.653	0.565
Acadsb	0.311891	9.43408e-33	0.653	0.496		Sirpa	0.422865	9.45647e-38	0.37	0.199
Arid4a	0.311231	4.42904e-37	0.501	0.334		Klf3	0.422257	4.38495e-22	0.555	0.436
Kif1b	0.30993	1.03542e-30	0.686	0.537		Egr1	0.421104	3.55807e-34	0.964	0.868
2023-03-01	0.309424	2.37652e-207	0.128	0.009		Rpl38	0.41935	9.83441e-47	0.985	0.989
Slc4a7	0.309096	1.17415e-26	0.445	0.307		Wsb1	0.418454	9.7464e-16	0.478	0.374
Stk4	0.3084	4.92779e-55	0.313	0.152		Tubb6	0.41644	9.81491e-21	0.473	0.347
Ginm1	0.308358	6.31778e-43	0.526	0.344		Rtn3	0.415849	2.36443e-27	0.611	0.485
C1s1	0.308027	4.26422e-47	0.99	0.974		Arl5b	0.415587	2.51149e-21	0.387	0.26
Abr	0.307642	6.5047e-52	0.343	0.177		Clec3b	0.414549	2.21211e-40	0.943	0.941
Capzb	0.306722	5.05033e-34	0.761	0.617		Rps12	0.414458	1.30548e-88	0.996	0.997
Spred2	0.305224	5.67808e-34	0.49	0.329		Arpc3	0.413941	0.0115683	0.639	0.644
Tpr	0.304615	1.26673e-25	0.751	0.647		Anxa1	0.413692	5.97739e-13	0.614	0.558
Brd3	0.304339	1.5905e-29	0.529	0.377		Arid5a	0.413089	9.21966e-28	0.278	0.143
1190002N15Rik	0.303257	3.91975e-23	0.393	0.27		Ripk1	0.412347	2.00299e-19	0.443	0.319
Dnajc8	0.30272	1.40226e-30	0.624	0.469		Mmp23	0.40987	2.7858e-14	0.475	0.381
Chmp5	0.302708	1.10744e-45	0.483	0.301		Rnd3	0.40982	6.31811e-16	0.395	0.281
Wwc2	0.302284	4.98898e-29	0.58	0.431		Lrig3	0.409546	6.51894e-45	0.312	0.137
Rcn2	0.301997	6.77811e-38	0.566	0.393		Xist	0.405645	4.12254e-25	0.634	0.398
Ccdc47	0.301347	5.96708e-31	0.509	0.358		Dcbld2	0.404493	4.20707e-31	0.275	0.136
Gng12	0.300509	3.05644e-29	0.624	0.48		Eif1	0.404009	6.7151e-69	0.996	0.988
Atp6v1g1	0.299306	5.58201e-36	0.698	0.531		Celf2	0.403715	4.39216e-36	0.91	0.873
Csnk2a1	0.299163	1.27679e-32	0.583	0.424		Eln	0.403697	4.00817e-25	0.866	0.774
Whrn	0.298862	4.04658e-90	0.167	0.043		Vim	0.403679	1.31173e-30	0.952	0.957
Ifit3	0.297213	3.09157e-78	0.185	0.055		Rps29	0.403428	2.18418e-44	0.999	0.997
Tmem132e	0.297201	1.34209e-233	0.16	0.014		Rps26	0.402933	1.01161e-55	0.982	0.988
Emc7	0.297159	1.94381e-30	0.602	0.452		Rpl35a	0.402483	9.2934e-59	0.996	0.993
C1qtnf1	0.295928	3.86082e-61	0.276	0.121		Glt8d2	0.401509	8.71323e-46	0.251	0.095
Dgkd	0.295023	2.33302e-38	0.323	0.18		Smpdl3a	0.400999	2.26733e-19	0.389	0.268
Tmod3	0.294841	1.01326e-30	0.801	0.677		Arf4	0.40007	2.72113e-27	0.852	0.85
Adam10	0.294541	2.52641e-37	0.436	0.275		Chrd	0.399717	2.16342e-50	0.257	0.092
Wasl	0.29396	1.20155e-28	0.586	0.43		Pcdh18	0.398219	8.42605e-33	0.326	0.169
Maml2	0.293435	6.43717e-51	0.279	0.132		Runx1t1	0.39703	3.42774e-25	0.472	0.321
Actr2	0.292433	1.622e-33	0.588	0.42		Gxylt2	0.395365	7.25707e-21	0.396	0.266
Sgcb	0.292181	1.31604e-38	0.403	0.244		Osr1	0.392432	9.31772e-14	0.548	0.454
C1ql1	0.291413	2.4724e-159	0.153	0.021		Plpp1	0.39217	5.92083e-18	0.55	0.439
Dnm1	0.29137	3.79449e-31	0.472	0.323		Lox	0.391911	0.211616	0.422	0.397
Chst1	0.290983	4.46865e-33	0.464	0.302		Arrdc3	0.390242	1.64725e-09	0.459	0.369
Spred1	0.290636	8.56759e-29	0.697	0.547		Vasn	0.388696	1.82157e-22	0.364	0.234
Bicd1	0.290579	1.11035e-138	0.128	0.016		Psap	0.387175	2.20678e-47	0.972	0.972
Atp6v1e1	0.290401	1.27101e-30	0.539	0.383		Prr13	0.384636	7.23587e-15	0.358	0.253
Tmem59	0.290027	1.36661e-31	0.803	0.668		Slc3a2	0.38393	4.84051e-15	0.382	0.277
Gm8797	0.289892	7.01683e-59	0.269	0.117		Abca8a	0.381959	6.40923e-11	0.779	0.715
Pitx1	0.289746	2.39413e-32	0.728	0.582		Col1a1	0.381878	2.58273e-07	0.994	0.995
Gpr45	0.288306	1.42953e-175	0.149	0.017		Tpm3-rs7	0.380904	8.58502e-17	0.279	0.173
Mycbp2	0.288015	1.01787e-28	0.842	0.736		Il11ra1	0.380891	2.79321e-26	0.641	0.497
Mchr1	0.287791	5.30928e-113	0.165	0.034		Rpn2	0.38031	5.04556e-26	0.812	0.746
Mospd2	0.286092	6.70441e-23	0.389	0.264		Cited2	0.379276	1	0.3	0.256
Gm1673	0.284678	1.07774e-60	0.239	0.096		Cyp27a1	0.379094	1.68016e-35	0.262	0.117
Aaed1	0.284523	4.23692e-31	0.589	0.426		Npdc1	0.378307	7.39259e-24	0.591	0.467
Pcca	0.284445	3.55164e-48	0.263	0.124		Tpm3	0.377526	2.91628e-15	0.782	0.745
Cpb1	0.284243	1.85557e-80	0.214	0.069		Cavin3	0.376879	1.12028e-20	0.679	0.609
Emilin1	0.28413	1.09227e-30	0.88	0.752		Cryab	0.37643	3.7355e-21	0.422	0.284
Sema4c	0.284078	7.55259e-17	0.394	0.289		Pdgfra	0.376327	4.183e-10	0.716	0.675
Dennd1a	0.282948	2.1567e-37	0.364	0.214		Serpinb6a	0.371936	1.20751e-18	0.76	0.729
Hook3	0.280974	3.78821e-24	0.804	0.692		Fyn	0.371756	3.61272e-16	0.576	0.493
Fam171b	0.280915	2.4369e-32	0.367	0.225		Smarcd2	0.370402	2.08457e-24	0.391	0.246
Tpi1	0.280565	6.38237e-32	0.604	0.441		Flrt2	0.368742	1.15763e-08	0.522	0.45
1110004F10Rik	0.280531	5.86919e-31	0.608	0.442		Col3a1	0.368624	7.3994e-25	1	1
Smarce1	0.280322	3.27228e-29	0.474	0.329		Rab3il1	0.367706	1.59257e-41	0.253	0.101
Tns3	0.280262	5.01447e-36	0.325	0.185		Nop58	0.36493	0.000194139	0.483	0.426
Ccdc8	0.278864	2.07039e-36	0.325	0.184		Gucy1a1	0.364742	2.37363e-15	0.31	0.504
Mpped2	0.27822	3.37111e-149	0.128	0.015		Myd88	0.364593	2.92533e-12	0.334	0.237
Kirrel	0.277361	1.55673e-36	0.345	0.201		Adam15	0.364285	2.30955e-21	0.397	0.267
Cap1	0.276855	4.40018e-34	0.434	0.281		Gstm5	0.363148	8.84298e-17	0.335	0.224
Elovl7	0.276714	4.18668e-247	0.113	0.004		Fkbp9	0.36239	1.81146e-18	0.818	0.794
Gcc2	0.276282	2.48856e-24	0.42	0.29		Nupr1	0.362087	5.45839e-07	0.71	0.695
Slc25a35	0.27558	2.1606e-73	0.163	0.047		Lpar1	0.361714	6.93319e-24	0.874	0.846
Shprh	0.275104	1.1073e-37	0.325	0.182		Hmgcs2	0.360519	1.74978e-20	0.417	0.275
Ptpn14	0.27476	3.35292e-35	0.334	0.194		Scd1	0.356248	2.87798e-21	0.293	0.17
Ccnd3	0.274611	3.82045e-31	0.501	0.337		Sec14l1	0.353886	1.68002e-22	0.453	0.316
Hoxb2	0.274205	4.16311e-43	0.297	0.155		Plekho2	0.352779	4.20681e-14	0.419	0.312
Plppr3	0.273042	5.86527e-109	0.171	0.038		Adamtsl4	0.350477	2.06661e-20	0.304	0.185
Tuba1a	0.272568	6.82928e-18	0.925	0.884		Abi3bp	0.348204	8.00127e-14	0.893	0.914
Pde1c	0.272548	4.29848e-105	0.114	0.017		Pim3	0.34799	1.78669e-17	0.279	0.168
Tsc22d4	0.271491	3.01018e-30	0.474	0.321		Rap1b	0.346452	1.30631e-14	0.665	0.614
Gpsm3	0.271439	4.30777e-41	0.368	0.21		Gria3	0.345793	2.03545e-18	0.291	0.174
Tax1bp3	0.270892	1.50919e-30	0.456	0.303		Bsg	0.344587	1.74936e-17	0.821	0.803
Plekha2	0.270355	5.46532e-35	0.334	0.192		S100a6	0.344095	4.17726e-24	0.965	0.983
Rhoa	0.2702	9.99655e-42	0.942	0.878		Npc2	0.343892	2.11732e-22	0.844	0.803
Cdkn1b	0.269953	1.91641e-26	0.569	0.421		Sash1	0.343846	2.78144e-10	0.52	0.445
Tacc1	0.269844	1.33566e-20	0.711	0.589		Sdcbp	0.343614	2.36851e-19	0.704	0.628
Pdap1	0.268544	2.9994e-27	0.624	0.479		Atp6ap2	0.338257	2.55904e-18	0.481	0.356
Nucks1	0.268036	5.39521e-26	0.721	0.576		Snx18	0.336456	8.23095e-09	0.419	0.342
Pak1	0.267746	6.56216e-60	0.254	0.106		Ctsd	0.333187	1.91927e-20	0.777	0.736
Lix1l	0.267721	2.01284e-27	0.548	0.396		Kctd12	0.332547	1.70363e-11	0.476	0.374
Klf15	0.267295	1.15762e-44	0.232	0.105		P4ha2	0.331359	1.35977e-20	0.341	0.213
Aldoa	0.266816	5.54691e-25	0.712	0.58		Axl	0.330789	0.000397193	0.763	0.81
Arpp19	0.266477	1.63866e-30	0.528	0.37		Tuba1b	0.330731	3.34284e-15	0.745	0.702
Cplx2	0.265788	1.03355e-24	0.344	0.222		Cavin1	0.330396	1.11504e-15	0.854	0.84
Psmd7	0.265781	9.58518e-27	0.65	0.506		S100a13	0.330217	2.58987e-12	0.635	0.581
Mxd4	0.26568	2.56364e-29	0.829	0.7		Cltb	0.327453	2.12746e-10	0.43	0.345
Rbm25	0.265597	1.41887e-18	0.788	0.666		Etfa	0.32741	2.51708e-17	0.597	0.49
Utrn	0.265247	1.68693e-22	0.641	0.506		Gnas	0.326542	7.95904e-34	0.975	0.98
1110065P20Rik	0.265085	7.27668e-36	0.384	0.231		Ube2d3	0.326013	5.95948e-14	0.861	0.833
Myo18a	0.265061	3.17956e-45	0.251	0.119		Tnfaip3	0.325692	0.000143071	0.272	0.206
Ppa2	0.264636	1.88611e-45	0.227	0.102		Gm26917	0.325605	8.68644e-07	0.429	0.352
Pygm	0.264434	6.89718e-56	0.239	0.1		Cblb	0.324281	7.69224e-19	0.354	0.23
Ndufa13	0.264054	3.05623e-26	0.738	0.61		Ctsk	0.323834	0.00282331	0.48	0.436
Mindy2	0.263908	8.97448e-32	0.429	0.275		Podn	0.322114	1.26445e-09	0.438	0.347
Zmpste24	0.263887	6.85214e-31	0.39	0.248		Gsk3a	0.320035	5.78091e-10	0.37	0.278
Krit1	0.263746	5.23101e-18	0.542	0.414		Cd151	0.31993	3.873e-21	0.356	0.221
Atp5k	0.263682	1.60321e-24	0.606	0.46		Pde12	0.31907	3.59941e-06	0.265	0.193
Myl6	0.263126	1.92487e-35	0.98	0.961		Adh1	0.316557	1.18407e-08	0.475	0.38
Emp2	0.263022	3.08778e-29	0.425	0.277		Cyp1b1	0.315119	4.98466e-21	0.483	0.318
Cyb5b	0.262147	7.02552e-21	0.484	0.357		Arih1	0.313932	1	0.409	0.389
Tmbim6	0.261969	8.51494e-23	0.775	0.639		Sfxn1	0.312012	5.23131e-11	0.47	0.371
Hsbp1	0.260867	8.43085e-27	0.654	0.51		Zfp36l1	0.31179	1.58781e-15	0.965	0.953
Elmo1	0.260452	5.59875e-20	0.381	0.263		Ppp1r14b	0.310705	0.0156915	0.445	0.414
Ywhaz	0.259975	1.22345e-26	0.89	0.788		Pde3a	0.309406	0.00231309	0.354	0.294
Mtpn	0.259531	6.79293e-25	0.66	0.511		Ifi211	0.309083	8.332e-16	0.259	0.156
Pfn1	0.259437	1.61162e-25	0.829	0.706		C1qtnf7	0.308838	8.17535e-27	0.364	0.207
Preb	0.25891	3.95881e-20	0.378	0.263		Blvrb	0.308194	1.59369e-15	0.398	0.281
Tnrc6a	0.258707	5.1134e-24	0.709	0.569		Tns1	0.308019	1.02471e-09	0.59	0.534
Dnajc3	0.2586	2.56369e-24	0.895	0.818		Birc3	0.307896	7.32935e-11	0.352	0.251
Atl3	0.258037	1.87129e-30	0.411	0.264		Gstm1	0.307687	1.1612e-15	0.866	0.867
Ywhaq	0.257754	2.45772e-26	0.805	0.671		Plce1	0.306817	1.22817e-21	0.374	0.229
Atp5j2	0.257187	1.68859e-26	0.71	0.569		Stim1	0.305686	1.09548e-09	0.353	0.259
Sh3glb1	0.257095	7.48063e-31	0.921	0.843		Gls	0.305452	6.38026e-09	0.679	0.629
Smc4	0.257041	1.49516e-26	0.318	0.194		Fgf7	0.304406	6.31691e-12	0.331	0.228
Stx16	0.256776	1.00583e-31	0.372	0.227		Palm	0.304294	9.13525e-13	0.347	0.241
Nsmce3	0.256625	9.63129e-41	0.284	0.149		Ehd1	0.304051	1.58567e-18	0.285	0.168
Hotairm1	0.256357	1.11158e-44	0.229	0.104		Ckb	0.304025	0.000211728	0.452	0.39
Tnni2	0.255961	3.01493e-102	0.106	0.015		Igsf8	0.30265	2.7781e-23	0.258	0.136
Rab14	0.255956	4.32731e-24	0.831	0.713		Jmjd1c	0.301244	0.00173128	0.58	0.554
Srsf9	0.255725	3.94027e-31	0.416	0.269		Dbn1	0.300094	1.78352e-05	0.301	0.237
Thrsp	0.25529	4.58141e-158	0.1	0.007		Pabpc1	0.299226	1.83329e-12	0.806	0.811
Irf2bp2	0.255083	2.80896e-17	0.736	0.606		Ppp1r10	0.299087	3.79673e-06	0.482	0.414
Cox6b2	0.254973	9.53454e-37	0.257	0.131		Steap3	0.298428	1.4184e-22	0.318	0.182
Ttc28	0.254624	2.99213e-19	0.743	0.622		Mgll	0.298396	1.72054e-09	0.45	0.365
Park7	0.254431	4.89751e-28	0.589	0.434		Smpd1	0.29809	9.01184e-19	0.31	0.188
Pnn	0.254269	3.14018e-24	0.53	0.389		Sidt2	0.297885	4.63723e-10	0.362	0.27
Hibadh	0.254184	6.27117e-27	0.388	0.252		Cebpb	0.297485	1	0.714	0.732
Bnip2	0.254177	7.42706e-24	0.614	0.475		Usp2	0.297056	5.65519e-12	0.258	0.163
Ppp1r12b	0.253956	1.38551e-20	0.404	0.284		Picalm	0.296394	2.62615e-08	0.66	0.621
Pon2	0.253692	1.90073e-40	0.362	0.203		Eif5a	0.296369	2.91859e-06	0.716	0.709
Arl3	0.25308	1.70841e-32	0.355	0.213		Dnajb9	0.295995	2.53726e-05	0.504	0.44
Myo5a	0.252357	3.86444e-26	0.371	0.239		Iqgap1	0.293418	3.92392e-10	0.688	0.654
Samd9l	0.251879	1.75971e-29	0.216	0.112		Ndel1	0.292853	1.1404e-07	0.452	0.375
Gnai2	0.251664	1.04789e-32	0.926	0.85		Tacc2	0.292756	1.95447e-15	0.271	0.166
Snx1	0.251001	2.52798e-36	0.295	0.162		S100a16	0.292686	9.86358e-09	0.643	0.602
						Slc25a3	0.289966	2.07848e-16	0.793	0.757
						Peli1	0.289951	1.98867e-09	0.338	0.245
Cluster AntInt: Antrum PdgfraInt (AntInt)						Sqstm1	0.289529	3.50163e-07	0.678	0.636
gene	avg_log2FC	p_val_adj	%AntInt	%other cells		Rps9	0.288854	3.59264e-34	0.997	0.996
Ereg	2.16461	0	0.821	0.381		Skil	0.287539	0.554981	0.51	0.486
Postn	1.8357	0	0.998	0.686		Rassf1	0.287501	2.11071e-07	0.422	0.35
Adamts1	1.68767	0	0.846	0.595		Rhoq	0.286959	9.77641e-06	0.485	0.423
Pappa	1.60401	0	0.899	0.455		Atp2b4	0.286851	3.42957e-08	0.358	0.273
Sox11	1.4073	0	0.339	0.04		Gabarap	0.286647	2.19668e-14	0.87	0.87
Ptgs2	1.35938	0	0.877	0.537		Rps2	0.284693	6.45085e-22	0.981	0.982
Neat1	1.32181	0	0.972	0.894		Atp1a1	0.284581	1.85542e-08	0.372	0.284
Nrip1	1.31936	2.80442e-271	0.788	0.615		Rpl23	0.283381	2.40852e-17	0.991	0.992
Nr4a2	1.25148	0	0.827	0.417		Rps21	0.282633	1.49281e-19	0.996	0.997
Ndrg1	1.24109	1.21177e-265	0.72	0.481		Uqcrh	0.28162	3.26113e-12	0.847	0.816
Gm13889	1.23583	0	0.958	0.735		Deptor	0.280863	9.61148e-13	0.361	0.246
Bach1	1.16942	0	0.717	0.4		Sulf1	0.280096	5.53035e-11	0.49	0.397
Odc1	1.16806	1.05526e-245	0.615	0.366		Smim14	0.278687	1.62787e-10	0.602	0.535
Csrp1	1.16752	0	0.935	0.649		Sc5d	0.278608	5.96923e-11	0.264	0.172
Adamts4	1.15929	0	0.929	0.654		Igdcc4	0.278546	1.97972e-16	0.271	0.162
Nr4a3	1.14162	0	0.623	0.287		Impact	0.277917	1.74263e-08	0.314	0.23
Ctsc	1.14098	0	0.789	0.478		BC005537	0.277661	7.12681e-10	0.704	0.663
Agt	1.12214	0	0.77	0.367		Mknk2	0.276905	4.03345e-12	0.338	0.234
Ets2	1.0999	0	0.858	0.513		Hnrnph1	0.276292	6.52453e-13	0.844	0.812
Ednrb	1.08879	0	0.607	0.249		Ski	0.275874	1.04454e-10	0.683	0.621
D10Wsu102e	1.07194	2.89678e-182	0.572	0.335		Dse	0.275157	1.31902e-08	0.432	0.347
Snai2	1.00651	0	0.595	0.255		Tmtc2	0.274324	1.12415e-13	0.27	0.166
Pde4b	0.973406	0	0.811	0.484		Adamtsl1	0.272881	5.69728e-08	0.438	0.341
Trib1	0.945431	0	0.833	0.516		Cavin2	0.272842	1.04853e-08	0.328	0.241
Irs2	0.93674	6.26311e-257	0.748	0.534		Pdcd4	0.272664	8.68129e-06	0.496	0.43
Ccl7	0.92168	4.01098e-127	0.322	0.146		Rlim	0.271423	0.000319764	0.461	0.395
Tcim	0.908417	0	0.679	0.356		Ddost	0.270445	3.09197e-05	0.663	0.633
Arrdc3	0.890967	9.11218e-201	0.685	0.478		Srsf5	0.269541	1.31653e-08	0.828	0.806
Hmgcs1	0.889285	8.98062e-242	0.691	0.431		Npepps	0.26844	1.20201e-09	0.487	0.398
Thbs1	0.88417	1.04098e-283	0.834	0.555		P4ha1	0.268413	5.89977e-08	0.613	0.55
Areg	0.878206	1.21631e-109	0.236	0.096		Clcn5	0.268385	4.11214e-13	0.296	0.192
Rdh10	0.875277	5.67635e-283	0.777	0.527		Gem	0.267731	5.23689e-06	0.557	0.466
Insig1	0.872844	0	0.688	0.407		Tubb4b	0.267219	1.00884e-08	0.417	0.322
Wnt4	0.872171	0	0.713	0.404		Hdac7	0.267099	3.4637e-08	0.361	0.276
Ch25h	0.869424	6.84435e-254	0.384	0.138		C1s1	0.266708	5.37952e-22	0.968	0.979
Atf4	0.850285	0	0.949	0.825		Arpc1b	0.266047	0.000266461	0.647	0.632
Acta2	0.823417	1.86384e-184	0.422	0.193		Gm10076	0.263549	0.0251982	0.431	0.385
Eprs	0.775804	1.1693e-125	0.754	0.632		Insig1	0.263302	4.70023e-05	0.375	0.305
Dbi	0.766184	5.45515e-189	0.821	0.692		Tob2	0.262364	0.0111666	0.436	0.39
Fosl2	0.759531	1.24414e-271	0.78	0.529		Pttg1ip	0.261549	5.96952e-10	0.67	0.632
Cebpb	0.72506	2.78278e-276	0.915	0.788		Tle3	0.260674	7.77921e-10	0.312	0.221
Nr4a1	0.703735	9.9145e-234	0.865	0.604		Arhgef10	0.25958	4.25481e-14	0.274	0.168
Gadd45a	0.702741	3.99728e-154	0.614	0.404		Mrc2	0.259562	4.2828e-06	0.585	0.54
Ldlr	0.694357	5.58579e-217	0.66	0.406		Bnc2	0.257983	3.97779e-13	0.319	0.208
Ptch1	0.690026	1.03907e-230	0.85	0.646		Hspa8	0.257963	3.51816e-16	0.955	0.966
Homer1	0.68574	4.93772e-179	0.42	0.199		Rpl39	0.257131	1.63863e-12	0.982	0.983
Ell2	0.684922	3.27387e-231	0.643	0.39		Hdac4	0.256999	6.10193e-08	0.359	0.27
Cyp51	0.669781	1.28579e-221	0.528	0.264		Txnrd1	0.256104	0.00504748	0.33	0.272
Serinc5	0.668534	9.39726e-236	0.738	0.503		Dlc1	0.254091	0.000115313	0.649	0.608
Piezo2	0.665838	5.14307e-274	0.636	0.318		Carhsp1	0.253611	1.9948e-07	0.391	0.313
Wsb1	0.648043	2.56884e-218	0.751	0.519		Pdlim2	0.252429	3.98945e-09	0.277	0.191
Gadd45g	0.645391	2.37889e-117	0.836	0.666		Fn1	0.251373	0.000132411	0.924	0.897
Adamts9	0.643871	3.54875e-123	0.508	0.317		Brd2	0.250189	7.21057e-05	0.721	0.7
Btg1	0.632911	1.45618e-218	0.893	0.77		Mapre2	-0.250015	2.21855e-13	0.433	0.561
Mgll	0.615285	6.81927e-205	0.73	0.501		Emp1	-0.250016	1.38618e-14	0.68	0.8
Gem	0.603519	2.13797e-164	0.814	0.62		Lix1l	-0.250124	2.87237e-16	0.296	0.431
Prom1	0.601776	7.32605e-272	0.371	0.119		Zfp397	-0.250418	1.06951e-13	0.202	0.32
Dnm3os	0.601623	1.26306e-174	0.666	0.432		Sltm	-0.250608	7.23864e-14	0.316	0.445
Myh11	0.594152	1.52306e-135	0.26	0.1		Macf1	-0.251139	8.9431e-14	0.658	0.77
Idi1	0.584678	4.85612e-143	0.383	0.187		Eps15	-0.251865	3.86744e-14	0.289	0.422
Slc3a2	0.582701	8.23886e-133	0.565	0.375		Ralbp1	-0.252773	4.95801e-13	0.59	0.709
Sqle	0.57537	2.43522e-170	0.49	0.261		Nfic	-0.253074	6.73532e-18	0.69	0.826
Tagln	0.564829	1.24371e-77	0.234	0.111		Ptpn9	-0.253234	6.96833e-14	0.239	0.363
Col5a1	0.559011	0	0.982	0.942		Loxl1	-0.254035	4.91154e-12	0.757	0.884
Got1	0.546702	1.5754e-147	0.411	0.208		Ncam1	-0.254326	0.00165481	0.482	0.55
Rnf152	0.543762	8.99131e-188	0.428	0.191		Eif3a	-0.254762	3.22608e-17	0.719	0.826
Tgfbr1	0.543237	2.62542e-137	0.537	0.33		Mbnl2	-0.255133	3.03702e-19	0.777	0.867
Pde10a	0.529042	3.17311e-150	0.351	0.158		Zfand5	-0.255536	1.9131e-13	0.661	0.773
Hif1a	0.5262	2.79853e-139	0.666	0.475		Acsl4	-0.256217	2.76422e-08	0.221	0.32
Crem	0.525742	4.80617e-178	0.395	0.177		Tmem47	-0.256305	1.9335e-18	0.168	0.299
Ctsl	0.522349	3.23123e-209	0.987	0.976		Vcl	-0.256462	1.14035e-10	0.268	0.385
Pnrc1	0.521792	9.27184e-209	0.941	0.85		Gpr153	-0.256523	7.28066e-16	0.351	0.492
Sdk1	0.521553	5.47758e-176	0.806	0.618		Lpp	-0.256604	6.9805e-11	0.709	0.808
Abhd2	0.511387	3.30091e-130	0.549	0.355		Tanc1	-0.256938	8.85354e-19	0.133	0.261
Gm12840	0.510346	1.05486e-68	0.193	0.087		mt-Atp8	-0.257215	1.04695e-17	0.459	0.617
Sphk1	0.510289	8.14606e-123	0.496	0.299		Prpf38b	-0.257536	2.68632e-15	0.389	0.538
Cxcl2	0.500915	6.16931e-25	0.111	0.058		Ifitm2	-0.25807	4.66614e-17	0.897	0.948
Camk1	0.500378	2.56032e-117	0.656	0.489		Kdm5b	-0.258204	1.01394e-13	0.343	0.472
Ssc5d	0.500151	2.48993e-153	0.639	0.43		Mif	-0.258477	1.80201e-16	0.383	0.529
Fn1	0.499089	4.97257e-214	0.996	0.931		Csf1	-0.259214	4.43161e-07	0.581	0.668
Smtn	0.482968	2.53353e-153	0.618	0.389		Tgfbi	-0.25992	4.16886e-07	0.452	0.556
Armcx2	0.479406	2.85361e-76	0.539	0.386		Ppib	-0.26059	5.65107e-22	0.807	0.898
Col6a2	0.474602	2.25026e-284	0.998	0.988		Psip1	-0.260708	5.06913e-15	0.423	0.562
Fam107b	0.472917	2.7148e-145	0.321	0.137		Mosmo	-0.260988	1.21752e-14	0.268	0.396
Frmd4b	0.469766	2.23703e-191	0.399	0.17		Eid1	-0.261135	3.96029e-15	0.634	0.759
Zbtb10	0.468693	1.14349e-113	0.405	0.225		Cd44	-0.261394	9.12348e-28	0.293	0.487
Lpp	0.468372	3.71656e-174	0.936	0.84		Vmp1	-0.26157	1.58514e-12	0.348	0.476
Btg2	0.452256	7.66819e-129	0.971	0.88		Gucy1b1	-0.262254	1.24363e-52	0.197	0.459
Phlda1	0.444848	1.2748e-90	0.91	0.822		Col4a6	-0.262737	1.74615e-25	0.244	0.438
Loxl2	0.444305	2.6788e-138	0.878	0.782		Zmynd8	-0.263065	2.485e-13	0.31	0.438
Cxcl1	0.443657	2.5275e-39	0.56	0.424		Fbln1	-0.26316	1.77249e-14	0.965	0.981
Bcl3	0.440533	1.04698e-141	0.446	0.23		Icosl	-0.263361	4.39176e-17	0.204	0.343
Itpkc	0.436826	2.26203e-126	0.437	0.237		Map1lc3a	-0.263847	4.54722e-18	0.482	0.632
Hsd17b7	0.433683	6.99431e-125	0.341	0.164		Ifitm3	-0.264229	1.27328e-19	0.947	0.97
Csnk1d	0.432907	3.37437e-119	0.576	0.383		Hipk2	-0.264506	1.13706e-19	0.131	0.264
Il11	0.419422	5.0715e-32	0.132	0.068		Arcn1	-0.264569	5.83568e-18	0.512	0.658
Zbtb11	0.416106	1.68478e-101	0.48	0.299		Dap	-0.265066	2.4902e-09	0.541	0.635
Azin1	0.413733	6.25121e-108	0.688	0.506		Hook3	-0.265095	5.39365e-17	0.594	0.733
Lysmd3	0.410174	7.21182e-91	0.569	0.406		Hnrnpr	-0.265096	9.03539e-14	0.377	0.514
Mustn1	0.408232	1.56481e-86	0.694	0.536		Capn2	-0.266942	3.36684e-17	0.445	0.6
Nfe2l2	0.407463	2.60798e-89	0.721	0.595		Anp32a	-0.267061	1.87771e-13	0.377	0.507
Pitpnc1	0.402776	1.2001e-136	0.314	0.136		Ncor1	-0.267987	1.93169e-17	0.62	0.743
Pxdn	0.401955	7.39682e-110	0.737	0.557		Nipbl	-0.268052	8.55328e-17	0.585	0.722
Ndel1	0.39968	1.87195e-100	0.672	0.505		Bzw1	-0.269719	5.70683e-14	0.457	0.587
Mtus1	0.388926	1.1288e-105	0.423	0.239		Nsd1	-0.269807	5.86541e-14	0.422	0.55
Chst15	0.388735	5.82111e-90	0.547	0.364		Smc1a	-0.269943	4.00641e-19	0.501	0.665
Sox9	0.382657	2.06209e-37	0.391	0.28		Tia1	-0.269975	2.24554e-17	0.218	0.355
Sh3pxd2a	0.381731	8.71098e-90	0.715	0.57		Kctd12b	-0.270289	2.63517e-17	0.144	0.269
Hpse	0.377152	6.95364e-85	0.56	0.385		Pkm	-0.270478	9.98934e-16	0.428	0.566
Nktr	0.37521	2.24297e-110	0.917	0.848		Exosc8	-0.270581	1.03648e-19	0.157	0.289
Col5a3	0.374586	8.19068e-102	0.849	0.718		Srsf11	-0.270937	7.42598e-17	0.563	0.703
Dnajb9	0.368969	2.71712e-79	0.678	0.529		Sema5a	-0.271202	1.97916e-19	0.185	0.329
Wfdc13	0.366419	3.78067e-184	0.206	0.05		Vcam1	-0.271229	2.43523e-09	0.456	0.57
Zfp703	0.363844	2.37302e-50	0.519	0.392		Fam110b	-0.271254	6.69868e-25	0.116	0.262
Wwox	0.359292	5.46378e-61	0.301	0.178		Antxr1	-0.272161	2.55396e-13	0.597	0.714
Impact	0.35929	5.37584e-68	0.474	0.325		Ctbp2	-0.273513	1.05925e-17	0.225	0.361
Cdr2l	0.3534	6.8587e-76	0.432	0.277		Ndufs2	-0.274473	1.83593e-12	0.463	0.585
Tril	0.349334	9.70091e-67	0.634	0.485		Aldh1a2	-0.275671	2.44044e-12	0.272	0.396
Htra1	0.348324	1.74244e-102	0.952	0.914		Dek	-0.276693	5.59225e-16	0.496	0.63
Entpd1	0.347903	1.24413e-65	0.466	0.316		Rcn1	-0.277698	9.31722e-19	0.55	0.686
Slc22a15	0.347829	2.76444e-94	0.332	0.174		Fmnl2	-0.278153	3.08086e-16	0.327	0.465
Diaph2	0.346913	2.54562e-65	0.65	0.51		Asph	-0.278343	9.34499e-18	0.457	0.608
Txnrd1	0.345226	5.30425e-68	0.526	0.378		Atp8b1	-0.278384	1.28726e-14	0.335	0.465
Rufy3	0.344984	7.84043e-82	0.386	0.23		Ece1	-0.278712	2.99907e-14	0.289	0.418
Elf1	0.344901	5.67048e-73	0.682	0.551		Wasf2	-0.279209	4.29904e-17	0.521	0.676
Gtf2b	0.34467	4.77602e-50	0.308	0.197		Arl2bp	-0.279403	4.71369e-20	0.195	0.337
Marcksl1	0.344095	2.86945e-59	0.339	0.212		Cbx1	-0.280026	3.87196e-17	0.368	0.513
Map1lc3a	0.342525	1.01878e-77	0.774	0.66		Bbx	-0.280294	5.29054e-15	0.27	0.399
Tshz3	0.342395	6.1444e-76	0.521	0.355		Pik3r1	-0.280613	7.53909e-30	0.821	0.942
Lif	0.341892	6.05601e-72	0.205	0.094		Socs2	-0.280772	3.12316e-20	0.47	0.633
Fam19a1	0.341397	2.96478e-117	0.243	0.095		Cstb	-0.281983	2.60894e-17	0.403	0.543
Hsp90b1	0.339022	8.72812e-95	0.989	0.977		Trim56	-0.282233	2.54466e-15	0.3	0.428
Wnk1	0.336114	2.34578e-92	0.9	0.807		Map1b	-0.282959	2.12581e-18	0.207	0.349
3632451O06Rik	0.335741	4.10319e-82	0.365	0.209		Lman1	-0.284002	1.19047e-20	0.576	0.723
Hspa9	0.335068	6.00171e-65	0.629	0.499		Lgals9	-0.285536	2.66005e-22	0.436	0.611
Nup98	0.333999	3.1039e-73	0.544	0.388		Hnrnpu	-0.285604	1.90522e-17	0.687	0.817
Slc5a3	0.332246	5.74727e-75	0.332	0.186		Rsf1	-0.288024	1.45521e-16	0.319	0.449
Eif4e	0.331441	2.19518e-66	0.551	0.403		Plpp3	-0.288578	2.23785e-15	0.98	0.989
Sv2b	0.325966	2.51848e-62	0.206	0.1		Tax1bp1	-0.288689	5.19171e-19	0.645	0.758
Ggt5	0.322732	3.39084e-58	0.669	0.533		App	-0.289025	3.10834e-28	0.821	0.912
Ndst1	0.322275	6.27065e-62	0.597	0.454		Pdap1	-0.289813	3.86983e-20	0.41	0.57
Clasp2	0.314037	3.11065e-53	0.456	0.32		Parp14	-0.290695	2.46297e-19	0.182	0.319
Ppp1r12c	0.313399	6.22947e-68	0.498	0.344		Zbtb20	-0.290861	1.45046e-31	0.976	0.995
Slc39a6	0.310929	1.09485e-59	0.476	0.331		Palld	-0.291023	4.62557e-14	0.321	0.458
Gnl3	0.308731	1.04945e-53	0.552	0.425		Mxra7	-0.291116	2.21449e-20	0.436	0.599
Cpxm2	0.307125	1.7093e-80	0.246	0.117		mt-Co3	-0.292336	1.18625e-76	0.998	1
Tanc1	0.305263	5.1431e-63	0.4	0.259		Camkk2	-0.293301	2.46643e-22	0.197	0.351
Edem1	0.303417	2.46248e-59	0.455	0.315		Fgfr1op2	-0.293483	1.89059e-16	0.395	0.532
Rps6ka3	0.303106	1.51688e-57	0.617	0.481		Prrc2c	-0.294801	2.8563e-19	0.703	0.816
Man2a2	0.30251	3.83215e-54	0.661	0.542		Lims1	-0.294824	1.22832e-17	0.405	0.544
Cdr2	0.302497	8.09358e-79	0.336	0.187		Ier5	-0.295088	1.48214e-05	0.498	0.583
Slc25a33	0.298379	4.07695e-82	0.271	0.135		Psmb10	-0.295131	7.57221e-20	0.225	0.369
Ccrl2	0.295213	3.06279e-50	0.259	0.149		Ttc14	-0.295934	2.31496e-19	0.346	0.506
Hivep1	0.292451	1.20049e-47	0.51	0.382		Kmt2a	-0.296558	2.50628e-18	0.564	0.707
Stxbp1	0.291121	2.6647e-54	0.393	0.262		Ppp3ca	-0.296731	8.97425e-20	0.529	0.683
Jak1	0.29057	1.60584e-50	0.879	0.836		Rdx	-0.297317	6.47645e-21	0.665	0.8
Rhou	0.290479	7.4869e-59	0.281	0.16		Ahi1	-0.297617	8.02532e-22	0.172	0.317
Ksr1	0.285573	1.57722e-61	0.393	0.25		Zfp652	-0.297843	2.47627e-18	0.359	0.508
Pqlc1	0.284618	3.83522e-70	0.313	0.175		Csrp1	-0.298214	1.57072e-14	0.358	0.495
Fdps	0.28427	1.70264e-54	0.29	0.172		Pla2g16	-0.298504	4.86279e-23	0.154	0.299
Ptpn2	0.283953	3.45817e-62	0.381	0.241		Zc3h13	-0.299461	5.69806e-15	0.314	0.44
Ppp2ca	0.283077	8.3384e-46	0.716	0.614		Hlf	-0.301417	5.15297e-15	0.24	0.377
Rbbp6	0.282144	2.07817e-39	0.661	0.57		Crim1	-0.302964	1.2119e-24	0.141	0.294
Rnf125	0.281196	3.24386e-95	0.215	0.088		Dkk3	-0.303549	3.63938e-25	0.391	0.587
Epas1	0.280175	3.68461e-45	0.558	0.426		Stard13	-0.30522	3.27034e-21	0.26	0.417
Ube2s	0.277897	8.8841e-52	0.606	0.472		Ddi2	-0.305455	6.38178e-20	0.264	0.412
Pcdh7	0.276859	3.88558e-62	0.844	0.699		Cdc42bpa	-0.305839	6.65125e-18	0.421	0.563
Dach1	0.276706	3.67261e-56	0.507	0.361		Ankrd11	-0.306061	5.36984e-20	0.562	0.706
Elovl6	0.276388	1.26251e-36	0.337	0.232		Tmem167	-0.306148	5.04664e-17	0.464	0.6
Cd63	0.275422	2.5468e-89	0.993	0.981		Phldb2	-0.30703	3.71369e-18	0.187	0.322
Nap1l1	0.273763	4.93237e-51	0.874	0.802		Tpm4	-0.30722	7.01852e-25	0.6	0.756
Cry1	0.272952	6.6074e-89	0.291	0.143		Lrrc58	-0.307494	4.12019e-22	0.621	0.753
AW011738	0.272447	3.13632e-93	0.193	0.074		Son	-0.308432	1.49905e-31	0.824	0.919
Diras2	0.272287	1.06446e-95	0.186	0.069		Krit1	-0.308712	7.27618e-16	0.318	0.454
1700017B05Rik	0.271687	1.64533e-67	0.303	0.169		Fscn1	-0.309459	2.05465e-28	0.12	0.277
Ddr2	0.2677	3.82714e-71	0.913	0.837		Tacc1	-0.309584	6.94323e-21	0.5	0.654
Sdc3	0.267661	4.29913e-54	0.392	0.258		Rif1	-0.310239	1.20124e-18	0.259	0.402
Tnfrsf11b	0.264855	3.62973e-49	0.159	0.075		Spred1	-0.310556	6.40633e-24	0.442	0.613
Tpp2	0.264291	7.84768e-42	0.513	0.392		Adam19	-0.310573	3.75271e-12	0.251	0.36
Piga	0.264219	2.4667e-62	0.297	0.168		Isl1	-0.312524	2.46416e-23	0.36	0.532
Midn	0.262351	5.48223e-47	0.575	0.441		Ube2e3	-0.313889	1.79747e-25	0.16	0.314
Sema6d	0.262288	4.49255e-58	0.26	0.144		Isoc1	-0.313987	5.03706e-24	0.217	0.376
Jmy	0.261157	2.67879e-37	0.475	0.362		Ell2	-0.314662	1.27371e-24	0.137	0.287
Lin7a	0.261087	1.8745e-97	0.2	0.077		Ankrd50	-0.315804	2.32153e-29	0.195	0.375
Vps37b	0.260881	1.42192e-67	0.286	0.155		Cd63	-0.316796	2.30273e-36	0.96	0.98
Tob2	0.260514	2.66498e-32	0.555	0.463		Cox6c	-0.31749	7.56024e-23	0.683	0.807
Spag9	0.259035	9.8142e-41	0.747	0.681		Snx9	-0.317603	9.98514e-22	0.354	0.512
Pcna	0.257914	2.95291e-47	0.37	0.248		Tln1	-0.317842	1.56127e-20	0.507	0.653
Plin2	0.257577	1.06691e-22	0.354	0.271		Fcho2	-0.318025	3.20418e-21	0.326	0.485
Fasn	0.256879	2.21669e-50	0.338	0.216		Sbf2	-0.318099	4.75782e-23	0.343	0.509
Zfand5	0.256334	3.41809e-36	0.835	0.769		Hp1bp3	-0.319282	4.04934e-23	0.519	0.68
Setbp1	0.255552	1.04082e-41	0.393	0.274		Ston1	-0.320909	2.72417e-26	0.111	0.254
Tsc22d2	0.25527	1.81948e-42	0.504	0.377		Akap9	-0.322337	7.77189e-18	0.405	0.544
Adamts14	0.254764	3.72395e-98	0.208	0.081		Erbin	-0.323007	4.26539e-25	0.394	0.562
Sesn2	0.253622	1.34522e-81	0.187	0.076		Bod1l	-0.323794	5.87126e-19	0.398	0.545
Bag3	0.251046	4.90658e-37	0.594	0.488		Mustn1	-0.324157	9.37115e-20	0.34	0.503
Numbl	0.250628	1.18122e-37	0.433	0.319		Tcf12	-0.324582	1.81006e-24	0.426	0.601
Nsd3	0.250495	6.03066e-35	0.704	0.623		Sp100	-0.326297	2.67374e-27	0.135	0.291
Map1b	0.250171	2.67132e-31	0.451	0.342		Ywhaq	-0.326394	1.54154e-26	0.576	0.732
						H6pd	-0.326853	2.46792e-24	0.347	0.52
						Luc7l3	-0.32785	4.06282e-26	0.367	0.555
						Set	-0.328145	5.56812e-27	0.576	0.737
						Pgf	-0.328207	1.55147e-22	0.116	0.253
						Vapa	-0.328834	6.88269e-23	0.411	0.562
						Rock2	-0.329305	5.30832e-27	0.665	0.815
						Hsp90aa1	-0.329472	1	0.848	0.873
						Asap1	-0.329873	4.56803e-21	0.3	0.445
						Sdc1	-0.330138	5.04914e-33	0.089	0.253
						Kdelr3	-0.330959	2.29654e-24	0.384	0.559
						Cped1	-0.331105	1.56005e-18	0.466	0.607
						Gpm6b	-0.331882	3.53595e-30	0.461	0.666
						Lrrc17	-0.33241	4.05916e-18	0.383	0.531
						Ly6e	-0.332799	6.03297e-23	0.675	0.794
						Parva	-0.333243	8.59256e-27	0.473	0.643
						H2afj	-0.333462	1.83897e-24	0.335	0.508
						Scand1	-0.335767	8.05035e-23	0.44	0.601
						Srpx	-0.336584	1.51225e-23	0.172	0.326
						Nrep	-0.33709	1.00284e-16	0.167	0.29
						Nin	-0.337418	2.91378e-22	0.363	0.519
						Tpr	-0.337423	1.16368e-21	0.559	0.709
						Ezr	-0.338267	2.6124e-19	0.246	0.385
						Mprip	-0.339451	5.33215e-26	0.624	0.759
						Col5a1	-0.340181	1.99832e-20	0.913	0.945
						Pnn	-0.340252	1.04547e-23	0.31	0.468
						Arhgap6	-0.340617	9.00363e-26	0.186	0.348
						Tpm2	-0.343014	1.75989e-25	0.211	0.367
						Mxd4	-0.343317	1.8732e-27	0.603	0.756
						Camk1	-0.343613	3.68873e-20	0.286	0.426
						Ppp1r12a	-0.343676	4.26275e-23	0.387	0.538
						Gng11	-0.343867	1.28584e-24	0.391	0.564
						Irf2	-0.344692	8.27142e-27	0.403	0.577
						Lnpk	-0.345036	5.26879e-26	0.157	0.311
						Eif4e3	-0.349114	4.159e-29	0.136	0.295
						Tnpo1	-0.34968	2.04538e-24	0.463	0.622
						Itgav	-0.349715	8.54757e-20	0.385	0.521
						Oaf	-0.352957	2.29476e-28	0.464	0.631
						Rasa3	-0.353379	1.77952e-30	0.158	0.332
						Pnisr	-0.355494	1.21621e-28	0.489	0.665
						Steap4	-0.356656	1.51784e-21	0.139	0.282
						Sri	-0.357593	1.60337e-31	0.385	0.572
						H2-Q4	-0.358433	1.30456e-13	0.408	0.539
						Samhd1	-0.35867	9.36805e-32	0.3	0.49
						Adamts9	-0.360834	9.8759e-30	0.114	0.274
						Pde1a	-0.361513	7.98999e-33	0.389	0.601
						Ndufc2	-0.361634	2.34618e-30	0.436	0.621
						Arhgap42	-0.363019	1.46678e-28	0.173	0.335
						Sh3pxd2a	-0.365552	2.51272e-22	0.385	0.533
						Utrn	-0.366655	4.95586e-26	0.363	0.535
						H3f3a	-0.367033	7.82282e-38	0.81	0.91
						Dab2ip	-0.367356	4.83211e-37	0.249	0.457
						Jund	-0.36913	2.13829e-11	0.979	0.948
						Fdx1	-0.369193	1.8469e-29	0.201	0.371
						Pkd2	-0.37064	3.0416e-19	0.627	0.746
						Dnajc8	-0.370851	4.96636e-29	0.317	0.492
						Bche	-0.372244	5.61969e-30	0.169	0.348
						Tmem204	-0.37368	5.26098e-43	0.184	0.408
						Ptk7	-0.374568	6.09429e-39	0.11	0.295
						Cnn2	-0.374648	1.31881e-28	0.185	0.352
						Atxn7l3b	-0.375329	8.56078e-38	0.7	0.849
						Cmip	-0.376237	1.13941e-33	0.194	0.374
						Pdzd2	-0.37786	5.65974e-30	0.204	0.385
						Dtx4	-0.37856	5.56438e-31	0.188	0.362
						Nav1	-0.37857	6.13829e-38	0.721	0.869
						Cacna1d	-0.379922	9.85405e-35	0.127	0.308
						Tgfb1i1	-0.380326	3.54631e-28	0.353	0.529
						Lama2	-0.384073	1.44306e-32	0.685	0.836
						Spin1	-0.384163	1.40359e-33	0.249	0.438
						Ncald	-0.384352	1.08125e-67	0.265	0.576
						Vegfa	-0.384807	1.42152e-22	0.276	0.432
						Rap2a	-0.386428	1.38541e-29	0.387	0.571
						Atxn1	-0.386561	1.34814e-34	0.125	0.3
						Thsd7a	-0.389245	2.735e-30	0.109	0.266
						Sh3glb1	-0.391149	1.32797e-46	0.753	0.888
						L3mbtl3	-0.392004	1.02509e-30	0.136	0.298
						Itgb3	-0.39231	7.35641e-33	0.097	0.254
						Elob	-0.392403	1.92807e-37	0.574	0.757
						Il13ra1	-0.392608	3.46577e-43	0.112	0.309
						Camk2d	-0.393194	3.78531e-35	0.506	0.69
						Jun	-0.393228	7.81234e-14	0.953	0.967
						Adgrl1	-0.39332	1.73377e-36	0.283	0.487
						St5	-0.393576	1.79136e-35	0.193	0.379
						Scarb2	-0.394732	1.86254e-36	0.562	0.75
						Fbln5	-0.395076	3.07275e-24	0.419	0.575
						Ccdc88a	-0.398464	9.55905e-29	0.355	0.528
						Chsy1	-0.399717	1.15584e-38	0.138	0.325
						Slc44a1	-0.403595	1.4896e-29	0.553	0.708
						Dst	-0.404135	6.4457e-41	0.662	0.844
						Kmt2e	-0.406041	1.28321e-39	0.683	0.835
						Naalad2	-0.407536	8.14592e-37	0.104	0.279
						Clmp	-0.410974	5.6021e-44	0.636	0.817
						Thap2	-0.412713	1.32628e-36	0.207	0.398
						Negr1	-0.414251	9.86687e-38	0.194	0.392
						Desi2	-0.414253	3.79178e-37	0.359	0.554
						Il6ra	-0.414903	9.37799e-35	0.285	0.491
						Phactr2	-0.415386	1.26516e-33	0.29	0.48
						Robo1	-0.415796	2.34782e-44	0.143	0.346
						Ogt	-0.416108	1.29576e-39	0.509	0.716
						H2-K1	-0.416454	2.24085e-33	0.827	0.929
						1700020I14Rik	-0.419437	1.40178e-35	0.378	0.573
						Loxl2	-0.422081	2.27491e-21	0.64	0.766
						Akap7	-0.42275	3.90247e-39	0.138	0.327
						Ubn2	-0.42788	4.5317e-33	0.409	0.589
						Cnn3	-0.428613	1.65103e-40	0.427	0.634
						Ryk	-0.429425	2.20866e-40	0.601	0.776
						Sox4	-0.429778	3.54758e-22	0.174	0.321
						Wls	-0.429949	1.53308e-37	0.54	0.714
						Ramp2	-0.4349	3.37502e-41	0.354	0.568
						Lifr	-0.434926	4.4706e-36	0.256	0.462
						Tle1	-0.436325	1.04027e-41	0.284	0.507
						Ptger4	-0.436695	6.72308e-42	0.186	0.401
						Gas6	-0.439414	3.35526e-21	0.633	0.776
						Lepr	-0.44035	4.69966e-36	0.158	0.345
						Klhl5	-0.441724	1.44268e-45	0.141	0.346
						Psmb8	-0.44178	5.81617e-42	0.181	0.39
						Lrrk1	-0.442753	9.65587e-44	0.364	0.575
						Ankrd12	-0.445523	1.05021e-33	0.477	0.658
						Ctgf	-0.446179	0.213918	0.326	0.37
						Nr2f1	-0.446181	1.50203e-24	0.402	0.565
						Sdc2	-0.446224	6.29369e-54	0.746	0.908
						Creb3l2	-0.448014	6.05246e-38	0.469	0.666
						Sept9	-0.448177	6.26435e-52	0.099	0.309
						Mier1	-0.448201	2.84291e-38	0.467	0.66
						1190002N15Rik	-0.448234	2.37405e-40	0.137	0.326
						Stat1	-0.449749	2.39293e-26	0.158	0.315
						Serpina3n	-0.451713	1.67213e-24	0.611	0.775
						Pcdh9	-0.452787	2.9516e-51	0.101	0.319
						Itga1	-0.454555	1.62792e-37	0.241	0.447
						Col5a3	-0.455636	4.17045e-41	0.517	0.726
						Pmepa1	-0.456029	9.22485e-21	0.742	0.834
						Tmod3	-0.456189	1.73898e-41	0.549	0.734
						B2m	-0.456934	2.80271e-42	0.908	0.966
						Adamtsl2	-0.459759	5.0984e-38	0.139	0.333
						Kcnk2	-0.459768	2.50158e-36	0.172	0.363
						Mpzl1	-0.46048	1.03816e-43	0.218	0.436
						Lamc1	-0.461109	5.1338e-47	0.66	0.841
						Eva1b	-0.46466	1.61819e-47	0.319	0.546
						Ms4a4d	-0.466212	5.81019e-44	0.696	0.847
						Tln2	-0.467153	4.16569e-45	0.135	0.335
						Prex2	-0.467549	1.66987e-56	0.115	0.351
						Enpp1	-0.467899	1.43567e-40	0.195	0.405
						Fbxl7	-0.471017	2.5242e-44	0.226	0.435
						Syne1	-0.47299	3.68369e-47	0.539	0.733
						Tmem100	-0.47387	3.89528e-41	0.3	0.524
						mt-Nd5	-0.475428	2.006e-69	0.847	0.95
						Sdc3	-0.476694	8.53478e-61	0.088	0.32
						Myo10	-0.478799	8.17693e-50	0.161	0.386
						Bicc1	-0.48383	4.29715e-63	0.845	0.948
						Cdk14	-0.483875	5.86397e-47	0.325	0.549
						Zfp608	-0.485376	4.18802e-57	0.078	0.293
						Chst11	-0.486923	6.60633e-61	0.094	0.329
						Slf2	-0.487031	4.51263e-38	0.279	0.476
						Rab31	-0.487873	8.6412e-53	0.132	0.35
						Eif4g3	-0.489771	7.65417e-50	0.405	0.636
						Fubp1	-0.4898	1.13513e-47	0.353	0.572
						Sept11	-0.490751	1.60022e-47	0.487	0.693
						Eng	-0.491386	4.64742e-62	0.214	0.475
						Ptprg	-0.492932	2.13614e-43	0.307	0.52
						Hnrnpa3	-0.496621	1.47482e-63	0.727	0.883
						Ttc39b	-0.500408	6.05491e-54	0.153	0.389
						Runx2	-0.502144	5.89549e-72	0.028	0.256
						Man2a2	-0.502155	2.81017e-55	0.349	0.597
						Rrbp1	-0.505339	2.83889e-79	0.908	0.97
						Cxcl12	-0.507664	2.0194e-86	0.766	0.951
						Atrx	-0.507726	3.14779e-57	0.613	0.8
						Lgals3bp	-0.509976	4.28212e-56	0.347	0.599
						Cd82	-0.510162	3.3151e-67	0.051	0.278
						H2-T23	-0.510907	7.49307e-50	0.217	0.45
						Scml4	-0.513233	2.91901e-59	0.078	0.297
						Cyth3	-0.516336	7.00678e-52	0.508	0.721
						Barx1	-0.520237	7.12592e-57	0.608	0.801
						Serpine2	-0.523245	9.99455e-48	0.215	0.443
						Pdpn	-0.525693	5.88424e-53	0.552	0.746
						Add3	-0.525941	5.22968e-64	0.8	0.921
						Gbp7	-0.529632	2.03036e-41	0.226	0.437
						Rbms3	-0.531647	2.2908e-61	0.623	0.834
						Filip1	-0.532258	7.94309e-50	0.064	0.253
						Pag1	-0.534762	5.54828e-62	0.146	0.397
						Kcns3	-0.536121	1.71819e-69	0.055	0.289
						Akr1b3	-0.540137	1.11218e-59	0.311	0.553
						Aff3	-0.545258	3.30494e-73	0.05	0.289
						Plxna2	-0.545939	2.1817e-34	0.131	0.296
						Grk3	-0.547457	3.50457e-66	0.054	0.281
						Tcf21	-0.553357	2.83068e-53	0.407	0.64
						Hmgn2	-0.556101	8.88413e-60	0.213	0.458
						Lrrtm3	-0.557492	5.52969e-62	0.192	0.462
						Itgb1	-0.558361	5.28199e-95	0.801	0.934
						Filip1l	-0.563136	1.07773e-47	0.268	0.5
						Col6a1	-0.563833	5.7702e-110	0.978	0.995
						Nckap5	-0.564843	1.42518e-64	0.049	0.267
						Sox9	-0.565076	6.20249e-43	0.16	0.362
						Snai2	-0.565375	2.68623e-49	0.076	0.271
						Arsj	-0.565521	1.46708e-57	0.211	0.453
						Plxnd1	-0.568055	3.41684e-70	0.086	0.334
						Ets1	-0.569119	1.05977e-64	0.153	0.408
						F2r	-0.575656	3.29376e-92	0.148	0.488
						Map4	-0.579174	3.86688e-68	0.345	0.621
						Ppic	-0.579703	1.1115e-59	0.506	0.715
						Ednra	-0.587009	2.25968e-78	0.062	0.32
						Ppp1r14a	-0.588282	4.50181e-67	0.158	0.424
						Lama4	-0.59561	9.65826e-61	0.569	0.767
						Plekhh2	-0.601775	7.07542e-68	0.174	0.433
						Rcsd1	-0.602662	6.1388e-88	0.037	0.306
						Mfap4	-0.602776	7.14963e-54	0.62	0.832
						Penk	-0.606149	8.30501e-61	0.439	0.697
						Bgn	-0.61126	4.55014e-133	0.959	0.998
						Itm2a	-0.614232	1.47765e-44	0.543	0.71
						Ctsc	-0.615682	7.0948e-71	0.13	0.397
						Actn1	-0.6159	9.98942e-76	0.176	0.459
						Tenm3	-0.616564	3.44483e-81	0.183	0.489
						Fam198b	-0.617099	3.07802e-73	0.654	0.869
						Cbfa2t3	-0.618002	1.76326e-65	0.093	0.335
						Hmgb1	-0.622061	2.05026e-107	0.819	0.946
						Ddr2	-0.622928	1.14576e-75	0.739	0.897
						Cdk6	-0.62299	2.12429e-76	0.111	0.382
						Tox	-0.625225	4.03143e-82	0.085	0.361
						Slc9a3r2	-0.626841	3.22288e-78	0.181	0.465
						Rhob	-0.631121	8.91868e-71	0.596	0.834
						Ogn	-0.633316	2.29445e-15	0.723	0.785
						Mafb	-0.633905	1.06262e-27	0.197	0.357
						Col5a2	-0.634212	4.30194e-109	0.912	0.978
						Malat1	-0.63614	5.08884e-149	0.998	0.999
						Unc5b	-0.6382	1.16091e-78	0.037	0.284
						H2-D1	-0.639651	7.16581e-85	0.87	0.965
						Samd5	-0.64025	7.39335e-79	0.021	0.258
						Fam49a	-0.642453	1.77707e-75	0.305	0.592
						Syne2	-0.64613	8.26917e-60	0.214	0.46
						Gnb4	-0.647209	3.09707e-82	0.283	0.579
						1700025G04Rik	-0.649105	1.01792e-83	0.285	0.586
						Pdgfrb	-0.649717	2.12313e-77	0.419	0.692
						Pros1	-0.652345	6.43297e-82	0.367	0.653
						Tpm1	-0.656294	3.60972e-84	0.493	0.749
						Ifitm1	-0.656613	2.30735e-75	0.481	0.804
						Foxf2	-0.658368	5.47211e-92	0.099	0.399
						Fam210b	-0.658485	6.17388e-83	0.067	0.337
						Aldh2	-0.668796	3.99774e-122	0.749	0.927
						Vstm4	-0.669156	3.25279e-87	0.166	0.473
						Bmp4	-0.67224	6.22273e-105	0.779	0.955
						Fgf10	-0.679706	5.11952e-91	0.047	0.328
						Ssh2	-0.680155	1.59429e-79	0.396	0.676
						Serinc5	-0.681254	1.23838e-84	0.172	0.469
						Mdk	-0.683041	2.54523e-85	0.21	0.531
						Fam102b	-0.683441	8.46645e-92	0.631	0.86
						Slc40a1	-0.688733	2.79732e-84	0.088	0.372
						Arglu1	-0.68908	4.06639e-96	0.435	0.733
						Cxcl16	-0.689545	2.23821e-83	0.207	0.501
						Pten	-0.690507	1.34471e-103	0.569	0.817
						Pla2g4a	-0.691763	1.43394e-61	0.329	0.558
						Col6a2	-0.697142	9.77555e-127	0.966	0.992
						Hspa1b	-0.706575	1	0.586	0.546
						Pxdn	-0.707934	1.3466e-81	0.239	0.52
						Runx1	-0.708102	3.71057e-80	0.102	0.38
						Chp2	-0.715482	1.92507e-105	0.012	0.301
						Tcf4	-0.717507	2.73618e-143	0.842	0.972
						Igf1r	-0.726323	2.30167e-88	0.409	0.691
						Cygb	-0.72647	2.96887e-164	0.895	0.991
						Sept4	-0.734944	4.5582e-112	0.055	0.381
						Emilin1	-0.737801	1.19842e-115	0.51	0.804
						Slco2b1	-0.742665	1.40526e-83	0.249	0.55
						Pitx1	-0.747897	7.79685e-108	0.355	0.684
						Diaph2	-0.747989	2.31588e-82	0.25	0.534
						Zeb2	-0.749102	2.69062e-143	0.864	0.968
						Basp1	-0.751136	1.58997e-102	0.159	0.501
						Epas1	-0.754598	1.52495e-101	0.124	0.451
						Ptprk	-0.759671	2.57527e-114	0.183	0.537
						Synm	-0.761329	7.22336e-98	0.183	0.508
						Lgals1	-0.769379	9.45726e-134	0.895	0.972
						Pla2r1	-0.776508	8.83559e-115	0.177	0.528
						Peak1	-0.778328	6.11454e-106	0.329	0.652
						Rad51b	-0.780241	1.69571e-119	0.046	0.378
						Col27a1	-0.781227	3.70181e-93	0.17	0.486
						Syt13	-0.782	1.28678e-92	0.023	0.29
						Gm42418	-0.78374	1.19941e-173	0.998	1
						Myo1b	-0.792569	5.19746e-131	0.067	0.433
						Vangl1	-0.796864	3.71601e-104	0.142	0.468
						Entpd1	-0.804372	9.91579e-120	0.055	0.393
						Spry1	-0.805142	5.20312e-100	0.134	0.461
						Nrp1	-0.807682	7.55504e-116	0.413	0.745
						Tbx3	-0.808444	3.37607e-112	0.029	0.341
						Tbx2	-0.814189	2.31453e-132	0.036	0.389
						Stox2	-0.816789	1.088e-91	0.324	0.625
						Etv1	-0.818068	6.94224e-112	0.113	0.457
						Aldh1a1	-0.818914	1.70087e-103	0.395	0.71
						Chst15	-0.825032	4.81238e-121	0.076	0.423
						Rdh10	-0.837478	2.10101e-109	0.121	0.46
						Sdk1	-0.848776	4.51319e-129	0.3	0.669
						Itpr1	-0.849335	2.51689e-164	0.224	0.676
						Svil	-0.854116	1.04046e-131	0.467	0.797
						Wnt5a	-0.854688	7.89844e-81	0.296	0.584
						Lars2	-0.862925	1.34531e-175	0.793	0.977
						Vcan	-0.867606	1.83155e-153	0.703	0.939
						Prelp	-0.893197	2.36227e-139	0.44	0.803
						Twsg1	-0.894931	2.66339e-78	0.563	0.747
						Dach1	-0.901297	1.57047e-153	0.022	0.408
						Map3k20	-0.901674	6.67627e-144	0.358	0.724
						Ptgs1	-0.902	8.5428e-144	0.207	0.63
						Itpripl2	-0.903611	4.98413e-134	0.339	0.69
						Mylk	-0.908065	9.61688e-145	0.207	0.621
						Piezo2	-0.912749	3.40735e-79	0.043	0.289
						Adgre5	-0.91456	8.2894e-141	0.122	0.505
						Tril	-0.914679	1.49612e-140	0.209	0.605
						Fblim1	-0.917227	1.99721e-147	0.065	0.459
						Dnm3os	-0.930056	7.37265e-108	0.146	0.486
						Tgm2	-0.930085	8.97672e-148	0.402	0.783
						Ghr	-0.934943	3.8798e-150	0.422	0.766
						Hgf	-0.948496	1.48065e-140	0.118	0.523
						Lamb1	-0.954384	1.03734e-157	0.561	0.858
						Emid1	-0.965809	1.87886e-92	0.032	0.304
						Efnb2	-0.968478	7.55654e-146	0.046	0.431
						Hpse	-0.980355	1.06359e-168	0.049	0.469
						Hsd11b1	-0.988019	8.3287e-130	0.248	0.63
						Arhgap28	-1.00026	4.01395e-168	0.104	0.534
						Igfbp7	-1.01138	2.35359e-276	0.964	0.998
						Gpx3	-1.0136	1.41798e-175	0.711	0.966
						Ptch1	-1.01838	9.04292e-85	0.314	0.591
						Scube1	-1.03492	5.64249e-191	0.315	0.762
						Plac8	-1.03926	6.13375e-173	0.535	0.89
						Col4a2	-1.07934	2.70284e-205	0.624	0.905
						Cp	-1.08877	5.67676e-157	0.076	0.491
						Epha5	-1.13092	1.97331e-146	0.01	0.379
						Epha3	-1.13813	2.28217e-146	0.121	0.526
						Il1r1	-1.13969	3.05153e-189	0.218	0.68
						Xpnpep1	-1.14177	5.50339e-94	0.217	0.52
						Lgmn	-1.1451	8.09741e-207	0.309	0.76
						Adgrl3	-1.16227	7.41232e-202	0.024	0.491
						Cxcl14	-1.18173	9.4359e-126	0.045	0.392
						Cald1	-1.21179	4.72882e-285	0.743	0.961
						Col4a1	-1.22048	2.66633e-288	0.861	0.985
						Nrg1	-1.24427	2.97274e-92	0.04	0.317
						Tgfb2	-1.24555	5.29353e-204	0.521	0.874
						Hspa1a	-1.25247	6.25058e-28	0.544	0.621
						Myh9	-1.26358	8.11772e-214	0.384	0.785
						Adap2	-1.26709	1.13422e-230	0.046	0.564
						Ccl11	-1.30307	1.05848e-135	0.6	0.807
						Kitl	-1.30759	4.96568e-253	0.147	0.724
						Aldh1a3	-1.30917	1.0601e-213	0.186	0.682
						Nrxn1	-1.33587	3.68822e-114	0.034	0.354
						Pappa	-1.34269	5.47906e-95	0.078	0.374
						Pcdh7	-1.34483	1.53379e-212	0.227	0.695
						Ltbp1	-1.34728	1.06009e-299	0.466	0.921
						Calcrl	-1.36957	9.49152e-244	0.298	0.793
						Wnt4	-1.37155	1.18906e-166	0.036	0.448
						Enho	-1.42856	8.76103e-274	0.058	0.634
						Ifngr1	-1.44634	0	0.714	0.973
						Postn	-1.45509	1.7143e-116	0.202	0.553
						Fhl2	-1.45722	2.78709e-274	0.123	0.696
						Rarres2	-1.46895	0	0.926	0.997
						Agt	-1.47349	2.89671e-107	0.023	0.321
						Gja1	-1.49718	8.49167e-203	0.159	0.629
						Itih5	-1.50487	6.52223e-270	0.746	0.964
						Bmp2	-1.52486	2.58347e-193	0.186	0.658
						AW112010	-1.5546	2.99792e-235	0.191	0.702
						Col15a1	-1.55752	0	0.721	0.992
						Rgs10	-1.57007	9.71321e-143	0.193	0.56
						Pcsk6	-1.60568	2.87359e-279	0.366	0.852
						Rgs2	-1.66149	1.01171e-148	0.081	0.476
						Fgfr2	-1.68689	0	0.074	0.69
						Bmp5	-1.75129	9.19692e-243	0.046	0.578
						Lpl	-1.82236	7.23249e-198	0.384	0.771
						Efemp1	-1.84019	0	0.524	0.965
						Robo2	-1.84977	0	0.102	0.81
						Srpx2	-1.8688	0	0.097	0.747
						Igfbp3	-1.89514	6.57609e-203	0.165	0.644
						AY036118	-1.93286	7.07325e-280	0.506	0.902
						Col18a1	-1.93648	0	0.413	0.909
						Gm13889	-1.95724	0	0.134	0.742
						Tmem176b	-2.13757	0	0.57	0.991
						Tmem176a	-2.1896	0	0.512	0.993
						Igfbp5	-2.21853	3.64022e-256	0.56	0.923
						Col6a5	-2.43614	0	0.138	0.782
						Adamdec1	-2.58078	0	0.046	0.777
