# Supplementary material for: Role of PDGFRA+ cells and a CD55+ PDGFRALo fraction in the gastric mesenchymal niche
Source: Nat Commun. 2023 Dec 2;14:7978. doi: 10.1038/s41467-023-43619-y (PMC10693581; doi:10.1038/s41467-023-43619-y)
Supplement: Supplementary file 6 — Supplementary Data 3 [file 41467_2023_43619_MOESM6_ESM.xlsx]

## Sheet: Supp. Table 3
SUPPLEMENTARY DATA 3-scRNAseq WT and F7KO foveolar cells population markers.
scRNA-seq data from PDGFRA+ cells were analyzed using Seurat FindMarkers tool with default settings (Wilcoxon rank sum test, logfc treshold 0.25)
Gene	avg_log2FC	% cells WT	% cells F7KO	p_val_adj
Lgals2	1.16638	1	0.996	0
Lypd8	0.897954	0.876	0.685	6.23296e-109
Spink4	0.791504	0.856	0.705	3.51253e-94
Clps	0.760817	0.617	0.281	8.66538e-168
Adh7	0.584936	0.698	0.396	8.9317e-133
Gsdma2	0.577789	0.973	0.953	1.09959e-101
2210407C18Rik	0.563604	0.995	0.982	2.78309e-104
Mogat1	0.555595	0.6	0.298	8.28992e-138
Clca1	0.541644	0.663	0.546	4.07627e-25
Ces2c	0.485428	0.769	0.58	2.29653e-61
Rbp2	0.461295	0.829	0.662	1.2538e-62
Ly6d	0.461014	0.488	0.337	7.65692e-32
Ptgr1	0.451899	0.994	0.973	2.38973e-115
S100g	0.423368	0.304	0.167	5.39547e-34
Aldh3a1	0.417636	0.681	0.465	7.97073e-71
Psca	0.414726	1	0.999	7.18287e-54
Fabp5	0.41176	0.977	0.963	2.31252e-45
Gm42418	0.40752	1	1	1.71283e-113
Rep15	0.399605	0.804	0.622	5.38271e-58
Gm3776	0.397886	0.958	0.895	2.60121e-54
Gsta1	0.386509	1	1	2.85885e-119
Scd2	0.386406	0.558	0.343	7.1941e-65
Tomm22	0.383247	0.749	0.505	1.39686e-92
Psapl1	0.38202	0.642	0.494	1.10525e-28
Cyp2s1	0.375837	0.761	0.586	4.8671e-52
Gal3st1	0.368754	0.767	0.56	1.97372e-74
AY036118	0.367816	0.912	0.849	6.55377e-46
Pgc	0.361185	0.419	0.296	6.04656e-20
Fcgbp	0.360821	0.346	0.255	3.74952e-11
Mt1	0.359872	0.77	0.767	0.280241
Sprr2a3	0.357714	0.861	0.895	1
Hmgcs1	0.350408	0.854	0.753	1.98733e-41
Gm10076	0.342528	0.883	0.761	2.38229e-64
Fdft1	0.330645	0.447	0.246	3.53861e-62
Tm4sf5	0.324756	0.553	0.352	2.21797e-55
Kcnj15	0.321974	0.259	0.059	7.86819e-100
Cdkn1a	0.315497	0.813	0.683	1.27346e-33
Hsd17b2	0.313685	0.396	0.22	8.71516e-48
Tubb4b	0.313213	0.91	0.857	7.60785e-37
Fgfbp1	0.311294	0.567	0.391	2.20266e-45
Creg1	0.308895	0.539	0.336	2.25692e-55
Mapk13	0.308162	0.728	0.536	5.63226e-56
Msmo1	0.301722	0.675	0.488	3.73817e-49
Nupr1	0.293478	0.267	0.153	1.25155e-24
Espn	0.291188	0.386	0.199	2.2207e-55
Btg2	0.290951	0.606	0.423	1.39713e-46
Tmem205	0.289405	0.57	0.367	2.00372e-54
Jpt1	0.28731	0.881	0.757	9.4943e-42
Bmp2	0.284767	0.441	0.261	1.73478e-48
Ero1l	0.281301	0.574	0.411	3.89011e-39
Aqp3	0.276827	0.622	0.453	1.96329e-36
Lrrc26	0.274916	0.654	0.462	1.67329e-50
Gstp1	0.274745	0.376	0.19	9.64252e-56
Cyp2c65	0.272423	0.798	0.644	2.03686e-41
Elf3	0.269458	0.865	0.736	2.67266e-39
Mgst2	0.268426	0.986	0.971	3.40301e-36
Cyba	0.265969	0.571	0.403	5.36446e-38
Capn9	0.265546	0.66	0.473	4.92435e-44
Car9	0.26441	0.4	0.224	2.06142e-46
Slco2a1	0.263637	0.458	0.314	5.46836e-28
Cysrt1	0.260058	0.479	0.332	3.35859e-28
Acox1	0.258858	0.778	0.635	2.68613e-30
Muc1	0.258208	0.671	0.51	3.96465e-34
Ugdh	0.257346	0.885	0.787	2.98865e-35
Gsta2	0.256246	0.307	0.145	1.61823e-48
Pof1b	0.255369	0.612	0.446	4.43172e-37
Abhd17a	0.2525	0.774	0.607	4.6412e-39
Paqr5	0.251747	0.692	0.519	3.71359e-42
Ms4a8a	0.251496	0.52	0.344	3.89025e-40
Naprt	0.250952	0.575	0.39	2.66454e-43
Lars2	0.250707	0.639	0.456	2.37148e-42
Gkn3	-0.259493	0.306	0.398	1.25048e-12
Ptma	-0.261592	0.945	0.957	5.20184e-16
Lgals4	-0.272738	0.988	0.998	1.40364e-38
Sfn	-0.285624	0.754	0.802	1.43008e-25
Hsp90aa1	-0.298915	0.731	0.797	7.64548e-24
Tff2	-0.303841	1	1	9.99076e-105
Dnaja1	-0.322716	0.767	0.846	1.35314e-39
Hspa8	-0.325012	0.974	0.99	2.99569e-57
Hspa5	-0.367068	0.935	0.973	4.23666e-56
Clu	-0.390134	0.877	0.944	5.83877e-64
Hspa1a	-0.405907	0.084	0.317	4.6805e-101
Hspa1b	-0.53086	0.16	0.452	7.56745e-126
Gast	-0.584564	0.5	0.771	1.32995e-147
