# Supplementary material for: Role of PDGFRA+ cells and a CD55+ PDGFRALo fraction in the gastric mesenchymal niche
Source: Nat Commun. 2023 Dec 2;14:7978. doi: 10.1038/s41467-023-43619-y (PMC10693581; doi:10.1038/s41467-023-43619-y)
Supplement: Supplementary file 14 — Source Data [file 41467_2023_43619_MOESM14_ESM.xlsx]

## Sheet: Figure2a
SI crypts
ENR	+SI	+Corp	+Ant
26	12	3	1
26	17	0	0
40	12	0	0
25	8	0	0
40	6
39	18
36	11
17	2
15	11
	17
	21
	6
	7
	14

## Sheet: Figure2b
Corpus glands			Antrum glands
ENRWG	+Corp Lo	+SI Lo	ENRWG	+Ant Lo	+SI Lo
40	18	42	27	12	82
26	15	36	38	29	50
36	12	43	28	29	62
29	27	34	38	31	56
45	15	20	31	27	46
37	45	23	34	39	54
35	30	41	38	40	77
32	13	48	31	58	88
11	19	26	45	50	52
19	10	18	32	21	36
19	34	26	43	81	56
19	26		39	39
21			44
23			32
26

## Sheet: Figure4c
ANTRUM	%distance from gland bottom	Bmp3	Fgf7	Nrg1				Bmp3 measurements	Distance_(microns)																	Fgf7 measurements	Distance_(microns)																	Nrg1 measurements	Distance_(microns)
	0	14.4437	0.102076	0	Bmp3: average of 16 glands				0	7.2474	8.07732	6.97938	7.88144	9.53093	9.10309	7.56701	7.97938	8.1134	8.2268	7.73196	12.067	11.4845	12.1031	11.3918	10.2165		0	5.634	7.7577	7.89175	9.1546	8.45361	9.4794	9.4433	9.8866	9.3041	8.15464	8.32474	10.2887	5.1907	5.1392	8.32474	8.48454		0	3.299	2.8093	2.6753	3.1804
	0.152292	16.1004	0.943755	0.273565	Fgf7: average of 16 glands				0.379	7.4639	7.50515	7.05155	7.96907	9.43814	8.72165	7.63918	8.14948	8.2113	8.43299	7.70619	12.0876	11.6701	12.0464	11.7835	10.6289		0.378	5.7732	7.9227	7.95361	9.8763	8.11856	9.2887	10.5619	9.732	9.6134	7.85567	8.21134	9.2732	5.2216	5.433	8.21134	8.54639		0.379	3.4845	2.9485	2.5567	3.768
	0.304584	16.2064	2.84956	1.33624	Nrg1: average of 25 glands				0.758	7.201	7.95876	7.01031	7.80412	9.50515	8.75773	7.55155	7.86082	7.8196	8.39175	7.85567	12.2577	11.7938	12.3144	11.8299	10.6443		0.756	5.7938	7.6701	7.91753	9.1598	8.18041	9.7629	11.6907	9.9485	9.8969	7.7835	8.23196	8.8144	5.7113	5.3402	8.23196	9		0.758	3.0206	2.9794	2.7216	3.8969
	0.456474	18.8512	2.60746	1.84719					1.136	7.4691	8.3866	6.9433	8.23711	9.6701	8.5567	7.59278	7.74742	7.9845	8.12371	8.01031	12.1753	11.7732	12.2629	12.0155	10.8918		1.135	5.9536	7.6856	8.19072	8.5155	8.62371	9.701	10.3041	10.1959	10.2062	7.76289	8.35052	8.2165	6.1289	5.3711	8.35052	9.38144		1.136	3.0773	2.8505	2.7423	3.634
	0.608766	22.377	2.98997	3.12005					1.515	7.5876	8.93299	6.94845	8.24742	9.60309	8.25773	7.52577	7.78866	8.2887	8.46392	8.13402	11.8918	11.7423	13.0258	12.2423	10.8711		1.513	6.2423	7.8918	7.92783	8.6546	8.62887	9.6804	9.8299	10.0464	9.933	8.01031	8.28866	7.799	6.866	5.9175	8.28866	9.24227		1.515	3.1649	3.2165	2.6134	3.8866
	0.761058	18.2457	2.58812	3.57231					1.894	7.5619	8.18557	6.8299	8.42784	8.99485	7.98454	7.58763	7.81959	7.9433	8.38144	7.74227	11.5773	12.1753	12.5206	12.7062	11.1082		1.891	6.1546	8.0515	7.75773	8.1443	8.32474	9.7216	9.5103	10.2216	10.0206	7.87113	8.3866	7.4021	8.0155	5.7784	8.3866	9.17526		1.894	2.8196	2.6289	2.9227	4.2268
	0.91335	18.4899	4.9275	5.60262					2.273	7.1598	7.9433	6.83505	8.49485	9.19588	7.76804	7.42268	7.70619	8.1649	8.12887	8.08763	12.0052	11.933	12.567	12.9485	11.3041		2.269	6.5	7.9278	8.1134	8.1082	8.52577	9.7113	9.5309	10.3608	9.4845	7.84021	8.62371	6.8608	8.6443	6.9485	8.62371	9.01031		2.273	3.232	3.5155	3.1443	4.2732
	1.06564	19.5413	6.48961	7.11738					2.652	7.2371	7.70103	7.06186	8.82474	8.90206	7.74227	7.5	7.80928	8.3402	8.2268	7.84021	12.067	12.1598	12.5258	13.0361	11.201		2.647	6.8299	7.799	7.96907	7.9588	8.42268	9.3041	9.6701	10.2938	9.1392	7.95876	8.66495	6.5515	10.2835	7.6392	8.66495	8.92784		2.652	3.5567	3.4794	3.1753	4.2784
	1.21753	20.5184	9.35172	4.82254					3.03	7.1649	7.80412	7.25258	8.95361	9.30928	7.95361	7.57732	7.69588	8.0412	8.25258	7.95361	11.8299	11.9536	12.7526	12.799	11.3557		3.025	6.9536	7.7113	8.02577	7.8299	8.20619	9.5515	9.5773	10.3402	8.6753	7.85052	9.10309	6.8093	11.0206	8.6701	9.10309	8.96392		3.03	2.8969	2.5619	2.6907	4.3505
	1.36982	24.5011	8.1598	4.37708					3.409	7.2268	7.7165	7.23711	9.37113	9.74742	7.83505	7.6701	7.65464	8.1134	8.42268	7.7732	12.3814	12.0516	12.9897	12.6392	11.7526		3.404	7.0155	7.7423	8.04124	8.0412	8.36598	9.268	9.6907	10.1701	8.4227	7.65464	8.97423	6.0464	11.5155	8.5464	8.97423	8.95876		3.409	3.3711	2.9639	2.768	3.9175
	1.52212	24.5435	10.4926	4.00632					3.788	7.201	7.76289	7.01546	8.86082	10.0876	7.89691	7.46392	7.84536	8.0155	8.21134	7.81959	12.3505	12.4021	12.8299	13.2887	11.5515		3.782	8.1237	7.5412	7.7732	7.5876	8.35052	9.2423	9.7216	9.9175	8.6701	7.85052	9.15464	6.0412	12.5567	8.8814	9.15464	8.74742		3.788	3.5515	2.8144	2.5773	5.4227
	1.67441	24.724	11.9271	5.69311					4.167	7.3196	8.40206	6.93814	8.73196	10.3505	7.77835	7.43299	7.80412	8.2732	8.27835	7.73196	12.0567	12.4897	12.5103	13.0928	11.5		4.16	8.4021	7.9948	7.93299	7.6186	8.46907	9.3144	9.9433	10.0515	8.6237	7.69072	8.79381	5.9433	13.7113	8.4691	8.79381	8.72165		4.167	3.4072	3.1392	1.9588	5.0825
	1.8263	27.5595	8.91193	5.88518					4.545	7.5567	9.6701	6.96907	8.59794	10.7783	7.71134	7.40722	7.6134	8.2165	7.98454	7.98454	12.3093	11.9794	12.6546	12.9227	11.7113		4.538	7.5	7.8041	7.82474	7.9124	8.37629	9.0361	9.3247	10.2732	8.4845	7.84021	9.17526	5.5052	12.1804	8.9536	9.17526	8.6701		4.545	3.3299	2.8763	2.1959	4.3454
	1.97859	32.6253	9.77252	6.30568					4.924	7.433	9.10309	7.04124	8.41237	11.7217	7.7835	7.2732	7.68557	8.5515	7.86082	7.79381	12.3196	12.6856	12.7165	13.6546	12.4897		4.916	7.7784	7.7216	7.73196	7.7216	8.50515	8.9948	9.4691	9.8969	8.7526	7.7732	9.11856	5.2526	12.5979	9.5052	9.11856	8.79381		4.924	3.1031	2.9175	2.5206	4.6804
	2.13088	29.2165	13.113	7.62166					5.303	7.5155	7.93814	7.00515	8.45361	11.5825	7.76289	7.47423	7.64433	8.4588	7.79897	7.97423	12.3866	12.5567	12.4742	13.0928	12.7526		5.294	8.0464	7.5464	7.58763	7.8711	8.71649	8.7423	9.6443	10.299	8.8351	8.0567	9.26289	4.9536	14.1856	9.7268	9.26289	8.69588		5.303	2.732	3.0258	2.1186	4.3454
	2.28317	27.581	13.6228	7.01571					5.682	7.8763	7.47423	7.0567	8.6701	11.1392	7.83505	7.57217	7.54124	8.3969	7.85052	7.90722	12.7165	12.3196	13.134	12.2423	12.3454		5.673	7.8247	7.7835	7.85567	7.9021	8.40722	8.5103	10.4845	10.0567	8.7577	7.72165	9.32474	5.1856	13.5567	10.5	9.32474	8.64948		5.682	3.7062	3.0206	2.6907	4.2268
	2.43547	24.7132	16.3832	6.34423					6.061	8.0773	7.73711	7.01546	8.20103	10.2629	8.02577	7.52062	7.52062	8.6082	7.73711	8.04639	12.1289	12.4072	12.7474	12.299	12.3505		6.051	8.2165	7.8351	8.0567	7.768	8.69588	8.1186	12.0979	9.6082	8.6289	7.85567	9.53093	5.299	12.9278	11.1753	9.53093	8.73196		6.061	3.4485	3.2062	2.6237	4.3763
	2.58736	23.386	19.1687	9.22213					6.439	7.8866	7.57732	7.09278	8.70619	10.1082	8.03608	7.68557	7.7165	8.2784	7.79897	8.12371	11.8557	12.1082	12.5928	11.7371	12.7371		6.429	8.701	7.8969	7.8299	7.9536	8.43299	7.7113	11.6701	9.732	8.701	7.66495	9.80412	5.134	14.3041	12.2423	9.80412	8.74742		6.439	2.8505	3.4639	3.3247	4.2784
	2.73965	22.1008	19.1497	10.0046					6.818	7.7165	7.7268	7.36082	8.43814	9.74742	8.09794	7.66495	7.62371	8.5928	7.48969	8.09278	12.2938	12.0361	12.5361	11.9691	12.0309		6.807	8.8299	7.7371	7.93814	8.2423	8.87629	7.4742	9.7835	9.4485	8.6082	7.93299	11.0464	5.0928	13.9072	11.4072	11.0464	8.9433		6.818	3.6701	3.433	3.3454	4.4278
	2.89194	23.0567	13.8522	8.88764					7.197	7.6186	7.51031	7.3866	8.83505	9.5567	7.93299	7.58247	7.67526	8.5309	7.51546	8.16495	12.1495	12.4175	12.7732	12.0567	12.1753		7.185	9.0103	7.7216	7.85052	8.4536	8.5	7.3969	9.2629	9.4124	8.5876	8.57732	9.59278	5.1031	12.5979	11.6546	9.59278	8.71649		7.197	4.1701	3.8763	2.8763	5.0309
	3.04423	25.5099	14.5409	8.20261					7.576	7.7835	7.54639	7.75773	8.9433	9.24227	8.07732	7.79381	7.79381	8.5928	7.48454	8.20103	12.0876	12.0309	12.7526	12.6443	12.3402		7.563	9.8351	7.3918	8.02062	8.8144	8.49485	7.4072	8.6649	9.6959	8.2062	8.40722	9.60825	5.4742	12.3299	12.0361	9.60825	8.59278		7.576	4.0206	3.4021	3.1031	4.7423
	3.19652	28.2287	18.7609	6.97939					7.955	7.8505	7.41753	7.34536	9.40722	9.1701	7.91237	8.14433	7.81959	8.7474	7.49485	8.38144	12.2732	11.6289	12.4691	13.8299	12.5		7.942	11.1907	7.5103	7.74742	8.7474	8.61856	7.5773	8.8866	10.1237	8.2887	8.42268	9.3866	5.6495	13.3351	12.5309	9.3866	8.59794		7.955	4.4588	2.6546	3.6907	4.8144
	3.34842	25.9987	18.7227	7.24853					8.333	8.0155	7.3866	7.36082	9.01031	9.21134	7.97938	8.35567	7.68041	8.8454	7.46907	8.40206	12.1649	11.8608	12.3918	12.4124	12.7629		8.32	13.1856	7.4278	7.8299	8.8763	8.13402	7.4072	8.4485	10.2835	8.366	8.09794	9.03608	5.9485	13.0825	12.3144	9.03608	8.49485		8.333	4.3711	3.0361	4.4742	4.9845
	3.50071	25.3507	19.5704	8.22958					8.712	8.0206	7.35567	7.27835	9.2732	9.36598	7.97938	8.38144	7.86082	9.3196	7.4433	8.58247	11.7113	11.6753	12.366	11.9588	12.4227		8.698	13.5103	7.6186	7.97423	9.3711	8.29381	7.6134	8.2268	10.2165	8.3505	8.41237	8.71134	6.0773	12.9639	11.9227	8.71134	8.68041		8.712	4.1649	3.6804	3.4897	4.9124
	3.653	24.0442	17.5433	8.69083					9.091	8.0206	7.35567	7.54639	10.2474	8.91753	8.0567	8.72165	7.63402	9.0258	7.50515	8.43814	12.134	11.3763	11.5464	11.5515	12.2835		9.076	12.9742	7.5722	7.8299	9.4072	8.16495	7.5773	8.268	9.6856	8.1701	8.31443	8.42268	6.1237	12.6495	12.7423	8.42268	8.69072		9.091	4.067	4.2113	3.232	4.701
	3.80529	27.7827	20.0485	9.47793					9.47	7.9072	7.91753	7.34021	10.6031	8.97423	7.98454	9.1134	7.78866	9.1959	7.64948	8.24742	12.268	11.2938	11.7371	11.5619	12.5928		9.454	12.8608	7.6907	7.96907	9.5876	7.74227	7.9845	8.3299	9.9897	8.4948	8.46392	8.32474	6.5722	13.0619	12.9124	8.32474	8.73196		9.47	4.4485	4.4691	3	4.5
	3.95718	25.7117	20.616	11.4063					9.848	7.9897	8.64433	7.75773	8.93299	9.25773	8.02062	9.26289	7.79381	9.4433	7.56701	8.12887	12.1031	11.232	11.1907	11.732	12.1134		9.832	13.1031	7.799	7.71134	9.4227	7.94845	9.1753	8.6701	9.5258	8.4072	8.75773	8.36598	6.9175	12.2526	12.2938	8.36598	8.78351		9.848	4.0619	6.2835	2.9536	4.7423
	4.10947	30.3421	20.0932	13.6243					10.227	8.0464	10.9639	7.75773	8.6701	9.2732	7.84021	9.68557	8.14433	9.8299	7.72165	8.27835	11.6443	10.9175	11.1237	11.4948	12.0258		10.211	14.2784	7.5206	7.94845	9.1804	7.68557	7.9124	8.3814	9.8196	8.2732	9.03093	8.07732	7.2371	12.6289	11.9742	8.07732	9.05155		10.227	3.1289	7.7526	3.1649	4.9897
	4.26176	27.7933	23.1976	15.6411					10.606	7.8918	9.78866	7.9433	8.70103	9.42784	7.79897	10.0361	8.02062	9.8814	7.63918	7.96907	11.3763	11.0567	11.3402	11.2732	12.0361		10.589	14.0052	7.8299	8.1134	9.4072	7.78866	7.5928	8.4227	9.4845	8.3505	9.30412	8.09278	7.9948	13.799	12.2268	8.09278	9.08247		10.606	3.4588	11.0928	3.1237	4.9588
	4.41406	24.5221	22.3499	19.1092					10.985	7.9536	8.30928	7.97938	8.6701	9.0567	7.98969	10.567	8.09794	9.732	7.59278	7.8866	11.0567	10.9588	11.4278	11.2062	12.1082		10.967	13.5773	8.0928	7.89175	9.366	7.84021	7.4381	8.6134	9.6753	8.0619	9.4433	8.46392	8.0825	13.2732	12.268	8.46392	8.35052		10.985	3.8299	12.1753	3.0309	5.9742
	4.56635	22.9292	26.3531	19.523					11.364	8.0155	7.6134	8.13402	8.79897	9.08763	8.12887	10.0619	7.8299	9.4845	7.70103	7.72165	10.8608	10.9845	11.9639	11.3041	12.1289		11.345	14.9845	8.268	8.05155	9.4742	7.71134	7.3454	9.1134	9.6804	8.2577	9.60309	8.2732	8.4124	12.9485	13.2835	8.2732	8.45876		11.364	3.5773	11.799	2.7062	6.6546
	4.71824	23.8213	28.903	17.791					11.742	8.0722	7.79897	8.07732	9.0567	8.86598	7.8866	10.4794	7.84021	9.3763	7.84021	7.63402	11.0103	10.6804	12.268	11.1907	12.1753		11.723	15.1031	8.2784	8.13402	9.2732	8.01546	7.1753	9.2629	9.433	8.2938	9.74227	8.36082	9.1289	14.2216	13.1649	8.36082	8.25258		11.742	3.701	11.0103	2.9948	6.4072
	4.87053	28.6214	27.9023	17.0902					12.121	8.1546	7.67526	7.94845	9.2268	8.97423	7.75773	10.3969	8.03608	9.5773	7.70103	7.75773	10.701	11.1546	13.9175	10.866	12.7371		12.102	13.6186	8.4175	8.10825	9.2423	7.82474	7.3763	9.4536	9.6495	8.5206	9.63402	8.59794	9.2165	13.4485	13.2526	8.59794	8.43299		12.121	3.6031	8.3454	2.9536	6.0515
	5.02282	25.9241	28.3673	16.1859					12.5	8.299	8.24227	8.12371	8.86082	8.81443	7.80928	10.1959	7.97938	9.268	7.91753	7.60825	10.9072	10.9588	13.5928	10.799	11.8969		12.48	14.1546	8.6907	7.92268	9.5309	7.72165	7.5361	9.3505	9.5515	8.7165	9.80928	8.12371	9.6237	13.9278	12.6804	8.12371	8.30412		12.5	3.0928	8.2577	3.299	5.3454
	5.17512	26.0834	29.5594	16.8686					12.879	8.1237	7.84536	9.35052	9.05155	8.85567	7.71134	10.3608	7.80928	9.3299	8.34021	7.69588	10.9021	10.9278	12.5773	10.6392	11.8299		12.858	14.1546	8.6082	7.85052	9.6443	7.86598	7.3711	9.7835	9.5464	8.567	9.97938	7.8299	10.5876	13.299	13.1856	7.8299	8.62887		12.879	3.8608	7.6443	3.3299	4.9175
	5.32741	26.1365	31.9566	15.9802					13.258	8.1856	8.09794	8.94845	9.21649	8.30412	7.70619	10.268	8.0567	9.4381	8.16495	8.09278	10.9072	11.2474	12.6907	10.6392	11.4124		13.236	15.1186	8.2268	8.03093	9.7784	8.05155	7.4021	9.8711	9.5876	8.5825	10.0464	7.66495	10.8299	13.9175	13.2784	7.66495	8.61856		13.258	3.5825	7.4897	2.6392	5.6753
	5.4793	28.2078	30.0886	15.0328					13.636	8.3557	8.36598	8.14948	9.2732	9.01031	7.72165	10.4639	7.80928	9.4124	8.69072	7.87113	10.7938	11.0516	13.232	10.3918	11.7887		13.614	15.134	8.1186	8.06701	9.8196	8.04639	7.5206	9.6495	9.3711	8.3763	9.26289	7.70103	11.2371	13.701	12.6649	7.70103	8.78866		13.636	3.6598	8.1804	3.2268	6.2577
	5.63159	31.2343	33.5884	14.5376					14.015	8.3557	9.02062	8.12887	8.98454	8.63402	7.57217	10.3247	8.15464	9.5	8.72165	7.95361	10.7371	11.2268	14.4433	10.433	11.6598		13.992	14.8041	8.0876	7.81959	9.933	8.42268	7.4588	9.7165	9.3866	8.1186	9.11856	7.63402	13.8969	13.8247	13.732	7.63402	8.40206		14.015	3.6237	9.0464	3.1856	5.9742
	5.78388	36.3106	30.5477	14.1171					14.394	7.9381	10.9484	8.46392	9.19072	8.67526	7.46392	9.75258	7.93299	9.5412	9.76804	7.93814	10.5928	11.1546	15.0258	10.5361	11.3918		14.371	14.3299	7.8814	8.10309	9.6753	8.23711	7.5361	9.7371	9.5258	8.3041	8.8299	7.62887	12.3196	14.0979	13.1959	7.62887	8.5		14.394	3.6495	7.6649	3.1753	5.9742
	5.93617	39.5604	30.3881	15.6637					14.773	8.0464	9.65979	8.93299	9.77835	8.97423	7.87113	9.58247	8.15464	9.4072	10.0825	7.98454	10.7526	10.9897	15.0876	11.0258	11.5619		14.749	14.4639	7.7835	7.69588	9.268	8.15979	7.3454	9.6082	9.4897	8.3608	8.64948	7.41237	12.4948	15.1237	13.9072	7.41237	8.2268		14.773	4.299	8.6392	3.4124	5.5052
	6.08847	35.3547	31.3316	15.2883					15.152	8.2835	8.40722	8.90722	9.53608	9.04124	7.59794	9.35567	8.71134	9.3196	9.64948	7.92783	10.7423	11.0464	14.5	10.6907	12.134		15.127	14.2938	7.7938	8.15979	9.6546	7.92268	7.5361	9.8351	9.3247	8.6804	8.5567	7.3866	12.5	14.1907	14.7216	7.3866	8.22165		15.152	5.3711	9.5258	3.732	5.1443
	6.24036	30.9578	33.901	16.473					15.53	8.1443	8.21649	9.19588	9.22165	8.73711	7.59278	9.64433	8.26289	9.4897	9.79381	7.80928	10.4897	10.8454	13.4278	10.9948	11.8505		15.505	14.067	7.6186	7.97938	9.4485	7.7835	7.6186	9.8969	9.0979	8.4485	8.65464	7.37629	13.6289	14.2062	16.9021	7.37629	8.13918		15.53	6.567	8.8711	3.1443	4.2165
	6.39265	38.0629	46.2806	15.65					15.909	8.4021	8.33505	9.31443	9.31443	9.10309	7.5567	9.47938	8.40206	9.4742	11.8144	7.95361	10.8041	10.6753	13.4845	10.7165	12.3351		15.883	14.3918	7.6753	8.2268	9.7268	7.89691	7.9485	10.1907	8.7526	8.9124	8.8866	7.35052	17.3299	15.6598	19.6443	7.35052	8.30928		15.909	7.2371	7.9433	3.1134	3.1289
	6.54494	39.4648	41.4038	15.8715					16.288	8.4381	8.5	10.1134	9.16495	9.21134	7.75773	9.39175	8.38144	9.567	11.5052	7.96392	10.6082	10.8814	13.4691	10.799	12.0928		16.261	13.4175	7.5	8.26804	9.732	7.50515	7.9794	10.0515	8.4072	8.6701	8.85052	7.57732	18.732	14.3711	17.5155	7.57732	8.15464		16.288	7.9072	9.1804	2.4072	3.5361
	6.69723	36.7567	38.414	18.2727					16.667	8.3454	9.26289	9.18557	9.3299	9.0567	7.66495	9.10309	8.51031	9.6546	11.7423	7.6701	10.366	10.5103	13.4794	10.5773	12.0722		16.64	13.7371	7.7732	8.49485	9.701	7.74227	8.268	10.4072	8.3454	8.7371	8.80928	7.2732	16.9536	14.7629	15.2784	7.2732	8.33505		16.667	8.8247	10.6546	2.6082	3.7165
	6.84912	42.7887	35.7175	18.4061					17.045	8.7887	9.25258	9.20619	9.43814	9.03093	7.51546	9.61856	8.74742	9.3144	13.5052	7.86598	10.3454	10.4536	13.0412	11.0412	12.2938		17.018	13.634	7.8918	8.26289	10	7.6701	8.3351	9.9639	7.9948	8.8144	8.90722	7.26804	15.201	15.2526	14.6392	7.26804	8.60825		17.045	10.933	10.1701	2.7423	3.7062
	7.00141	49.448	34.8632	19.7446					17.424	10.6186	9.13918	9.3299	9.48454	9.45361	7.46907	9.69588	8.84021	9.4639	13.5052	8.20619	10.3196	10.3918	12.4021	10.7526	13.6186		17.396	13.5979	7.7629	8.30928	10.9227	7.79897	8.6649	9.9691	7.9072	8.5876	9.04124	7.20619	14.2371	15.2835	14.268	7.20619	8.25773		17.424	13.732	10.701	2.6753	3.0464
	7.15371	50.8069	32.5301	20.6285					17.803	11.2732	9.2268	9.43814	9.6701	9.52577	7.71134	9.46392	8.45876	9.7165	13.5206	7.79381	10.067	10.2887	11.7835	10.8814	14.5309		17.774	12.768	7.8608	8.05155	11.1392	8.01031	8.7835	10.0155	7.3866	8.3299	8.86082	7.1134	13.701	14.7784	14.8144	7.1134	8.40722		17.803	14.1546	11.3711	2.299	3.6959
	7.306	42.4596	33.206	21.7907					18.182	9.299	9.29897	9.16495	9.75773	9.0567	7.61856	9.48969	8.7732	10.0876	12.8969	7.86082	10.4072	10.1701	11.5309	10.799	13.0876		18.152	13.5619	7.7938	8.2732	11.2268	8.29897	9.1186	9.9948	7.4433	8.2938	8.77835	7.03608	13.366	14.9485	13.9588	7.03608	8.55155		18.182	14.5258	13.2784	2.8402	3.1186
	7.45829	34.1866	34.3853	23.3779					18.561	8.134	9.04124	8.73711	9.8299	9.06186	7.89175	9.53608	8.70103	9.5309	10.3299	7.83505	10.3969	10.2526	11.5928	10.8557	13.5567		18.53	14.3969	7.8299	8.2268	10.6392	8.51031	8.9794	10.1289	7.2423	8.2835	8.77835	7.15464	14.2577	14.3454	13.8969	7.15464	8.80928		18.561	14.8866	15.6289	2.634	3.9021
	7.61018	37.3618	33.7287	24.653					18.939	8.7165	9.69588	9.1701	10.4381	9.17526	7.92268	9.64948	8.75773	9.3711	9.89691	8.12887	10.2629	10.3608	11.4175	10.6959	13.1649		18.909	13.6443	7.6546	8.15464	10.6598	8.89691	9.1753	10.1237	7.4485	8.366	8.78351	7.65979	13.768	13.1753	13.9794	7.65979	8.95361		18.939	14.7577	17.2165	3.1082	3.7474
	7.76247	35.907	31.3762	25.3087					19.318	8.5876	9.45876	8.79897	11.4381	9.44845	7.71134	9.54639	8.81959	9.3041	9.58763	7.92268	10.0825	10.2268	11.4072	11.1753	12.6031		19.287	13.6649	8.0825	8.07732	10.2268	8.78351	9.1804	9.8814	7.5773	8.366	8.9433	7.11856	14.5309	12.9175	13.2113	7.11856	8.52062		19.318	14.7732	16.6856	3.0567	3.9588
	7.91477	32.498	33.8433	25.2837					19.697	8.1649	9.39175	8.9433	10.0567	9.12371	7.96392	9.40206	9.22165	9.6753	9.92784	7.80928	10.1959	10.3247	11.5	11.0567	11.7062		19.665	15.8144	7.634	8.17526	9.9021	8.63402	10.0567	10.3505	7.3402	8.732	9.18041	7.18041	14.1443	12.6804	12.7938	7.18041	8.39691		19.697	12.7526	12.8041	3.7474	4.4381
	8.06706	33.7832	28.6416	24.09					20.076	8.2784	9.64948	9.19072	10.2783	8.95876	8.00515	9.40206	8.98454	9.8505	10.1134	8.04124	10.2474	10.1907	11.7526	10.6856	11.4588		20.043	13.6289	7.8505	8.50515	9.7835	8.5	9.3093	9.7835	7.7474	8.1443	9.09278	7.06701	14.3918	12.8711	11.7732	7.06701	8.47423		20.076	9.5258	11.8918	4.0825	4.4536
	8.21935	42.4275	30.4393	22.9619					20.455	8.7938	9.26804	9.09278	10.4639	9.52577	8.5	9.34021	9.22165	10.201	11.6082	7.82474	10.6134	10.2835	11.768	10.9639	11.8144		20.421	13.1701	8.0825	8.4433	9.6237	8.9433	9.3351	9.8402	8.5773	7.7938	9.12371	7.10825	14.9639	12.5155	12.3814	7.10825	8.43299		20.455	6.8969	12.3093	4.8557	4.3557
	8.37124	35.6626	30.1525	20.7121					20.833	8.2526	8.94845	8.92784	10.3866	9.30928	8.1701	9.48454	9.25773	9.7113	10.4897	7.78866	10.2268	10.4536	11.8814	10.8402	11.8711		20.799	13.4536	7.9639	8.44845	9.2062	9.34536	9.4175	9.9124	9.5258	7.8247	9.15979	7.42268	14.3918	11.3763	11.6598	7.42268	8.68041		20.833	5.7165	14.7938	4.3969	5.3866
	8.52353	38.0097	27.5263	19.7672					21.212	8.0515	8.98454	8.75258	10.1753	9.79897	8.04124	9.6701	8.96907	9.9175	11.7217	7.8299	10.1289	10.268	11.7732	10.8711	12.1856		21.178	13.6753	8.1753	8.58247	8.8402	9.59278	9.3196	10.1856	7.5206	7.9794	9.17526	7.47423	14.9021	10.799	10.9845	7.47423	8.40722		21.212	4.3402	15.6237	5.5	7.0309
	8.67582	42.7571	29.0049	21.6278					21.591	7.799	9.12371	8.82474	10.1237	9.6134	8	9.58247	8.86598	10.7835	12.732	7.93814	10.6134	10.3814	11.5619	10.933	12.567		21.556	13.1392	8.1804	8.65979	8.7371	9.20103	9.7474	10.3608	7.4691	8.0567	9.54639	7.21134	16.0979	10.6495	11.2577	7.21134	8.75773		21.591	3.8041	15.2062	5.5979	9.1082
	8.82812	47.2601	29.2282	21.8111					21.97	8.2268	9.10309	8.78866	10.1804	9.49485	8.15979	9.68557	9.22165	10.3196	14.433	7.94845	10.268	10.5412	11.3454	11.1598	12.7526		21.934	14.1289	8.3918	8.66495	9.0515	9.02062	9.9021	10.9691	7.4227	7.9845	9.40206	6.9433	14.7887	10.2371	11.9381	6.9433	8.67526		21.97	3.4691	15.5155	5.4175	10.5825
	8.98001	47.2704	31.0959	19.6179					22.348	8.3041	9.34536	9.1701	10.4845	9.99485	8.22165	9.4433	9.09794	10.0412	14.1649	7.92783	10.433	10.4639	11.232	11.2113	12.0979		22.312	13.4381	8.4278	8.96392	8.9536	9.1701	9.9021	10.9794	7.0361	7.9639	9.40722	7.08763	14.8351	10.5	13.7474	7.08763	8.47423		22.348	3.201	13.2474	6.2423	10.5979
	9.1323	42.5447	29.2918	19.2042					22.727	7.8299	8.84536	9.3299	11.4433	9.95361	8.42784	9.28866	9.14948	10.2784	11.201	8.11856	10.4124	10.9381	11.1907	10.9536	11.9794		22.69	12.6443	8.5979	8.89691	8.9175	9.06186	10.0722	11.1495	7.1392	8.2062	9.58247	7.10825	13.8969	10.4845	12.6392	7.10825	9.01031		22.727	3.4639	14.1443	7.1546	9.0567
	9.28459	44.2652	29.725	19.3579					23.106	7.7938	8.43814	9.86598	11.6443	9.95361	8.02577	9.54124	9.55155	11.5052	9.73711	7.70103	10.9175	11.1701	10.9021	11.3144	12.1134		23.068	12.1082	8.6082	9	9.0979	9	10.5206	10.5412	7.1959	7.8144	9.85052	7.01031	15.0515	10.299	12.8041	7.01031	8.95361		23.106	3.8454	12.067	8.2474	8.567
	9.43688	37.8613	29.3683	20.9925					23.485	7.6134	7.94845	9.79381	10.7113	10	8.07732	9.4433	9.78866	9.9124	9.62887	7.89691	10.7526	11.2217	11.0464	11.1495	12.0825		23.447	11.4691	8.933	8.81959	9	9.36082	10.567	10.5412	7.4072	7.7732	10.067	6.85052	15.732	9.4794	12.768	6.85052	8.95876		23.485	3.9175	12.9072	8.7784	8.232
	9.58917	43.8721	30.0824	20.1854					23.864	7.7165	8.42784	9.67526	12.6649	10.4588	8.01546	9.37629	9.62887	9.5	9.48454	7.82474	11.0258	11.1082	11.5206	11.4948	12.0619		23.825	11.299	9.2062	9.07732	9.1804	9.42268	10.6804	10.634	7.2732	7.5052	10.3247	7.13918	16.6237	9.134	11.6289	7.13918	8.8866		23.864	3.8247	11.1959	8.6237	7.6959
	9.74106	45.8263	26.302	21.8224					24.242	7.8608	8.60825	10.8402	11.4072	10.2887	8.08247	9.33505	9.98969	9.6392	10.3299	7.88144	10.8814	10.866	11.7835	11.3454	11.7938		24.203	12.1237	9.5876	9.07732	9.1546	9.32474	10.5464	10.4794	7.268	7.6753	10.433	7.23196	14.5258	8.3144	10.1082	7.23196	9.01546		24.242	3.5619	11.2268	7.9381	8.1134
	9.89335	50.2016	28.3611	21.8766					24.621	7.9897	8.58763	11.2371	10.1546	10.2629	8.12887	9.02062	10.9845	9.9072	10.3505	7.86082	10.8918	11.5309	12.5309	11.7474	11.8711		24.581	11.3505	10.0464	8.79897	9.4072	9.9433	11.0515	10.7165	7.6856	7.6134	11.1134	7.41753	14.0928	8.6649	9.6856	7.41753	8.75773		24.621	3.3711	11.0155	7.4381	8.1753
	10.0457	53.6851	28.6356	21.5419					25	8.4742	8.30412	10.3402	9.73196	10.2062	7.95876	9.22165	12.3918	9.5773	10.2217	7.87113	10.8557	11.3866	14.6031	11.5052	12.0979		24.959	10.9536	10.2887	9.14433	9.3402	9.73711	11.0722	10.9897	7.6392	7.5619	11.2732	7.66495	14.1392	8.8351	9.1753	7.66495	8.50515		25	3.6701	10.9381	6.5155	8.0722
	10.1979	56.4675	29.9677	22.148					25.379	8.2113	8.31443	9.78351	10.1907	10.1546	7.95876	9.32474	10.7887	10.2268	9.35052	7.77835	11.1289	11.268	17.8969	11.5412	12.1804		25.338	10.8557	10.4227	9.5	9.4845	10.3557	11.0052	10.3814	7.5361	7.5103	11.5	8.25773	13.9124	8.4691	8.7784	8.25773	8.83505		25.379	3.9433	10.6031	7.5258	7.7732
	10.3502	65.0274	27.5833	19.8305					25.758	7.5361	8.19588	9.73711	10.1237	10.1495	7.90722	10.5206	10.4794	10.1804	9.81443	7.9433	11.1598	11.933	20.8711	11.5103	12.1907		25.716	10.9381	10.8918	9.13402	9.7165	10.201	11.1082	10.4124	7.6546	7.4845	11.9124	7.67526	13.8505	7.8969	7.9639	7.67526	8.61856		25.758	3.9639	9.8402	7.1907	7.4794
	10.5021	64.8365	31.268	22.8805					26.136	7.4124	8.08763	9.45361	10.1289	10.1186	8.11856	11.7887	10.4845	9.7062	9.87629	7.97938	11.7268	11.7217	19.634	11.732	12.1907		26.094	10.6186	11.1546	9.15464	10.3711	9.92784	11.6856	10.5876	7.8144	7.6907	12.2577	7.59794	13.6237	8.5052	8.8196	7.59794	8.70619		26.136	5.0309	11.2784	7.4227	7.9124
	10.6544	63.1372	30.7515	24.0606					26.515	7.5103	8.31443	9.83505	10.1443	10.0773	8.07732	14.7629	10.2113	9.8402	10.0258	8.07732	11.5825	11.4845	15.8763	12.0052	11.5103		26.472	10.5773	11.6186	8.82474	11.3247	9.71649	11.7216	10.7423	8.1495	7.6804	11.9072	7.70103	12.6598	8.8608	7.7113	7.70103	8.79897		26.515	5.4278	11.0773	7.5979	7.0464
	10.8067	65.3143	32.0266	22.8827					26.894	7.4021	8.10309	11.0464	10.5103	10.2113	8.06186	16.7629	10.3144	9.8247	10.2165	8.12371	11.232	11.6701	13.3093	12.201	11.4021		26.85	10.1804	11.4948	8.93814	11.5361	10.0619	11.4794	11.3866	8.2268	7.8918	11.4794	7.67526	12.8763	8.5773	8.3144	7.67526	8.93299		26.894	5.7887	10.866	7.768	7.8814
	10.959	67.842	31.797	23.9703					27.273	7.5052	8.37113	10.2732	10.5876	9.99485	8.04639	15.4072	10.4124	9.8608	10.1546	8.54639	11.3402	12.2629	15.3299	12.2526	11.2732		27.228	10.1649	11.1082	8.71134	11.6031	10.1031	11.8608	11.3969	8.3454	8.0155	11.2887	7.45361	13.0928	9.268	8.3196	7.45361	8.35567		27.273	6.9124	9.5722	7.4433	8.9536
	11.1113	70.9748	33.1484	22.184					27.652	7.2629	8.20103	9.6701	10.4948	10.3144	8.47938	15.9691	10.5464	10.1598	10.2629	8.43814	11.732	12.3711	16.1701	11.6856	11.3814		27.607	9.6031	10.6804	8.72165	11.7216	9.91237	11.7629	11.5412	8.6186	8.1082	10.799	7.75258	14.4897	8.9381	8.6031	7.75258	8.62887		27.652	8.0103	8.2216	6.5	9.0206
	11.2632	73.0882	33.4801	22.4622					28.03	7.1804	8.06701	9.56186	10.8247	10.0928	8.24742	15.4794	11.8711	9.8144	11.4433	8.46907	11.8299	12.6186	14.799	12.299	11.567		27.985	10.3814	11.1031	8.89175	11.7371	10.0155	11.9021	11.3247	8.9175	8.0825	10.5361	7.85052	12.9897	8.9485	8.5619	7.85052	8.80928		28.03	9.0876	7.8505	5.5309	8.6959
	11.4155	70.8579	29.4829	20.8276					28.409	7.2835	8.39691	9.40206	11.0361	10.1495	8.29381	14.8402	12.6959	10.1186	10.1701	8.52062	12.0103	12.5928	13.9948	11.8505	11.7268		28.363	9.6701	10.7474	8.78351	11.768	9.86082	11.4485	11.0309	8.6082	7.9175	10.1237	7.60825	12.1804	9.0876	9.0619	7.60825	9.16495		28.409	9.634	7.2526	5.4381	7.4691
	11.5678	67.5974	31.0768	21.2775					28.788	7.1546	8.34536	9.42784	11.5928	10.6082	8.30412	13.5773	10.3918	9.9433	9.71649	8.31959	12.1237	12.3969	15.6701	11.8299	12.0979		28.741	10.1443	10.8196	8.60825	11.4072	10.0825	11.799	11.067	8.9794	8.0464	10.3351	7.52062	12.799	9.1031	8.6443	7.52062	9.08247		28.788	9.3196	7.0567	5.0361	6.9588
	11.7201	71.4741	30.1779	19.4258					29.167	7.0464	8.23196	9.3299	12.0825	10.5309	8.19072	11.9639	10.0567	10.0155	9.91237	8.70103	12.0722	12.8918	18.1856	12.1546	12.0155		29.119	10.201	9.8814	8.62887	10.9021	9.86082	11.4072	11.1031	9.4691	8.2474	10.1804	7.52577	12.6804	9.1959	9.2835	7.52577	9.13918		29.167	7.2887	6.9948	5.6753	6.5876
	11.872	73.0563	33.6265	18.6526					29.545	7.0515	8.29381	9.65464	14.2577	10.7732	8.22165	10.9948	9.70103	9.9897	10.1082	8.78351	11.7217	12.1237	18.866	11.7371	11.8711		29.497	10.8505	9.9278	8.83505	11.0103	9.71649	11.3711	11.0979	9.8196	8.0773	10.4227	7.46392	13.4691	9.5876	9.6753	7.46392	9.23196		29.545	5.9485	5.9691	5.2474	6.0825
	12.0242	71.7289	36.0935	18.5824					29.924	6.8763	8.40206	10.0928	13.2526	10.5412	8.30412	11.0206	9.68557	9.7423	10.3969	8.68557	11.7526	12.2887	17.9072	12.0928	12.4639		29.876	10.4072	9.701	8.66495	10.5979	9.56701	11.9175	11.1907	10.3454	8.2371	10.3814	7.77835	14.8041	9.7268	9.732	7.77835	9.18557		29.924	5.0567	5.8041	5.1907	6.0979
	12.1765	77.6764	32.0586	18.6231					30.303	6.9485	8.2732	9.8866	15.0773	10.732	8.30928	11.4948	9.53093	9.6959	12.3608	8.94845	11.9072	12.3144	16.5309	12.366	12.0155		30.254	10.1031	9.5052	8.95876	10.7629	9.57732	11.9845	10.8351	9.5567	8.2526	10.5206	7.54639	13.4948	9.6495	9.2887	7.54639	9.1701		30.303	3.8299	6.1804	4.9691	5.732
	12.3288	81.1064	32.7405	18.6842					30.682	6.8196	8.50515	9.86598	13.1289	11.0619	8.13402	11.4227	9.7268	9.8351	12.0206	9.06701	11.9227	12.4433	19.3969	12.1082	12.5979		30.632	10.4948	9.5	9.26289	10.8196	9.7268	11.7732	11.0722	9.5773	8.6701	10.8144	7.5567	12.0464	9.7835	9.1598	7.5567	9.48969		30.682	3.799	5.6856	4.1186	5.3454
	12.4811	76.7627	32.6257	19.2562					31.061	7.1907	8.56701	9.92784	12.5464	10.9227	8.1701	11.6907	9.53608	9.8196	12.5567	9.18557	12.2423	12.4381	15.933	11.5876	13.634		31.01	10.5722	9.3299	9.10825	10.9278	9.88144	11.8711	10.9948	9.4433	8.7577	10.5516	7.89175	11.5206	9.2113	9.3351	7.89175	9.92268		31.061	3.0412	5.8041	3.5825	5.2371
	12.633	78.4517	34.5829	19.5253					31.439	6.9794	8.5567	10.9124	11.2629	10.9175	8.3299	12.0052	9.68557	9.7113	11.134	9.57732	12.9691	12.4278	17.2784	11.5619	13.4588		31.388	10.2474	9.6392	9.16495	10.3505	10.2113	11.5361	10.7526	9.5979	8.8969	10.5773	7.84021	11.5619	9.9021	10.6392	7.84021	10.0361		31.439	2.8247	6.268	3.7216	4.8918
	12.7853	72.7591	36.1511	22.0145					31.818	6.866	8.72165	10.1289	10.3814	10.9588	8.20103	11.1082	9.70103	9.7062	10.6959	9.95361	13.299	12.7732	18.0464	11.6392	11.8247		31.766	10.4691	9.6031	9.11856	10.433	10.3351	11.8814	11.2423	9.2216	9.0052	10.866	7.98454	10.9536	9.9485	10.9742	7.98454	10.0412		31.818	2.4794	6.1804	3.7526	5.2474
	12.9376	63.2646	35.8069	22.252					32.197	7	8.5	9.92268	9.95361	10.6134	8.08247	10.8093	9.56186	9.5979	10.3402	9.52062	13.9175	12.4227	15.5	11.5155	12.1392		32.145	10.6856	10.0103	8.78351	10.4381	10.0464	10.9227	11.299	9.768	8.9588	10.3557	7.90206	12.0876	10.7784	9.8918	7.90206	9.95361		32.197	3.5052	6.201	3.7371	4.5361
	13.0899	66.0682	37.6426	23.7803					32.576	6.9845	8.76289	9.63402	9.94845	10.6186	8.36082	10.9433	9.93299	9.6804	10.6443	9.14948	13.9278	13.1392	15.3608	11.933	11.7371		32.523	11.1289	9.7216	9.15464	10.0722	10.0825	10.5412	11.1289	9.866	9.1082	10.3454	8.20103	12.6907	10.8299	10.9072	8.20103	9.28866		32.576	2.7577	6.9072	3.9278	4.6804
	13.2422	62.776	38.5607	23.6966					32.955	6.8247	8.48454	9.80412	10.1031	10.2938	8.13402	10.8763	10.0052	9.8196	11.3299	8.91237	12.7165	13.4897	14.4742	11.9227	11.9691		32.901	11.1959	9.6082	8.8299	10.4639	10.1598	11.1392	10.9485	9.9227	8.7629	10.2423	8.31959	13.4845	10.9278	10.5825	8.31959	9.10309		32.955	3.6804	6.933	3.799	5.3196
	13.3941	63.7002	39.8867	23.7713					33.333	7.1134	8.61856	10.1392	9.93814	10.4536	8.44845	10.799	11.5	9.9175	9.98969	8.62887	12.8299	13.8918	14.1753	11.7062	11.4588		33.279	11.3505	9.4124	8.73196	10.2165	9.37113	11.1856	11.1031	10.5052	8.9278	10.3093	8.45361	13.1392	12.366	10.4381	8.45361	9.11856		33.333	3.6598	6.1856	3.8144	5.2732
	13.5464	62.7338	37.6363	24.8249					33.712	7.1959	8.35567	9.8866	9.96392	10.7526	8.85567	10.4227	11.0464	9.7526	9.41753	8.71649	12.5567	14.2887	14.0052	11.7835	12.1392		33.657	11.134	9.5464	8.80412	9.768	9.30928	10.6804	11.5412	10.8711	8.9691	10.2062	8.57216	12.1186	12.1392	10.1186	8.57216	8.91237		33.712	3.7526	6.2784	3.8093	5.0876
	13.6987	59.6004	40.4475	25.4375					34.091	7.1082	8.75773	10.0773	10.4278	10.201	8.56701	10.6649	10.3814	9.9536	9.19072	8.54639	12.2113	13.9897	13.9072	11.268	12.366		34.035	11.5052	9.6546	8.47423	9.6392	9.78866	10.9021	12.2938	10.7577	9.3814	10.3814	8.84021	12.1546	12.1598	10.0876	8.84021	8.67526		34.091	3.8144	5.5052	4.768	5.7113
	13.8509	56.2551	42.3216	23.934					34.47	6.8608	8.3299	10.4536	10.2113	10.5103	8.25773	10.6289	10.0825	9.8505	9.10309	8.75258	11.6134	14.3351	13.6134	11.5206	11.8711		34.414	12.1649	9.4536	8.14948	9.5206	9.62887	10.6031	12.3763	10.799	9.5	10.6031	8.75773	12.9948	12.3144	10.299	8.75773	9.12887		34.47	3.634	5.9536	5.0928	4.9588
	14.0028	56.0855	45.1201	24.6913					34.848	6.8608	8.52577	10.4072	10.4794	10.6186	7.97423	10.2062	10.5979	9.8763	9.24742	8.40722	11.6289	14.3351	13.4794	11.4691	11.799		34.792	12.4639	9.2526	8.73196	9.7371	9.72165	10.5515	12.5309	11.067	9.5155	10.4639	9.07216	12.3866	12.9742	10.4072	9.07216	9.36598		34.848	3.2216	5.1082	5.9948	5.6959
	14.1551	60.8324	42.6597	24.8361					35.227	6.933	8.25258	10.2062	10.8505	10.4484	8.0567	10.2732	10.634	9.7835	10.7887	8.47938	11.8711	14.4794	14.0515	11.2474	11.8608		35.17	12.5258	9.0876	8.31959	9.8454	9.48969	10.4845	11.9021	11.0876	9.3093	10.8918	8.71134	12.5464	12.2887	10.7887	8.71134	9.33505		35.227	3.5619	4.0773	5.4742	6.2474
	14.3074	55.6289	44.1513	23.8232					35.606	6.9485	8.37113	9.8866	10.8144	10.3866	8.1701	10.0155	10.1546	9.8351	9.67526	8.49485	11.4794	14.2526	13.9794	11.0464	12.1804		35.548	13.3299	9.2577	8.52062	10.0309	9.53608	10.3918	11.9433	11.4897	9.8093	10.768	8.46392	12.5464	11.9536	10.5464	8.46392	9.47938		35.606	4.2577	4.2268	5.5515	6.6753
	14.4597	57.6147	47.5998	23.3326					35.985	6.8763	8.31959	10.1186	10.768	10.2783	8.02577	9.94845	10.3247	10.1804	9.16495	8.68041	11.9021	14.6443	14.0155	11.201	12.2062		35.926	13.5876	9.4433	8.80412	10.2577	9.56186	10.732	11.7371	11.8557	10.2938	11.2732	8.83505	11.0515	12.7216	10.4381	8.83505	9.89175		35.985	3.7887	4.0206	5.1959	6.3763
	14.612	59.6856	47.6126	20.9835					36.364	6.9227	8.62371	10.8093	10.8093	10.4124	7.90206	10.2577	10.0309	10.1031	9.34021	9.33505	11.8351	14.0773	13.9794	11.4278	11.7938		36.305	13.232	9.3763	8.77835	10.5515	9.18557	10.9742	11.5515	11.8196	10.0103	10.4175	8.75773	11.3608	13.2268	10.866	8.75773	10.4639		36.364	3.7165	3.5515	4.4433	6.2113
	14.7639	62.5955	47.9761	22.0169					36.742	6.9897	8.7268	10.5412	11.7062	10.4948	8	9.65979	10.0773	10.2113	9.58763	9.54124	11.8196	13.701	13.7784	11.8402	12.3969		36.683	13.5258	9.1546	8.3299	9.9072	8.93814	10.9897	11.6804	12.5258	9.7887	10.6082	8.97423	11.2784	13.1082	11.0928	8.97423	10.7474		36.742	3.7938	3.7732	5.3918	6.0309
	14.9162	67.3213	47.9631	22.4803					37.121	6.7268	9	10.9742	12.9433	10.5258	8.24227	9.7732	9.79897	10.0515	9.4433	9.29897	12.4433	13.799	13.7371	12.2577	12.3505		37.061	13.4175	9.3969	8.96907	10.0412	8.87113	10.3402	11.9794	12.1804	10.3247	10.5464	8.68041	11.0103	12.5979	11.5206	8.68041	11.0567		37.121	3.6082	4.2887	5.1804	7.2216
	15.0685	65.2506	48.4924	22.2701					37.5	6.8196	8.82474	10.1701	11.366	10.3247	8.23196	9.51546	9.91753	9.8608	9.50515	9.89175	13.2577	14.1598	13.768	12.0155	12.732		37.439	13.7938	8.9485	8.41753	9.9175	8.89175	10.567	11.6237	12.0258	10.9175	10.4175	8.6701	11.5258	12.4072	12.0928	8.6701	11.1546		37.5	3.9278	3.866	6.1495	6.8351
	15.2208	67.7676	49.0342	22.5278					37.879	6.9175	8.86082	10.2629	12.232	10.3041	8.20103	9.7732	9.91753	9.5979	9.14948	10.9484	12.0464	14.3247	14.0052	12.3918	12.6495		37.817	13.799	9.2113	8.96392	9.7371	8.81443	11.0103	11.4639	12.0876	11.1186	10.1649	8.75258	11.1031	12.3351	11.8711	8.75258	11.2938		37.879	4.1649	3.7732	6.7629	6.5155
	15.3731	67.2365	49.3338	20.0001					38.258	6.9588	9.14948	9.91237	11.5619	10.1134	8.23711	9.65979	10.0412	10.0515	9.01031	12.1186	11.4381	14.9484	13.8763	11.7629	12.4845		38.195	13.701	9.0773	8.4433	9.5052	8.55155	10.8608	11.5722	12.5825	10.9794	10.2835	9.12887	11.4072	12.5773	11.6546	9.12887	11.268		38.258	4.3247	3.9072	6.232	5.7938
	15.525	69.1588	48.1481	21.0038					38.636	6.8918	8.96392	9.92784	10.6649	10.4794	8.19588	9.7268	10.1443	10.1546	9.01546	14.8454	11.2732	14.7577	13.2371	11.9227	12.0567		38.574	13.9794	9.1237	8.82474	9.4175	8.7268	11.0464	11.9381	12.634	10.7784	10.4794	9.03093	11.2216	12.0361	11.0258	9.03093	10.4691		38.636	4.2732	4.4381	6.4124	5.9433
	15.6772	65.2188	49.3083	21.2843					39.015	6.9639	9.0567	9.91237	10.232	10.6082	8.53608	9.69588	10.0516	10.0722	9.22165	11.5052	11.2217	15.7526	13.5773	11.6186	12.3196		38.952	13.6495	8.9897	8.58763	9.268	8.91237	10.8299	12.1701	12.1959	10.6495	10.6031	8.93814	12.2474	12.5825	11.7113	8.93814	10.4278		39.015	4.7938	4.3557	5.9278	6.0979
	15.8295	65.1763	49.2892	20.9451					39.394	7.5258	8.85567	9.85567	10.8454	11.3299	8.45361	9.69072	10.2268	10.1701	9.24227	9.80412	11.3041	15.5258	13.5464	11.7732	12.1753		39.33	13.3299	8.9639	8.48969	9.3505	8.92784	10.7268	12.0258	12.5876	10.6753	10.5516	8.83505	11.5309	13.0619	12.3711	8.83505	10.4227		39.394	5.6701	4.9794	6.0206	5.7629
	15.9818	62.5213	51.9602	22.3627					39.773	7.3969	9.26289	10.0928	10.5464	10.9794	9.42784	9.6701	10.1289	9.5928	9.56701	9.22165	11.0206	14.5	13.7526	11.9691	11.9072		39.708	12.567	9.1753	8.56701	9.6289	9.0567	10.7732	12.4948	12.1495	10.5567	10.8299	9.11856	12.4845	13.0206	12.6598	9.11856	10.6443		39.773	5.6546	5.232	5.9175	5.9072
	16.1341	65.0382	52.2854	22.3808					40.152	7.0979	9.44845	10.0052	11	10.7783	9.08247	9.65464	10.2629	10.1031	10.2887	9.55155	11.0412	13.732	14.1598	12.0928	11.9588		40.086	12.0361	9.6082	8.58247	9.3454	8.9433	11.1856	12.1959	12.2474	10.4433	10.8196	9.65979	12.1289	12.5464	13.5464	9.65979	10.1598		40.152	5.1804	5.1495	6.0619	6.5052
	16.286	71.1023	55.6958	23.2128					40.53	7.1237	9.34536	10.2835	11.8093	11.067	8.82474	9.5	10.3763	9.9381	11.6753	9.3299	10.9278	13.9227	15.1031	12.2423	11.732		40.464	12.1443	9.1598	8.62887	9.3247	8.93814	11.0464	12.6907	12.5103	10.933	10.7629	9.74742	12.5258	13.2887	13.7423	9.74742	10.6753		40.53	6.1237	4.7216	5.6443	7.5052
	16.4383	72.9078	55.3261	25.5868					40.909	7.5722	9.35567	11.6856	11.1443	11.2835	8.68557	9.51546	10.9742	10.6289	10.2938	10.3814	10.933	13.6392	13.6804	12.2474	12.0567		40.843	11.6753	9.6443	8.61856	9.3144	8.95361	11.0825	12.6134	12.6134	11.5979	10.5206	9.84536	12.3505	13.2835	13.0052	9.84536	10.6031		40.909	6.9639	4.3969	5.5619	7.8144
	16.5906	76.4972	56.0147	27.4701					41.288	7.1959	9.87629	10.4794	12.134	11.5258	8.63402	9.65979	10.6907	10.8247	10.1907	11.7629	11.299	13.2526	13.4948	12.8402	11.9588		41.221	12.3918	9.5	8.6134	9.3351	9.05155	11.3918	12.933	12.3557	11.567	10.4897	9.73196	12.3247	12.9691	13.2165	9.73196	10.5206		41.288	7.7474	4.1907	5.5464	8.0722
	16.7429	85.0785	55.8678	26.2605					41.667	7.366	9.49485	10.8557	12.6237	11.4948	8.57216	9.90206	10.3969	10.5979	11.8299	14.0155	11.3557	13.3557	13.732	12.5361	11.8557		41.599	12.3814	9.6546	8.82474	9.2165	8.82474	11.8763	12.8196	12.3402	11.8763	11.3093	9.32474	12.3608	12.3608	12.6701	9.32474	10.8402		41.667	7.5464	4.1546	4.866	8.3918
	16.8948	75.4776	55.4917	25.4194					42.045	7.5	9.59278	10.6186	11.134	11.2165	8.07216	9.86082	10.8351	10.1495	12.1237	11.8041	11.0258	13.6134	13.1443	12.567	12.067		41.977	12.6237	9.5412	8.79381	9.3093	9.13918	11.7113	12.6134	12.134	12.7423	11.3454	9.70619	11.5258	11.701	12.7113	9.70619	10.3969		42.045	6.9691	3.9072	4.232	8.0309
	17.0471	67.7248	54.0381	25.5189					42.424	7.2577	9.26289	10.4484	10.4227	11.2887	8.45361	10.268	10.6495	9.8505	10.3402	10.3505	11.2165	13.4175	13.701	12.4742	12.1598		42.355	12.7062	9.8144	8.4433	9.2268	8.91753	11.4072	12.6546	12.3041	12.799	10.8299	9.76289	10.9381	11.768	12.7216	9.76289	10.4691		42.424	7.1753	4.3866	5.1495	8.1082
	17.1993	70.7517	53.3691	27.7189					42.803	7.2216	9.12371	10.8041	10.4072	11.8093	8.37629	10.2217	11.7835	9.5309	10.299	10.366	11.3402	13.5979	13.8866	12.2165	12.0464		42.733	12.5	9.9691	8.59794	9.2938	9.03093	11.0567	13.5928	11.5876	12.9639	10.4897	9.46907	11.0876	11.9485	12.8454	9.46907	10.0825		42.803	7.1546	4.8866	4.9227	7.4021
	17.3516	73.3962	53.8089	28.5055					43.182	7.232	9.22165	12.1598	9.97423	13.0412	8.31959	10.0773	10.9948	9.6495	10.3247	10.3505	11.067	13.7629	13.8711	12.4072	11.8608		43.112	12.8299	9.9845	8.53608	9.7732	9.09794	11.1289	13.9588	11.4433	12.9278	10.5876	9.34536	11.2165	12.2474	12.2526	9.34536	9.66495		43.182	6.7216	4.5309	5.3918	7.6082
	17.5039	69.2013	56.4224	28.6412					43.561	7.0206	9.20103	11.1237	10.4227	11.4433	8.56701	9.85567	10.799	9.5825	10.6031	10.5928	11.2887	13.6701	14.2526	11.9794	11.8763		43.49	13.0412	9.933	8.61856	9.732	8.75773	11.0412	14.9072	11.6443	12.6134	10.7165	9.52062	11.2474	12.3866	13.0619	9.52062	9.71134		43.561	6.5928	5.2268	4.9072	7.1186
	17.6558	67.5658	59.8967	27.7911					43.939	7.2268	9.11856	10.6031	10.5928	10.8351	8.49485	10.1186	10.4742	9.8093	10.2629	10.0876	11.4948	14.0825	14.1959	11.9794	12.1082		43.868	13.3247	9.8918	8.79381	9.5825	9.05155	11.1031	16.8763	11.6392	13.0412	10.8299	9.19072	11.0464	12.134	13.634	9.19072	9.93299		43.939	6.2113	5.7732	4.9433	7.2062
	17.8081	72.2281	58.2392	27.9945					44.318	7.433	9.56701	10.8299	10.6186	10.8351	8.54124	9.72165	10.3093	9.9639	10.232	9.97938	11.3196	14.6186	14.6237	12.5155	12.6392		44.246	12.7577	9.701	8.69588	9.7938	9.12371	11.3505	16.9433	11.4948	12.8763	10.6495	8.9433	11.2526	12.5567	13.4072	8.9433	9.43299		44.318	6.1649	4.6443	5.3144	6.1701
	17.9604	76.0407	56.0336	29.9549					44.697	7.7474	9.36082	11.2113	10.5876	10.8144	8.76804	9.82474	10.3557	10.3969	10.299	11.1186	11.9227	13.6392	14.3814	12.7784	12.3918		44.624	12.768	9.7526	8.90206	9.7474	8.91237	11.0155	16.2732	11.366	12.0722	10.8557	9	11.0773	12.4536	13.6649	9	9.27835		44.697	6.9433	4.7423	5.9485	5.9794
	18.1127	83.4961	51.0805	30.9406					45.076	7.4639	9.23711	12.1031	10.0464	11.2165	8.76289	10.0464	10.2526	11.7784	9.90722	13.268	11.9742	13.7474	14.3711	13.0258	12.0155		45.002	12.701	9.5	9.13918	9.5979	8.65464	11.2629	14.8866	10.9124	11.4072	11.4175	8.54639	11.2577	11.9897	12.8557	8.54639	9.45876		45.076	7.0155	4.4691	6.4433	6.3351
	18.265	79.386	56.5053	30.9044					45.455	7.2887	8.98454	10.9175	10.4484	11.0876	9.10309	10.0773	10.2217	10.5103	9.98454	12.6649	11.8608	14.0309	14.9948	12.9278	12.1186		45.381	12.4124	9.6546	9.07216	9.4588	9.16495	11.4485	18.2062	10.9948	10.9175	11.6031	8.46907	12.2732	11.9433	12.8814	8.46907	9.55155		45.455	6.799	4.3196	5.8351	7.2216
	18.4169	78.8762	52.298	28.3813					45.833	7.3814	8.83505	11.2732	10.768	11.2629	9.79897	10.2783	10.7371	10.7835	9.6701	10.4072	11.9588	15.1443	13.7887	12.6289	12.2577		45.759	12.268	9.5309	8.74742	9.5361	9.20103	11.1649	17.2474	11.1392	10.2577	11.4072	8.56186	11.866	11.8196	12.5722	8.56186	9.23711		45.833	6.7784	4.3402	4.7938	5.9897
	18.5692	80.9578	51.7369	27.2846					46.212	7.6907	8.8866	12.7165	10.5516	11.1082	9.5567	9.87113	11.4433	10.134	9.90206	10.2113	12.0773	14.7371	13.9433	13.299	11.8557		46.137	12.8505	10.3402	8.75773	9.2938	9.42268	11.2113	17.134	11.0773	10.0979	11.0155	8.66495	11.6443	11.3866	12.1289	8.66495	8.97423		46.212	7.2268	4.8402	4.4948	6.4485
	18.7215	79.2053	54.8479	25.1051					46.591	7.7062	9.00515	11.8505	10.366	11.3093	9.43299	10.2062	10.799	9.8505	10.0412	11.5516	11.3763	14.6598	13.6701	13.0515	12.2577		46.515	13.9948	10.1134	8.52062	9.3196	9.48454	10.8041	17.4175	11.1856	10.366	11.1392	8.73711	12.134	11.366	13.0103	8.73711	8.85052		46.591	7.1495	4.9845	4.1753	6.1186
	18.8738	79.1525	52.4383	24.4179					46.97	7.5361	8.78866	11.8505	10.5	10.9381	9.86598	10.0412	10.4021	9.7474	10.1649	12.4175	11.3351	14.2423	13.634	12.7887	12.8557		46.893	14.3557	9.7577	8.75773	8.8814	9.17526	10.6443	16.2526	11.2371	10.2577	11.6495	8.79381	11.5052	11.8093	12.5103	8.79381	8.85052		46.97	7.5928	5.5876	4.3608	6.8505
	19.0256	71.6226	55.2368	26.2289					47.348	7.433	8.79381	11.4639	10.4124	11.0825	9.22165	10.2062	10.5052	9.8608	9.59278	10.0516	11.0361	14.1134	13.8144	12.8041	13.0619		47.271	14.6134	9.8608	8.76804	9.1598	9.49485	11.1907	16.9794	11.4227	10.4691	11.4588	8.17526	11.9588	12.1082	12.8866	8.17526	8.7732		47.348	7.768	6.4021	4.232	7.7629
	19.1779	69.7962	51.5778	25.0351					47.727	7.9124	8.67526	11.3144	10.2268	11.2887	9.35567	9.84021	10.7113	9.8299	9.70103	9.2268	10.7629	14.0876	13.6186	12.8299	13.1856		47.65	16.4742	9.866	8.79897	9.0515	9.42268	10.9381	14.1546	11.366	10.0052	11.2371	8.42784	12.1186	10.9124	12.5052	8.42784	8.8299		47.727	8.5309	6.8041	4.4536	8.8763
	19.3302	70.4864	49.0916	25.4376					48.106	7.9021	8.9433	11.5516	10.5928	10.9021	8.89175	9.80412	10.4536	9.866	9.68557	9.27835	10.6856	13.6546	14.4742	12.7113	13.5052		48.028	14.2474	10.4691	8.90206	9.134	9.09278	10.9742	12.7216	11.8093	9.9691	11.5773	8.45876	12.134	11.3454	12.5103	8.45876	8.72165		48.106	8.8402	6.5258	4.5155	10.4948
	19.4825	79.8853	43.9282	25.1256					48.485	8.1031	9.18557	11.8454	11.0979	10.5412	9.06186	9.8866	12.4639	9.9794	9.86082	9.08247	10.7887	13.0722	16.4227	12.7062	13.366		48.406	13.0928	10.2268	8.36082	9.4691	9.02062	11.2165	10.8299	10.8711	9.9072	11.3918	8.55155	11.9845	11.4588	12.5155	8.55155	8.90206		48.485	9.0825	6.5309	5.8041	8.9794
	19.6348	88.6786	45.3688	25.5529					48.864	7.9845	9.34021	12.634	10.7732	10.7268	8.86598	9.73196	12.6134	9.6598	10.0206	9.28351	11.0619	13.1598	19.9691	12.5515	13.3557		48.784	12.8454	10.4742	8.6134	9.3351	8.93814	11.1392	10.6031	11.7732	9.701	10.9639	8.5	12.6907	11.4433	13.2113	8.5	8.78351		48.864	8.2423	7.1649	5.6959	9.0773
	19.7867	81.0003	46.7905	25.8173					49.242	8.0515	9.30928	11.5309	10.366	10.4794	8.56701	9.69588	10.3351	9.7474	10.7474	9.86082	11.0258	13.2113	18.3918	12.8866	13.799		49.162	12.799	11.1598	8.87113	9.2268	9.03093	11.0155	10.6959	11.4845	9.5567	10.9227	8.26289	12.8454	11.933	13.4588	8.26289	9.13918		49.242	8.9278	6.7732	6.2062	9.5155
	19.939	79.7896	46.9432	25.901					49.621	7.9227	9.84021	11.0361	10.3299	10.1907	8.51546	9.68557	10.2835	10.2577	10.0155	9.50515	10.9536	13.2423	18.701	13.1186	13.8196		49.541	13.8814	10.933	9.10825	9.3711	9.28351	11.2216	10.6237	11.4948	9.5258	10.634	8.30928	12.5309	12.0876	12.6289	8.30928	8.84536		49.621	8.5412	6.8402	5.5722	8.3351
	20.0913	94.9657	48.3648	26.4572					50	7.7474	11.0361	12.0928	10.8351	10.5155	8.15464	10	9.80412	10.268	10.0619	10.2783	10.8866	13.4278	22.4948	14.0052	13.1753		49.919	13.567	10.8711	8.83505	8.8402	9.40722	11.0722	10.732	11.4845	10.0722	10.8299	8.40206	13.0412	12.1701	13.3144	8.40206	8.89691		50	8.799	6.9897	6.1546	8.9278
	20.2436	84.8658	47.4024	26.2377					50.379	7.8041	9.34536	11.2732	10.7526	10.3144	8.37113	10.0361	10.299	10.3711	10.433	12.1495	10.8918	13.4691	17.634	13.7113	13.0258		50.297	13.6289	11.0515	8.94845	9.201	9.04124	11.1392	10.5	11.7887	9.9278	10.5567	8.40722	12.3763	11.7784	13.2629	8.40722	9.14433		50.379	9.0515	7.1598	5.6082	8.8608
	20.3959	85.9915	48.0334	26.8211					50.758	8.2113	9.13402	11.2577	10.5361	10.3918	8.47423	10.1753	10.5567	10.3711	12.0103	10.9794	10.9124	13.5464	16.4175	14.5155	12.9381		50.675	13.3557	11.1907	8.76804	9.1649	9.26804	11.2732	10.5258	11.5	9.9072	10.4588	8.7732	12.6701	11.8454	12.8711	8.7732	9.32474		50.758	9.8247	7.2526	6.299	8.3247
	20.5478	83.241	46.8986	27.9246					51.136	8.0309	9.33505	10.933	10.6907	10.3041	8.92268	9.90206	11.3608	10.3144	11.4536	12.0155	11.0103	13.1134	15.8763	13.0412	12.7887		51.053	13.5876	10.8814	8.50515	8.6495	9.41237	11.1546	10.6237	12.0825	10.0206	10.2577	8.64433	12.6186	12.067	12.4742	8.64433	9.12887		51.136	9.3711	6.9948	6.4948	7.9485
	20.7001	92.9586	46.8733	28.4401					51.515	8.0052	9.73711	13.5773	10.6289	10.6134	8.43299	9.9433	13.1392	10.1443	10.4484	12.768	10.6443	12.7835	17.5	12.732	12.7113		51.431	12.8866	10.9485	8.80412	8.634	9.68557	11.2216	10.9588	12.2474	10.4588	10.1082	8.76804	11.5412	11.7526	12.799	8.76804	9.14948		51.515	9.4639	7.6289	6.1753	7.4691
	20.8524	89.1675	47.1408	27.192					51.894	8.0052	10.2474	14.5464	10.9072	10.8969	8.23196	10.5052	11.6186	10.134	10.1186	11.3196	10.9072	12.9381	15.5052	13.2784	12.8093		51.81	12.8299	11.1598	8.93814	8.7732	10.1598	10.8144	10.799	11.7526	10.567	10.1753	8.43814	11.8814	11.9381	12.9845	8.43814	9.29897		51.894	8.8814	7.1392	5.7732	7.232
	21.0047	81.3083	47.3961	26.8166					52.273	7.9794	8.86598	12.8969	10.9484	11.0876	8.43814	10.5258	10.8093	9.7732	11.4845	11.5619	10.4897	12.7938	14.6392	12.8763	12.9845		52.188	13.1701	10.9691	8.85052	8.3454	10.0309	10.9072	10.8763	11.9227	10.6082	10.5619	8.52062	11.8557	12.0361	12.7629	8.52062	9.21649		52.273	8.2216	6.5	5.8093	7.1392
	21.1569	83.6448	51.0998	27.2779					52.652	8.0103	8.68557	12.4794	10.8814	11.0876	8.3299	10.3918	10.8557	10.067	11.1289	12.6959	10.2474	12.8299	15.6134	12.6392	13.3454		52.566	12.8093	10.7474	8.84021	8.6289	10.5103	11.1753	11.0464	12.2165	10.6598	11.2165	8.46907	12.7938	12.3454	13	8.46907	9.22165		52.652	9.0155	7.0773	6.2474	6.9948
	21.3088	82.8801	55.2749	26.2469					53.03	8.0206	8.89691	11.8505	11.0722	11.0155	8.24227	10.1856	10.5	10.5206	11.7217	12.5516	10.567	12.4691	15.232	13.0464	13.0258		52.944	12.3093	10.7526	10.0052	8.5258	10.0412	10.9948	11.2113	12.1289	11.0515	11.0258	8.37113	14.5515	13.0206	13.8711	8.37113	9.29381		53.03	8.433	5.6495	6.1649	7.6443
	21.4611	74.2884	56.8432	25.7291					53.409	8.201	8.69072	11.366	10.7217	10.9072	8.3299	9.80412	10.8711	11.0155	11.9794	10.4175	10.4484	12.7165	13.5412	12.6186	13.1186		53.322	11.9072	10.7577	9.68041	8.2938	10.3505	11.3196	11.0361	11.866	10.9742	11.433	8.77835	15.433	12.9691	13.6598	8.77835	9.5567		53.409	7.634	6.299	5.3454	8.1495
	21.6134	73.1306	51.5652	25.8196					53.788	8.0876	8.75258	11.3299	10.8247	10.7423	8.40722	10.0361	10.8247	12.4278	10.9175	9.09278	10.6237	12.7423	13.4433	12.7474	13.1856		53.7	12.4021	10.7629	9.21134	8.1134	10.3247	10.7938	11.1701	11.4021	11.4588	10.9639	8.6701	12.6392	11.9639	14.5825	8.6701	9.39691		53.788	8.3299	5.9948	6.3763	7.5722
	21.7657	67.0347	49.3785	25.6727					54.167	8.3969	8.92268	10.6082	10.2526	10.732	8.3299	10.0567	10.4639	11.1392	10.6392	9.02577	10.5309	12.768	13.0979	12.8299	13.433		54.079	13.1186	10.299	8.8299	8.0155	10	10.5773	11.1186	12.1237	11.0876	10.866	8.63402	12.3814	11.5206	13.9897	8.63402	9.56186		54.167	9.3247	6.0619	5.7887	7.634
	21.9176	63.8274	50.819	27.409					54.545	8.0412	8.5567	10.9588	10.9124	10.8505	8.65979	9.56186	10.5928	10.1804	10.6907	8.53608	10.4484	12.5928	13.1134	12.9691	13.0052		54.457	13.4897	10.5928	9.02577	8.1753	10.134	10.701	11.1237	11.8144	11.1907	10.6546	8.8866	12.1546	11.5258	14.2216	8.8866	9.34536		54.545	10.8196	6.366	5.6082	8.1495
	22.0699	67.7779	50.4174	28.0126					54.924	8.0876	8.48454	11.4484	11.4845	10.768	8.65979	9.71649	10.5258	10.0979	11.2526	8.55155	10.3299	13.1495	13.3918	12.9742	12.6649		54.835	14.0052	10.4948	9.35052	7.9948	10.6701	10.7474	11.2526	12.0309	11.2474	10.7062	8.37629	12.1495	10.6443	14.2216	8.37629	9.3299		54.924	10.8093	6.7474	6.433	8.4948
	22.2222	77.7611	52.0749	27.6193					55.303	8.1856	8.80412	11.5464	11.8608	10.7887	8.56186	9.73711	10.5412	10.5309	13.0979	8.52577	10.6443	13.4948	13.9794	13.0103	13.1237		55.213	13.7577	10.8918	9.17526	8.3969	10.2783	10.768	11.4639	11.9948	11.7165	10.9227	8.34021	12.3866	10.6134	14.6701	8.34021	9.22165		55.303	10.5412	7.1907	5.6649	9.0103
	22.3745	86.2464	50.5642	28.9193					55.682	8.2474	9.95876	11.8299	11.134	10.8969	8.94845	9.7732	10.5464	11.1495	14.6598	8.73196	10.634	13.2423	15.067	12.8814	12.8505		55.591	14.0258	11.0773	8.79381	8.2835	9.86598	10.6495	11.7371	11.9639	11.3763	10.5619	8.39175	12.8351	10.2629	14.2113	8.39175	9.28866		55.682	11.4485	7.4278	5.9227	8.3866
	22.5268	78.8018	49.8311	28.8559					56.061	8.5464	8.92268	12.9588	10.3299	10.4948	9.18041	9.49485	10.5773	11.2423	11.4433	8.70103	10.5103	12.7938	15.1959	13.3814	13.1649		55.969	13.732	11.0722	8.94845	8.3814	9.84536	10.6186	11.0876	11.9278	10.9588	10.7113	8.28351	12.3814	11.4433	14.1701	8.28351	9.27835		56.061	11.0258	6.8351	5.3196	8.8402
	22.6787	70.4543	52.6932	30.0746					56.439	8.1959	8.59278	11.8351	10.3918	10.5722	9.68557	9.14948	10.5412	10.2577	10.6907	8.88144	10.2887	13.2062	14.0515	13.4588	13.0876		56.348	14.0206	10.8505	8.91753	8.5515	9.8866	10.6392	11.4948	11.8608	10.8299	11.1495	8.62887	12.0103	11.866	14.8144	8.62887	9.28866		56.439	9.4536	5.6186	5.9536	9.0412
	22.8309	67.7888	50.5515	29.5252					56.818	8.4021	9.03608	10.8299	10.5258	10.5825	9.80928	9.1701	10.4742	9.8763	10.2217	8.85567	10.299	13.3866	12.8711	13.4433	13.8093		56.726	14.3454	10.8866	8.88144	8.4433	9.9433	11.0876	11.0206	11.433	11.0103	11.067	8.68041	12.1392	10.6186	14.1856	8.68041	9.28351		56.818	8.1134	5.6907	5.4639	9.1443
	22.9832	68.0115	49.9265	28.2953					57.197	8.5309	8.62887	10.7938	10.3299	10.8711	9.70619	9.37629	10.5464	10.0515	10.5516	9.04639	10.299	13.4072	12.5	13.2113	13.8505		57.104	14.0361	10.8402	8.7732	8.3299	9.82474	11.1443	11.2216	11.6443	11.1186	10.9175	8.15464	13.067	10.5309	13.8711	8.15464	9.57216		57.197	8.1186	5.1237	5.0773	8.8969
	23.1355	75.5311	46.7267	27.1377					57.576	8.9588	8.70619	10.1753	10.8608	10.9175	10.2268	9.5	10.6186	9.9691	11.0722	9.80412	10.3247	12.8247	12.7062	13.8866	14.799		57.482	14.6546	11.0464	8.79381	8.0567	9.69072	11.1392	11.3763	11.0361	10.4691	10.3196	8.02577	12.5928	9.8299	13.8969	8.02577	9.65979		57.576	8.2887	5.268	5.1392	8.8763
	23.2878	84.6855	47.4025	29.0007					57.955	10.6598	8.7732	11.4794	11.8711	10.6753	9.70619	9.81443	10.4742	9.732	11.0412	10.5464	10.3093	12.567	12.7732	14.2062	15.1649		57.86	14.2165	11.0619	9.06186	8.067	9.78351	11.1804	11.3557	11.3711	10.799	10.3196	8.21649	12.4433	9.6856	13.4794	8.21649	9.90206		57.955	8.701	5.5515	5.634	10.0773
	23.4397	89.9002	46.9561	28.96					58.333	9.8918	10.6392	13.6649	12.4124	10.799	9.63402	9.64948	10.6392	10.7474	10.0258	9.14948	10.1907	12.4948	12.7784	13.6392	15.9691		58.238	14.2371	10.9433	9.09278	8.0825	9.93814	11.1856	11.9021	11.4742	10.3247	10.3299	7.91753	12.5	9.7165	13.6082	7.91753	9.62887		58.333	8.3557	5.201	5.6907	9.7113
	23.592	91.8327	48.4861	28.37					58.712	9.299	10.5	13.5979	14.7526	11.701	9.56701	9.7268	10.567	10.3711	9.58247	8.7732	10.2268	13.0103	12.3918	13.8711	15.3247		58.617	13.8969	10.9124	8.70103	8.2165	10.3247	11.4021	11.5309	11.6031	10.1134	10.5516	8.42268	12.6598	9.8196	13.7938	8.42268	9.66495		58.712	8.768	5.2474	5.6186	8.8299
	23.7443	92.5973	49.6716	28.7					59.091	10.0928	10.6289	10.9124	16.3299	13.1082	9.15464	9.44845	10.5	10.201	9.81443	8.69072	10.3351	12.4948	12.8608	14.1082	14.9536		58.995	14.3299	11.1753	9.28351	8.0412	10.0412	11.0103	11.2165	12.0979	10.4433	10.8969	8.21134	13.1443	9.299	13.9948	8.21134	9.59794		59.091	8.8041	7.634	6.6443	8.732
	23.8966	88.8802	51.8007	28.3134					59.47	10.3711	9.92268	9.96907	16.3247	12.1392	9.34021	9.53608	10.7474	10.6237	9.46907	8.52062	10.4227	12.6443	13.0309	14.0206	14.7474		59.373	14.366	11.1082	9.58763	8.3711	10.4433	10.4897	11.2165	11.9381	10.433	10.9794	8.3299	13.1443	10.0361	14.2113	8.3299	9.73196		59.47	8.933	7.4021	6.2268	8.2113
	24.0485	86.2892	50.4558	29.7062					59.848	10.6546	9.98454	10.1134	13.0928	13.8866	8.94845	9.34536	10.3093	11.9124	9.47938	8.8866	10.1134	12.3608	13.1753	14.6598	13.6495		59.751	14.2165	11.0155	9.41237	8.3557	10.268	10.5361	11.1082	11.5825	10.2371	10.3969	8.58763	14.3866	9.4433	13.5412	8.58763	9.95361		59.848	9.6443	7.0052	7.232	8.866
	24.2008	79.7047	51.1635	30.8592					60.227	13.4227	9.18557	10.4897	11.0206	11.3608	8.76289	9.37629	10.6753	10.701	9.46907	8.89691	10.3866	12.7371	12.7784	14.0412	14.0722		60.129	15.1753	11.0464	9.62371	8.3557	10.5722	10.6753	11.2474	11.4536	10.1804	10.6495	8.47938	13.2423	9.3402	13.4845	8.47938	10.1959		60.227	9.1134	6.3454	7.0464	9.5515
	24.3531	89.7832	47.2304	30.8683					60.606	17.5052	9.28866	11.2062	11.2371	10.201	8.48969	9.95361	10.6495	10.5515	9.65979	8.89691	10.4897	12.6443	12.5928	14.9588	13.9433		60.508	14.1753	10.8196	9.49485	8.0155	10.8763	10.8093	10.9124	11.7732	10.4433	10.5516	8.14948	12.8402	9.8763	12.6186	8.14948	9.51546		60.606	9.4227	6.2216	7.4381	8.6031
	24.5053	93.7974	48.1863	29.9276					60.985	19.2268	8.86598	10.6289	12.8608	10.0103	8.37113	9.42784	10.5979	10.8402	9.8299	8.7732	10.768	12.3093	12.6804	14.4948	14.5309		60.886	14.5773	10.8351	10.0052	8.1546	11.1237	10.2268	11.2216	11.9691	10.0876	10.2887	8.13402	12.7938	10	12.3969	8.13402	9.84536		60.985	8.0619	6.4588	7.3711	7.9227
	24.6576	87.2554	48.0591	29.358					61.364	16.3247	9.01031	9.93814	11.5516	10.0825	8.52577	9.40206	10.5928	10.7526	9.85052	8.75773	11.4742	12.1443	12.9588	13.5103	16.1649		61.264	13.8351	11.1649	9.95361	7.9124	10.8505	10.732	12.0619	12.0722	10.5825	10.3299	8.06701	12.4639	9.5979	12.4691	8.06701	9.53093		61.364	8.4124	6.2216	9.232	7.1443
	24.8095	89.6027	49.4868	28.1981					61.742	15.8505	8.93814	10.6753	10.6907	9.83505	8.52577	9.42784	10.6134	10.9794	10.6546	8.8299	10.9175	12.3608	12.7526	13.9485	17.1804		61.642	14.5258	11.2577	9.2732	8.134	10.866	11.7784	11.2216	11.9072	10.5052	10.4227	8.30928	12.3969	9.6134	12.7268	8.30928	9.59794		61.742	7.866	6.3711	7.9381	7.0567
	24.9618	88.5619	45.7512	27.7752					62.121	14.5825	9.29381	11.0103	10.8196	9.97938	8.44845	9.48969	10.7474	11.4588	10.1495	9.08247	10.6134	12.866	13.5619	13.6443	15.9278		62.02	13.3918	11.1134	9.21649	8.3608	11.1701	10.9742	11.0515	11.701	10.3866	10.4124	8.03093	12.4485	9.3608	12.7371	8.03093	9.43814		62.121	7.9433	7.2474	7.3918	8.0052
	25.1141	95.9851	47.9695	27.8883					62.5	14.9072	10.2062	14.1082	11.3763	9.85052	9.1134	9.77835	11.2113	11.3505	9.71649	8.95361	10.201	12.8763	13.2113	13.5567	14.8608		62.398	13.9381	11.2474	9.58247	8.8144	11.0309	10.5722	10.8969	11.6804	10.2577	10.1392	8.27835	12.8557	9.6546	12.8247	8.27835	9.56701		62.5	8.1959	7.134	6.9072	7.4536
	25.2664	99.0757	45.3942	24.8949					62.879	14.3041	10	12.768	12.9742	10.1289	9.03608	9.98454	12.9072	11.0825	9.90722	8.95361	10.0361	12.6082	13.1443	13.6753	15.268		62.777	13.6289	10.8196	9.26289	8.4794	10.701	10.2474	11.0309	11.567	10.1959	10.6392	8.08763	13.268	9.7113	11.9433	8.08763	9.86598		62.879	7.1186	6.4742	6.1598	7.7165
	25.4187	85.3758	47.1409	23.6311					63.258	12.7371	9.89691	11.1495	12.1289	10.1701	8.63918	9.64433	12.5052	10.3918	9.56701	8.85052	10.2217	12.8093	13.1649	13.6031	14.6495		63.155	13.8763	11.0825	9.80928	7.9227	10.8196	10.4742	11.3505	11.4124	10.6598	10.5155	8.2268	12.9845	9.8711	11.8299	8.2268	9.8866		63.258	7.433	6.8918	5.8196	7.1495
	25.5706	80.3948	44.623	22.4916					63.636	12.2423	10.0361	9.76289	12.0928	10.6546	8.31959	9.70619	11.4381	9.8144	9.84536	8.92268	10.2732	12.6753	13.5876	13.8608	14.4794		63.533	14.0567	10.6289	9.26804	7.9278	10.8247	10.3711	10.9639	11.9485	10.7165	10.2732	7.75773	12.3093	9.9124	12.5567	7.75773	9.63918		63.636	7.1289	7.1186	6.3402	6.7113
	25.7229	87.9992	45.0946	21.7544					64.015	13.4639	10.6289	9.99485	13.6289	11.4072	8.4433	9.9433	10.5361	9.7887	9.71134	8.92784	10.366	12.5206	13.8711	13.8351	14.3351		63.911	13.4175	10.7062	9.50515	8.0979	11.0516	10.201	11.0773	11.5979	10.9433	9.9433	8.0567	12.4021	9.3196	12.8505	8.0567	10.067		64.015	7.6649	6.4536	6.4227	6.3557
	25.8752	93.3089	47.1727	21.7906					64.394	14.3608	12.4536	11.2423	11.6392	11.7577	8.24227	10.0155	10.933	9.3866	9.79897	9.1134	10.5722	12.5619	14.3505	13.7474	13.8041		64.289	14.2577	10.8351	9.54124	7.9175	11.2423	10.2835	10.8247	11.3247	11.433	10.1392	8.26804	12.5515	9.5206	12.3299	8.26804	10.2371		64.394	6.7371	7.0619	6.268	6.799
	26.0275	88.4448	46.0255	21.074					64.773	16.8763	11.3247	9.93299	10.1495	11.2835	8.19588	9.69588	10.8144	9.768	9.89691	8.95361	10.5722	12.0464	14.8041	13.7165	13.5876		64.667	13.9845	10.9536	9.33505	7.9691	10.9588	9.9639	10.8505	11.5928	11.0722	10.2217	8.2732	12.3351	9.4485	12.3299	8.2732	10.4845		64.773	6.7062	6.5412	5.4021	7.1443
	26.1798	87.6696	49.0854	22.4961					65.152	14.366	11.5722	9.39691	10.7474	10.7835	8.16495	9.43299	11.1598	9.4948	9.77835	8.97938	10.3866	11.8351	17.9742	13.5361	13.634		65.046	15.2835	10.6598	9.54124	7.9124	10.8608	10.3557	11.1289	11.3608	10.866	10.1289	8.15464	12.8351	10.0103	12.8041	8.15464	10.4639		65.152	7.2784	6.2938	5.8093	9.4948
	26.3316	78.2707	48.6773	23.0567					65.53	11.3041	9.7268	9.73711	10.9691	10.933	8.24742	9.80928	10.7938	9.6907	9.79897	9.96392	10.3144	12.7113	15.3608	14.0567	13.2629		65.424	14.7113	11.134	9.52577	7.8918	10.6134	10.6031	10.7526	11.433	10.9588	10.6546	8.2268	12.4433	9.4948	13.4588	8.2268	10.0619		65.53	8.5412	6.2887	5.5567	9.3247
	26.4839	80.5224	49.4485	24.1827					65.909	11.0258	9.16495	9.70103	10.2938	11.2938	8.19072	11.3041	11.0206	10.067	10.2629	11.7835	10.366	12.0361	13.9691	13.8041	13.4897		65.802	15.7371	10.4845	10.3505	7.933	10.7474	10.7216	10.8866	11.4845	11.1134	10.4227	8.14948	12.5567	9.2887	13.3144	8.14948	9.47423		65.909	7.4948	6.7113	5.3608	9.3866
	26.6362	85.7582	51.0995	21.8178					66.288	10.5258	10.366	9.6134	10.8041	11.2062	8.43299	11.3814	10.8351	11.3093	10.7371	10.7217	10.4072	12.3454	13.1598	13.9588	14.5103		66.18	17.1701	10.1907	9.63402	8.2165	10.3299	10.299	10.6701	11.2113	11.1649	10.4124	8.23196	12.4072	9.6134	14.7216	8.23196	9.64433		66.288	7.6443	6.3196	4.9227	9.0206
	26.7885	77.4745	53.5984	22.218					66.667	9.732	10.4278	10.4433	10.2783	11.3402	8.04124	10.1907	10.7113	11.1907	9.86598	9.63402	10.5103	12.3454	12.9588	13.4948	15.1289		66.558	19.6701	10.0825	9.80928	7.8454	10.4845	10.6598	10.6546	11.5464	10.4845	10.4794	8.20103	12.8711	9.5515	13.8866	8.20103	9.74227		66.667	8.0052	7.1031	4.6753	8.2062
	26.9404	72.6316	52.8082	21.4878					67.045	8.8814	9.84536	10.1186	10.5206	12.1134	8.01031	9.54124	10.7938	12.0722	9.48454	9.35052	10.567	12.4021	13.1082	13.4485	13.6856		66.936	20.1186	10.1237	10.1186	8.299	10.5309	10.5464	10.5773	11.3918	10.2526	10.7938	8.07732	12.3196	9.732	12.9948	8.07732	9.57732		67.045	7.7526	6.2371	4.433	7.6237
	27.0927	74.235	49.9904	20.1968					67.424	8.8763	11.0103	9.70103	10.5619	11.0773	8.56186	9.62887	10.9897	11.6649	9.80928	9.11856	10.3969	12.5516	13.5206	14.2216	13.0309		67.315	17.4794	9.9794	10.1907	8.3557	10.7268	10.7216	10.5464	11.1649	10.134	10.5464	8.13402	12.7371	9.8041	12.7784	8.13402	9.81959		67.424	7.3814	5.5928	3.8918	8.0464
	27.245	83.1774	48.9129	21.4832					67.803	8.9845	14.5052	10.0722	10.268	10.5464	8.30928	9.94845	10.933	12.8144	9.75258	9.25258	10.4897	12.5928	13.4794	14.3351	12.7784		67.693	16.9948	10.0876	10.1134	8.3247	10.732	10.7371	10.7216	11.4175	9.7268	10.3918	7.81443	12.8196	9.5825	13.1959	7.81443	9.90722		67.803	6.3814	5.0309	4.1753	12.2629
	27.3973	82.7634	48.5306	22.279					68.182	9.3247	12.1804	10.2217	11.0464	11.4845	8.29897	10.0258	10.8505	10.9588	9.60309	9.08763	10.6031	12.9278	13.7887	16.0928	12.366		68.071	16.3814	10.1289	9.99485	8.3402	10.4175	10.8505	10.5876	12.0876	9.5309	10.6186	8.1701	12.3454	9.3093	13.1701	8.1701	9.96907		68.182	6.5464	5.268	4.8505	15.0309
	27.5496	80.3631	47.5428	22.8125					68.561	11.1753	10.0567	10.2887	11.1907	11.1495	8.54639	9.52577	11.0825	10.0052	9.41237	8.93299	10.5412	12.6443	14.5773	16.1443	12.4227		68.449	16.5155	10.1134	10.1649	8.3557	10.5928	10.7887	9.9845	11.6804	9.6856	10.4588	8.08247	12.5052	9.9021	12.5103	8.08247	9.85052		68.561	6.201	5.4691	5.0155	13.0515
	27.7015	87.7334	48.6773	24.6237					68.939	11.6495	10.1289	12.1031	11.1907	10.433	8.18557	9.60825	10.8969	9.6237	9.59794	9.52062	10.4639	12.4227	16.567	16.3041	12.5773		68.827	15.9588	9.9433	9.99485	8.3299	10.8711	11.3608	10.0515	11.4742	9.9124	10.7268	8.02062	12.3918	10.4227	12.6495	8.02062	10.0619		68.939	6.5	6.0773	5.8093	12.4897
	27.8538	87.606	48.5433	24.7027					69.318	9.5052	12.1082	10.3505	11.2371	10.2217	8.32474	9.46907	11.1443	9.9588	9.81959	9.3299	10.8454	12.5516	16.8299	15.6649	13.8505		69.205	16.2062	9.8608	10.2268	8.4588	10.5979	11.5	9.9433	11.8557	9.4948	10.2526	8.14948	12.8144	9.9278	12.7835	8.14948	9.86082		69.318	6.9588	5.6031	5.134	8.1753
	28.0061	92.7887	48.4604	24.8406					69.697	9.1289	12.4227	9.63402	11.5619	10.1237	8.15979	9.26289	11.0928	11.0773	9.1701	9.38144	10.9639	12.9278	14.8969	18.8093	15.1134		69.584	15.2629	10.0773	10.3763	8.3402	10.634	11.5464	10.3247	11.9278	9.1701	10.201	7.78866	12.7113	9.6701	14.1959	7.78866	10		69.697	7.8608	5.3918	4.5515	7.067
	28.1583	85.7154	47.6125	25.8242					70.076	9.1134	10.1289	9.42268	11.3711	10.3093	8.29381	9.42268	11.2217	10.0258	9.57216	9.81959	10.9381	12.634	14.8711	19.5412	13.6082		69.962	15.4072	10.1753	10.1443	8.3505	11.067	11.4897	10.8866	11.1907	9.5773	9.95361	7.72165	13.268	9.0979	13.5309	7.72165	9.74742		70.076	6.9588	4.4021	4.5876	7.0567
	28.3106	83.6869	48.7346	23.5					70.455	9.0876	8.79897	9.43299	10.5876	10.4691	8.65464	9.40206	11.2835	9.5515	9.4433	9.57216	10.4536	12.6237	17.201	19.8093	12.9381		70.34	15.5876	10.0979	10.1392	8.4742	11.0825	11.366	11.1392	11.0052	9.634	10.0722	8.10825	13.0464	9.9072	12.6392	8.10825	9.8299		70.455	7.3505	4.6186	4.2371	6.433
	28.4625	83.7083	44.6548	22.6204					70.833	8.8866	8.6134	9.43299	10.0258	10.8454	8.46392	9.89175	12.6443	9.3608	9.5	9.40722	10.6082	13.0928	16.1289	19.3763	13.0412		70.718	15.2938	10.2216	10.4072	8.7835	11.5567	10.8196	10.3299	11.1753	9.4794	9.97938	7.76289	13.1495	9.5	11.5515	7.76289	9.16495		70.833	7.4072	4.5464	5.2216	6.5464
	28.6148	74.6282	44.2531	24.8406					71.212	8.8711	8.70619	9.40206	10.4021	10.2577	8.28351	11.9072	12.7423	9.3402	9.45876	9.2732	10.732	12.4175	14.4639	16.0825	12.5722		71.096	14.9072	10.366	10.2526	8.799	11.8041	10.9278	10.1598	11.134	8.9742	10.0567	7.95361	13.0773	9.7474	11.1546	7.95361	9.34536		71.212	6.634	4.5515	6.7887	7.6959
	28.7671	69.7216	46.1401	22.0213					71.591	9.067	8.30928	9.5	10.5825	10.2371	8.43299	10.8144	11.732	9.4588	9.21134	9.21134	10.7371	13	14.1134	15.1495	12.9742		71.474	16.1392	10.6082	10.8505	8.9021	11.4484	10.866	10.1134	11.0619	8.9639	9.75773	7.73711	13.0773	9.8144	11.6031	7.73711	9.45876		71.591	5.9021	4.5464	8.7268	6.6907
	28.9194	64.8258	44.999	21.334					71.97	8.9072	8.20103	8.95876	9.90722	10.3557	8.25258	10.7268	11.2577	9.6031	9.30928	9.45876	10.5361	12.4278	13.7371	15.232	13.2835		71.853	15.2835	10.4175	11.3093	8.9278	11.7217	10.8351	10.067	10.866	8.8402	9.51546	7.87113	12.9072	10.2784	11.1082	7.87113	9.39691		71.97	6.2526	3.6907	8.6134	7.1031
	29.0713	74.7448	46.1783	21.7252					72.348	9.4433	8.19072	8.92268	9.8299	10.6186	8.38144	11.9381	10.9072	10.5206	9.37113	9.8299	10.7577	12.7629	13.8505	16.0361	13.6082		72.231	15.6134	10.567	10.5412	8.8711	12.0825	11.0464	10.2629	11.8505	8.8763	9.42268	8.09278	11.9845	9.9639	11.366	8.09278	9.53608		72.348	6.6392	4.8093	9.2732	7.1701
	29.2236	84.3138	47.9633	21.8043					72.727	9.0928	8.57732	8.76289	9.59794	11.4021	8.53093	13.3454	10.7887	10.8144	9.24227	9.48969	10.8454	13.0052	14.1495	18.3866	13.5825		72.609	15.5412	10.5515	10.7887	8.866	11.5464	10.8918	10.3711	12.2062	8.9588	9.62371	8.02062	12.8866	9.9227	11.2629	8.02062	10.1546		72.727	6.0155	5.0206	10.8711	6.7938
	29.3759	89.1353	46.7902	23.1518					73.106	9.0206	8.1701	9.2732	9.63918	10.9794	8.35567	12.2577	10.9227	9.6495	9.72165	9.53608	10.8918	12.7629	16.433	20.6289	13.7113		72.987	15.9278	10.8247	10.5979	8.9433	11.8763	10.5206	10.7268	10.9536	9.0052	9.51546	8.12887	12.6546	10.0309	10.7268	8.12887	10.1031		73.106	6.3918	5	11.1856	6.1598
	29.5282	73.0245	44.4637	24.0855					73.485	8.9691	8.56701	9.7732	9.51031	10.6186	8.28351	10.2732	10.6546	9.6495	10.0206	8.88144	10.768	12.7371	14.6237	16.9072	13.8969		73.365	15.4639	10.1186	10.4278	8.5825	12.3247	10.3969	10.1082	10.8608	9.1856	10	8.16495	12.1856	10.0052	10.201	8.16495	10.5928		73.485	6.3247	5.3402	10.6495	5.9845
	29.6805	89.0929	44.9734	23.2965					73.864	9.1082	8.24227	9.64433	9.47423	9.87629	8.20103	11.134	11.8144	9.4124	12.0052	9.0567	10.8505	13.3918	14	18.4021	17.3196		73.744	15.5825	9.9948	10.5155	8.6031	11.634	10.201	10.1649	10.7835	9.6546	10.0773	8.14433	12.0206	10.0155	10.6598	8.14433	11		73.864	6.4485	5.6237	8.6443	5.4485
	29.8324	89.4218	46.6182	25.4737					74.242	9.1701	8.47423	9.98969	9.47938	10.1134	8.42268	11.3402	12.5309	9.3505	12.3247	9.13918	11.1804	13.067	13.7474	18.7216	15.0412		74.122	15.9536	9.9433	10.4691	8.7216	11.1959	10.2784	10.6186	10.6649	9.6237	10.4124	8.13918	12	10.1031	10.6701	8.13918	11.5928		74.242	6.134	6.8144	8.2526	5.8144
	29.9846	86.0766	45.0692	24.6913					74.621	11.3299	8.56186	9.85567	9.90722	9.97938	8.39691	11.5619	12.9278	9.5103	10.2113	9	11.2423	12.7526	14.1701	17.0103	14.0515		74.5	15.2577	9.9485	10.1959	8.7268	11.3763	10.2268	10.3608	10.5464	9.3763	10	7.97938	12.6649	10.5155	10.5722	7.97938	11.5464		74.621	5.8299	6.8196	8.0825	5.634
	30.1369	89.7619	43.9792	23.6379					75	11.1598	8.69072	9.6701	9.7732	10.2474	8.05155	12.732	13.7165	9.2216	9.29381	9.2732	11.067	12.9691	14.4485	18.3763	13.567		74.878	15.8454	9.866	10.5206	8.5155	11.2113	10.2526	10.2113	10.2474	9.4536	9.60825	7.81443	12.4485	10.0464	10.7268	7.81443	11.8093		75	5.4381	6.4588	7.5	5.067
	30.2892	80.9154	45.2031	22.8579					75.379	10.4742	8.56701	8.76289	9.65464	9.91753	8.07216	13.6392	11.7113	9.6031	9.24227	9.56701	11.1237	12.7371	13.8557	17.7062	13.3299		75.256	15.732	9.8351	9.99485	8.5979	11.0361	10.5619	10.2216	10.5515	9.3918	9.79381	8.1134	12.933	9.7577	10.4794	8.1134	12.268		75.379	5.3196	6.4124	6.1804	5.0928
	30.4415	79.5771	45.8468	23.4775					75.758	9.8866	8.35052	8.84536	9.56186	10.4381	8.02577	14.7217	10.9381	9.3247	9.13918	10.201	10.9021	13.4536	13.5258	16.6753	13.3247		75.634	15.6701	9.5773	10.299	8.6031	11.3866	10.6082	10.2113	11.2474	9.4588	9.75258	7.92783	12.0052	10.0412	11.4794	7.92783	11.7062		75.758	4.7784	6.5206	6.8093	5.7784
	30.5934	81.032	42.7998	21.0038					76.136	9.1907	8.45361	8.46392	9.6134	12.9897	7.81959	12.5928	10.7113	9.3608	9.13402	10.1289	11.2113	13.5773	13.3299	17.4588	13.9845		76.013	15.3763	9.8093	10.0619	8.5	11.1959	10.4175	10.134	11.0773	9.3814	9.80412	7.96907	11.7165	9.933	11.6392	7.96907	10.4536		76.136	4.3247	6.1753	6.1134	5.5619
	30.7457	83.7295	44.6037	19.1929					76.515	9.4897	7.98454	8.92784	9.93814	12.0155	8.13402	11.7113	10.8196	9.5206	9.32474	10.5052	10.9227	13.4484	13.4948	19.6392	13.4536		76.391	15.5309	9.8608	10.4948	8.5619	11.5567	11.0464	10.1237	10.8505	9.2835	9.74742	8.22165	11.7577	9.8299	11.7474	8.22165	10.0619		76.515	4.5979	6.4124	6.0464	5.3918
	30.898	84.1757	43.9025	18.951					76.894	9.4124	7.80412	10.1289	9.89175	10.8454	7.98454	12.2423	10.701	9.6134	9.77835	10.0361	10.5567	12.9484	14.8144	19.0464	13.7423		76.769	16.1804	9.9588	10.5361	8.3608	11.1804	10.7784	10.3608	10.8505	9	9.73196	7.95361	12.1495	9.9948	11.6546	7.95361	9.68557		76.894	4.3351	5.8041	5.2938	6.1598
	31.0503	87.8076	44.2085	18.101					77.273	9.3144	7.99485	9.35567	9.90722	10.8351	8.14948	13.8763	10.6082	9.6134	10.7165	10.1804	10.7938	12.6495	17.4124	16.0515	13.8505		77.147	15.6598	10.3711	10.2165	8.4897	11.1443	10.9639	10.3402	10.8918	9.1237	9.79381	8.10309	11.9742	9.9948	11.6959	8.10309	9.71134		77.273	4.5567	5.8351	4.5773	6.7423
	31.2026	87.0538	42.6724	16.9297					77.652	10.366	8.26804	8.78866	10.3402	10.1753	8.18557	13.9897	10.7577	9.8763	10.1598	10.299	10.6856	12.9021	17.4639	15.1237	13.5619		77.525	15.4536	9.5361	10.067	8.4227	10.9278	10.9072	10.7577	11.1856	8.9485	9.8866	8.35567	11.8505	9.6031	11.8557	8.35567	9.22165		77.652	4.5258	6.2268	3.3505	4.9536
	31.3545	80.1929	45.6494	17.981					78.03	10.3608	8.22165	8.55155	10.5928	9.86082	8.1701	13.4845	10.732	10.2062	9.15464	10.2062	11.1443	13.0516	15.9381	15.1546	12.7835		77.903	16.5567	9.5361	10.4536	8.634	11.201	11.232	10.4485	11.3247	9.1598	9.95876	8.29381	12.0155	10.1392	10.9278	8.29381	9.56701		78.03	4.8814	5.7526	3.2165	4.6134
	31.5068	74.0121	43.4244	17.8432					78.409	10.1856	7.97423	8.31959	10.9794	9.76804	8.00515	10.1443	10.5516	11.9536	9.14433	10.2268	11.201	12.7577	15.4072	15.0515	12.9433		78.282	16.0515	9.3969	10.1856	8.4639	11.1804	11.2474	10.2113	11.1959	8.8299	9.60825	8.3866	12.0361	9.9845	11.3505	8.3866	9.42784		78.409	4.6134	5.6856	3.6237	4.8093
	31.6591	70.6988	45.1521	16.2559					78.788	9.7629	7.87629	8.29381	11.3144	9.72165	8.24742	9.63402	10.7783	10.3454	8.93814	10.3454	11.2526	12.5155	16.299	15.2216	12.4588		78.66	16.7474	9.5567	10.3814	8.6134	11.2268	10.9485	10.268	11.8351	9.1907	9.64433	8.24742	11.3763	10.0309	11.6753	8.24742	9.35052		78.788	4.0206	5.4948	3.4794	6.0825
	31.8114	75.1273	46.2675	17.6307					79.167	9.567	7.91753	8.31443	12.8866	9.78866	8.13402	9.5567	10.7577	9.9588	9.04639	11.3247	11.1392	12.7423	16.0103	15.5515	12.4588		79.038	17.7938	10	11.299	8.7629	11.0619	11.0876	9.8454	11.3505	9.0979	9.57732	8.43814	11.0876	9.866	11.3608	8.43814	9.17526		79.167	4.5515	5.8711	3.7165	6.1134
	31.9632	67.9373	46.5801	19.1092					79.545	9.4742	7.65979	8.36082	11.0567	9.68041	8.3299	9.35052	10.8557	9.5773	9.14948	11.6649	11.1495	12.366	15.6237	14.8969	12.4691		79.416	17.3351	9.9948	10.8351	8.7371	11.2062	11.0825	9.8969	12.0155	9.3351	9.59794	8.20619	11.5361	10.0412	11.3299	8.20619	9.13918		79.545	4.9588	5.4845	3.8299	7.3814
	32.1155	74.9998	47.925	17.1333					79.924	9.8505	7.96907	8.37113	10.3505	10.1082	8.14433	9.19588	10.6701	9.4588	9.09278	10.5103	11.2217	12.8918	19.9124	14.8247	12.5206		79.794	18.1082	9.9021	10.0979	8.4072	11.4536	10.7371	10.3247	11.9485	9.3969	9.55155	8.23196	11.4227	10.1959	12.2371	8.23196	9.33505		79.924	5.7268	5.9639	4.0155	5.7062
	32.2678	81.9667	47.9443	17.9042					80.303	9.9536	7.91237	8.2268	10.2217	10.9227	8.31443	8.82474	10.9639	9.5928	9.25773	11.0516	11.2217	12.7474	21.9433	14.9433	12.3763		80.172	17.2732	9.5309	10.1392	8.567	11.5928	10.8918	10.3093	12.0619	9.2423	9.71134	8.38144	11.5722	10.1237	12.1237	8.38144	9.69588		80.303	4.9381	5.9175	5.8402	5.5052
	32.4201	83.4642	47.6254	19.2924					80.682	9.7474	7.54639	8.82474	10.2835	10.1907	8.3866	8.86598	10.5722	9.6701	9.28866	11.6907	11.2217	12.9742	22.7629	14.1495	13.0258		80.551	16.4278	9.6443	10.3351	8.6959	11.8918	11.2371	10.7784	11.8557	9.1649	9.96907	8.10309	11.6186	10.0773	11.7216	8.10309	9.71649		80.682	5.7268	5.9639	6.0825	4.6907
	32.5724	80.4159	46.7393	18.9193					81.061	9.6649	7.70103	8.87629	10.134	9.85567	8.36598	8.64948	10.6134	9.8969	9.07732	11.5928	10.8454	12.701	22.3402	14.6443	12.7629		80.929	15.8763	9.7216	10.366	8.7732	11.5464	11.3247	10.6907	11.7887	9.3918	9.53093	8.35052	11.3711	10.1443	11.9897	8.35052	9.40722		81.061	5.6443	5.6186	5.6443	4.5619
	32.7243	89.0292	46.8607	19.9119					81.439	9.6289	7.65464	9.72165	9.50515	9.89175	8.91237	8.47938	10.6701	9.634	9.18557	14.7062	10.768	12.9794	22.0464	16	12.1186		81.307	15.9485	9.6753	10.3763	8.7474	11.1392	10.9227	10.6392	11.8969	9.4536	9.75773	8.41237	11.4588	10.2526	12.0464	8.41237	9.58247		81.439	5.4639	6.3247	5.7474	4.1186
	32.8766	89.4009	44.9927	20.1493					81.818	9.567	7.96392	11.8351	9.73711	9.31443	8.5567	8.65979	11.0052	9.5773	8.90722	13.4536	11.299	12.6186	22.0052	15.4794	12.1031		81.685	15.4845	9.8041	10.4278	8.4588	11.2268	10.9588	10.567	11.2423	10.0258	9.74742	8.20619	11.4278	10.1495	11.9536	8.20619	9.32474		81.818	5.4691	6.3247	5.6959	4.0567
	33.0289	76.1359	46.7842	19.5433					82.197	9.4175	7.53608	9.74227	9.79897	9.41237	8.49485	8.40206	10.6134	9.3144	9.27835	11.9381	11.1804	12.5928	20.2577	15.2577	12.4072		82.063	15.567	10.1186	10.2887	8.6753	10.9227	11.1701	10.9691	11.201	9.8918	9.85052	8.13918	11.8918	11.1134	11.1392	8.13918	9.58247		82.197	5.0773	6.5	6.5722	3.5103
	33.1812	83.3368	43.1122	20.6105					82.576	9.3557	7.60825	9.96907	9.74227	9.40206	8.37113	8.42784	10.7629	9.1237	9.6701	12.1082	11.0722	12.4433	24.232	14.5103	12.3402		82.441	15.8196	9.8041	10.4124	7.9639	11.0825	10.7062	10.433	11.2113	9.1959	9.53608	8.37629	11.5	10.4588	11.4227	8.37629	9.39175		82.576	5.3969	7.0309	6.6082	3.6031
	33.3335	93.7978	46.6948	20.5719					82.955	9.5258	7.64948	8.78866	9.70103	9.41753	8.42268	8.71649	10.701	9.3093	9.04124	13.268	11.1082	12.6856	28.0464	15.3093	12.5258		82.82	17.5567	9.8918	10.134	8.4742	11.5361	11.0773	10.5567	11.1031	9.5928	9.51546	8.27835	11.5464	10.4691	11.3711	8.27835	9.20619		82.955	4.9227	6.6649	6.8093	3.2577
	33.4854	90.1442	47.7275	21.2074					83.333	9.0258	8.08247	8.56701	9.81959	9.28351	8.12371	8.95876	10.3866	9.3041	9.26289	11.5876	10.7371	12.7732	26.4381	17.5	12.5928		83.198	18.1804	9.768	10.1804	8.3711	11.8608	11.1495	10.2577	11.1392	9.5361	9.46392	8.42268	11.4485	10.4485	11.2784	8.42268	9.49485		83.333	4.8402	7.4278	7.9381	3.4124
	33.6377	79.3224	49.882	23.2172					83.712	9.4021	8.88144	8.51546	9.69072	9.45876	7.91753	8.92268	10.6907	9.067	9.37113	12.4021	10.8969	12.8454	19.4175	17.0361	12.6753		83.576	18.567	10.1082	10.2887	8.2835	11.8505	11.6134	10.3299	10.8454	9.634	9.69072	8.25773	12.1598	11.0309	11.0825	8.25773	9.16495		83.712	5.3299	7.7165	10.1649	3.6134
	33.7899	81.8818	47.8168	22.6678					84.091	9.2113	8.13918	8.50515	10.0773	9.26289	8.47423	8.82474	11.5258	9.1598	11.2113	13.0825	10.9021	13.1031	19.2423	15.2784	12.433		83.954	18.768	9.8918	10.0309	8.3763	11.6443	11.6031	10.1907	10.9588	9.3763	9.36598	8.4433	11.4021	9.9175	11.6856	8.4433	9.39691		84.091	5.4588	8.1701	10.5206	3.2216
	33.9422	88.9122	44.3808	24.4631					84.47	9.8402	7.63918	8.37629	10.5979	10.4381	8.10309	8.85052	12.768	8.9021	11.1186	11.3299	11.2629	12.7165	22.2835	15.067	12.5515		84.332	16.4485	10.232	10.232	8.5155	11.634	11.3608	9.9021	10.6134	9.067	9.32474	8.36598	12.201	10.2526	10.9278	8.36598	9.2732		84.47	5.3041	7.0103	11.933	3.8247
	34.0941	90.8985	45.0562	23.3757					84.848	9.5155	7.53608	8.85052	12.0979	11.866	8.1701	8.69588	11.0876	8.8711	9.42268	10.0516	11.3402	12.5206	25.0464	15.2887	12.4485		84.711	16.3608	9.6753	9.89175	8.5103	11.3505	11.5412	9.7732	10.6082	9.4175	9.45361	8.33505	12.2474	11.201	11.2938	8.33505	9.26804		84.848	5.1289	5.6701	12.9485	3.7784
	34.2464	90.7919	45.2541	23.5587					85.227	9.3505	7.73711	9.27835	13.5619	10.5155	8.14948	8.61856	10.4072	9.0722	9.25258	11.5	10.9845	12.6443	24.1031	15.2113	12.3711		85.089	16.9381	10.1959	10.2268	8.4485	11.1237	11.8969	10.0361	10.8299	9.2216	9.39691	8.54124	11.866	9.9021	11.0773	8.54124	9.18041		85.227	4.9897	5.9794	12.9072	3.8299
	34.3987	81.3613	46.4269	25.433					85.606	9.1959	7.42783	9.14433	11.8969	10.1186	8.12371	8.70103	10.1031	9.1907	9.0567	13.0516	11.0722	12.6804	21.2268	14.9278	12.2629		85.467	18.1186	9.7835	10.1134	8.3041	11.9536	11.4742	9.9175	10.8763	9.134	9.23711	8.60825	12.3144	9.9021	10.8608	8.60825	9.16495		85.606	6.3763	4.9124	11.7526	3.4948
	34.551	81.5205	44.1195	25.9891					85.985	9.1701	7.69072	9.26804	11.3196	9.96392	8.19588	8.65464	10.6082	8.8763	9.21649	12.1598	11.1237	12.9742	21.9845	14.7113	12.3402		85.845	16.799	9.8041	10.0979	8.268	11.8454	11.9227	9.8196	10.7165	9.0876	9.28351	8.53608	11.9485	9.799	10.8351	8.53608	9.20619		85.985	5.7784	5.701	9.5052	3.6907
	34.7033	72.5042	45.9425	25.7202					86.364	9.4485	7.47938	8.56701	11.8196	9.76289	8.62371	8.98454	10.4948	8.9742	8.82474	10.6959	11.201	12.4691	18.5464	15.4124	12.5773		86.223	16.6546	9.7062	10.1856	8.5619	12.0206	11.701	9.567	10.9381	9.0979	9.64433	8.47938	12.0567	10.366	10.9794	8.47938	9.54124		86.364	5.4485	5.7784	8.1392	3.5
	34.8552	71.6546	46.9879	25.623					86.742	9.4227	7.58247	8.31959	10.5155	9.58763	8.95361	8.71649	10.3866	8.9897	9.27835	11.5567	11	12.7577	18.6495	15.2938	12.4588		86.601	17.201	9.8763	10.1134	8.4124	11.8711	11.6031	9.6031	11.1443	9.2216	9.3866	8.18557	12.1701	10.4433	12.2165	8.18557	9.19072		86.742	5.9742	6.433	6.268	3.2784
	35.0075	71.3362	45.6558	26.5115					87.121	9.4021	7.69588	8.30412	10.1907	9.56186	9.77835	9.28866	10.3918	8.8763	9.58247	12.3144	11.0619	12.4227	16.6495	15.3454	12.4485		86.98	15.7887	9.6856	10.0309	8.6186	12.1907	11.7629	9.3814	11.5	9.5515	9.48454	8.26289	12.2784	10.4278	11.7629	8.26289	8.75773		87.121	5.5155	6.3763	5.2784	3.1031
	35.1598	72.0583	46.835	26.3532					87.5	9.6598	7.63918	8.54639	9.78866	9.59278	9.85567	8.90722	10.4484	9.1186	10.6959	11.366	11.299	12.6701	15.5361	15.7629	12.7784		87.358	16.0876	9.5258	9.97423	8.8557	12.0825	11.299	9.3351	11.4794	9.3969	9.51546	8.78351	12.567	10.4278	11.7216	8.78351	8.86598		87.5	5.4897	6.7062	5.5567	3.0412
	35.3121	70.3377	48.6774	26.6877					87.879	9.6649	7.45876	8.21134	9.43814	9.6701	9.39691	8.72165	10.3711	8.9794	10.7526	11.0773	11.5464	13.0876	16.6031	15.4588	12.3918		87.736	16.3093	9.4485	10.3299	8.8763	11.6804	10.6959	9.6392	11.4742	9.5515	9.73196	8.86598	12.9175	10.7887	12.3196	8.86598	8.69588		87.879	4.9072	7.7216	4.4072	4.0103
	35.4644	70.2738	47.1218	25.8333					88.258	9.7216	7.74227	8.65979	9.77835	9.54124	8.48969	8.86598	10.5516	9.1753	9.68041	11.2268	11.567	12.8505	17.5773	15.2938	12.0773		88.114	15.8093	9.6907	9.77835	9.1031	12.0206	11.0309	9.6031	11.5825	10.0309	9.36598	8.73196	12.201	10.9278	11.5361	8.73196	8.78866		88.258	5.8402	8.1959	4.9948	4.2113
	35.6162	64.6454	47.7722	27.8386					88.636	9.8041	7.80928	8.93299	9.80412	9.55155	8.45361	8.80412	10.2474	9.1289	10.5206	9.87629	11.4742	12.8093	15.5825	14.799	12.4691		88.492	16.7423	9.8711	10.0206	8.8402	11.8093	10.8093	9.5567	11.8299	9.6289	9.30412	8.9433	12.0206	10.5825	11.6856	8.9433	8.87113		88.636	5.9124	8.7165	5.5103	3.8557
	35.7685	74.5008	49.1681	26.4956					89.015	9.8144	7.96907	10.0206	9.78866	9.58247	8.26804	8.80412	10.5464	9.0361	10.4484	9.78866	12.0155	12.6907	16.9433	16.4588	12.6753		88.87	16.7113	9.7629	10.0773	8.9742	11.7938	10.8557	9.6443	11.8918	10.0567	9.77835	9.2268	11.7526	10.4278	11.6134	9.2268	8.79381		89.015	5.7887	7.1701	5.1753	3.6907
	35.9208	82.8376	49.7483	27.99					89.394	9.7887	8.65464	10.7629	9.50515	9.65464	8.28866	8.86082	10.5722	9.0052	9.86598	9.62371	13.9381	12.5876	17.5464	17.7113	12.5309		89.249	16.8608	9.8247	10.4639	9.0206	11.7268	11.4124	9.5619	11.701	9.5928	9.63402	9.42268	11.8866	10.4021	11.1856	9.42268	8.93814		89.394	5.3505	8.7165	4.7216	3.6289
	36.0731	82.7099	48.8749	29.4439					89.773	10.3351	8.15979	9.03093	9.65464	9.86082	8.25773	9.31443	10.634	8.8402	10.5876	10.0155	16.6083	12.6753	16.268	15.9278	12.6649		89.627	16.0876	9.7113	10.4845	9.0515	11.5773	11.1495	9.7887	11.3866	9.5155	9.66495	9.35052	11.732	10.6495	11.7371	9.35052	9.1134		89.773	5.7784	9.0773	4.232	4.6598
	36.2254	100	48.4098	31.6143					90.152	9.9278	7.84021	9.11856	9.78351	10.8969	8.39175	9.49485	11.0979	9.1959	13.6959	9.62887	17.3917	12.7835	19.9485	15.5052	12.5258		90.005	15.299	9.4588	10.3763	9.5722	11.3351	11.0515	10.2784	11.5928	9.4845	9.69588	9.20103	11.4485	10.6856	11.6289	9.20103	9.66495		90.152	7.4072	11.5979	4.5567	5.3557
	36.3773	89.5177	49.1299	34.7433					90.53	9.9948	7.68557	8.8299	9.80412	10.299	8.45361	9.06186	9.94845	9.0052	14.4433	9.5	15.1443	13.9072	17.8763	15.4691	12.7165		90.383	14.7887	9.7062	10.9381	9.433	11.5567	11.0876	10.1031	11.3351	9.5515	9.68041	9.27835	11.701	11.2887	11.9381	9.27835	8.89175		90.53	9.232	14.8093	3.8196	4.1082
	36.5296	79.4071	50.7616	37.6396					90.909	9.6598	7.66495	8.84021	9.92268	9.8299	8.5567	9.20103	10.2371	9.0979	14.6443	10.2371	12.4072	12.5361	16.3247	15.4794	12.5928		90.761	15.9742	9.634	10.9897	8.933	12.201	11.1907	9.9742	11.3866	9.5309	9.63402	9.6701	11.9639	10.8144	11.4433	9.6701	8.86598		90.909	11.9485	16.8763	4.0928	4.7371
	36.6819	78.462	51.7626	39.0912					91.288	9.4381	7.36598	8.85052	10.4691	10.0516	8.4433	9.41237	10.2783	9.4021	13.567	10.4072	11.6289	12.4072	17.0515	15.4845	12.5155		91.139	15.6753	9.6959	10.4794	8.6856	12.3144	11.4021	10.3299	11.9639	9.366	9.62887	9.1701	12.1649	11.9948	11.6443	9.1701	9		91.288	13.732	18.134	3.4897	4.3918
	36.8342	81.064	49.7735	38.4921					91.667	9.7887	7.5567	8.56701	10.1237	10.8608	8.74227	9.50515	10.0876	9.9897	14.4639	10.3144	11.5722	12.2371	16.3093	15.3505	12.567		91.518	16.0773	9.6237	10.1289	8.9845	12.1804	11.2423	9.9175	11.5515	9.0876	9.3299	9.44845	11.5309	12.1959	11.4536	9.44845	8.87629		91.667	13.7835	17.8505	3.9227	4.1495
	36.9861	82.4339	54.1914	35.164					92.045	9.4845	7.93299	8.87113	9.68557	9.92784	9.26804	9.52577	10.1237	9.7577	15.0619	10.3866	11.9794	12.2629	15.7887	15.1082	13.5361		91.896	16.1804	9.5052	9.94845	8.8402	11.8351	11.5206	9.6237	11.8608	9.0928	9.42268	9.62371	11.7784	14.9948	11.7062	9.62371	9.09278		92.045	10.5052	16.6392	3.7526	4.2577
	37.1384	85.7051	54.4782	33.3597					92.424	9.6649	8.12371	9.16495	10.1082	9.49485	9.30928	9.63918	10.0052	9.2887	14.5412	10.2938	11.6237	12.4124	17.6856	14.933	14		92.274	15.8093	9.9897	9.92784	9.1289	11.3711	11.6907	9.6804	11.4845	9.1443	9.21134	9.2268	12.1598	15.7423	11.7732	9.2268	9.31443		92.424	9.7577	15.4381	3.8247	4.0825
	37.2906	89.9422	52.1067	32.0709					92.803	9.6443	8.0567	8.87113	10.2629	9.61856	9.65464	9.00515	9.90722	9.1546	16.1289	10.3247	11.8144	12.1907	19.6392	15.0515	13.0206		92.652	15.8041	10.0412	9.92784	9.134	11.2474	10.799	9.268	12.0412	9.2784	9.32474	9.46907	12.1495	13.9742	11.9845	9.46907	9.05155		92.803	13.2268	10.9639	3.5103	4.1907
	37.4429	87.9459	51.858	31.6776					93.182	9.9021	7.37629	8.79381	10.6546	9.28866	9.34021	9.17526	10.1237	9.6082	14.0412	10.3299	12.2423	12.567	20.5103	14.9742	12.4485		93.03	16.5361	9.4381	10.1031	9.3969	11.6959	10.8814	9.7474	11.3763	9.5464	8.76804	9.60825	12.1907	12.4845	12.1443	9.60825	9.23711		93.182	20.2165	8.1649	3.6804	4.5
	37.5952	82.094	51.9985	32.6928					93.561	10.0309	7.53093	8.62887	10.4897	9.73196	9.58763	9.6701	10.067	9.4072	12.6392	10.2423	12.6598	12.7062	17.4691	15.0515	12.6237		93.408	16.7165	9.5412	10.067	9.0464	11.6392	11.1495	9.2835	11.4485	9.2732	9.11856	9.29897	12.8505	12.232	12.8041	9.29897	9.10825		93.561	24.5876	7.2887	3.6598	4.5361
	37.7471	92.3533	51.5903	31.8653					93.939	9.6082	7.53608	8.23196	10.634	11.1082	9.44845	9.20103	9.85052	9.8557	16.9536	10.6804	14	12.8454	16.4588	14.5567	12.5464		93.787	16.1959	9.3711	9.35567	9.1082	11.1495	11.0103	9.5	11.4948	9.5258	9.21134	9.52577	12.7629	12.9278	12.5515	9.52577	9.3299		93.939	24.1495	6.4794	2.9794	4.5928
	37.8994	88.5087	53.3117	31.7364					94.318	9.4485	7.36598	8.62887	9.97423	10.0876	9.70619	9.13402	9.60825	9.9381	16.0979	10.1031	14.4175	13.1856	16.4794	14.4845	12.9897		94.165	16.7835	9.1443	9.60309	9.134	11.1186	10.9845	9.4485	12.1443	8.8454	9.02577	9.57732	12.3557	13.232	13.5464	9.57732	9.41753		94.318	23.5876	7.5825	3.1031	3.6031
	38.0517	84.9193	54.9564	32.0417					94.697	9.0361	7.53093	8.49485	10.232	9.79897	9.96392	9.13402	9.7268	10.5155	14.5103	10.134	13.1237	13.7474	16.7526	14.4691	12.7371		94.543	17.0309	9.3918	9.96907	9.2629	11.1495	11.2423	9.5928	12.2938	8.5876	8.92784	9.59278	12.6907	12.5773	14.3557	9.59278	9.01031		94.697	23.5567	7.1856	3.0361	3.7371
	38.204	87.0432	59.5142	30.8931					95.076	9.2062	7.57217	9.15979	9.95361	9.42784	9.86082	9.19072	10.1134	10.4794	15.3299	10.0206	12.5412	13.9897	16.9536	14.3866	12.7526		94.921	16.7474	9.5155	10.3299	9.2835	11.0464	10.866	9.6186	12	8.8969	9.35567	10.3454	12.768	11.9639	16.8505	10.3454	9.02062		95.076	20.134	6.3351	3.634	4.0773
	38.3563	81.2659	62.7013	29.6948					95.455	9.232	7.30412	8.61856	9.80412	9.33505	9.97423	9.1134	10.1804	10.299	14.6134	10.1804	12.3144	13.7526	15.732	14.4433	13.2371		95.299	16.6443	9.1134	10.5206	9.2216	11.2062	11.201	9.4381	12.6495	8.9536	9.76289	10.0928	12.4536	12.9845	17.9845	10.0928	9.21134		95.455	17.7887	6.9021	3.2216	4.4175
	38.5082	80.5115	59.8711	29.6609					95.833	9.0206	7.2732	8.71649	10.3351	9.36082	9.65979	9.11856	10.4536	10.2216	14.0567	10.3144	12.8814	13.5258	15.8247	14.0464	12.9588		95.678	18.6546	9.3247	9.99485	9.4072	11.3814	11.1649	9.0773	12.4691	8.3918	9.9433	9.72165	12.1856	12.5103	15.9639	9.72165	9.3299		95.833	15.2268	6.9278	3.6649	4.3918
	38.6605	79.3115	56.2697	31.0152					96.212	9.2938	7.23196	8.6701	10.8402	9.75258	9.22165	9.61856	10.1546	10.9742	11.7113	9.8866	13.9072	13.4948	15.4433	13.634	13.3505		96.056	18.067	8.9433	9.64433	9.7887	11.3866	10.8763	9.1495	12.5928	8.5567	9.19588	9.86082	12.6495	12.1753	14.1392	9.86082	9.4433		96.212	12.3196	7.5722	3.9485	4.5567
	38.8128	75.2867	53.8407	31.1758					96.591	9.2165	7.29897	8.51031	10.6959	10.0412	9.5	9.93299	9.97423	10.6804	10.3557	9.92268	13.4175	13.7938	14.3093	13.8299	13.7526		96.434	17.8866	9.2113	9.70619	9.5515	11.8093	10.8711	9.0464	12.4021	8.5773	9.18041	9.5	12	12.0258	13.8866	9.5	9.21134		96.591	9.9485	6.3454	5.0979	5.9588
	38.9651	78.1644	50.9595	33.8142					96.97	9.067	7.70103	8.81959	10.0052	10.3608	9.42784	9.41753	10.299	10.5103	10.1495	9.87629	14.268	13.2371	15.268	14.1649	14.0567		96.812	16.6753	9.1031	9.64948	9.2371	11.3814	11.067	8.9124	12.3866	8.8557	9.28351	9.60825	11.866	12.1907	13.2577	9.60825	8.95361		96.97	8.2062	6.3196	5.3711	6.7732
	39.117	78.7276	51.2144	34.3026					97.348	9.2784	7.42783	8.76289	9.49485	9.52577	9.34021	9.01546	10.3608	11.4175	10.7732	9.80928	14.7629	13.1959	15.6856	14	14.0515		97.19	16.6907	9.0258	9.43299	9.6186	11.3763	10.8969	9.5309	12.1546	8.7938	9.10309	9.38144	12.0258	12.0825	13.5722	9.38144	9.17526		97.348	7.3557	7.1856	6.9639	5.8866
	39.2692	69.7004	53.4965	34.1307					97.727	9.1907	7.59278	8.50515	10.134	9.29897	8.58763	8.8299	10.799	12.2165	9.64948	9.82474	13.0876	13.1443	13.8969	14.0619	13.701		97.568	16.1649	8.9691	9.81443	9.4742	11.5052	10.8402	9.5464	12.1392	8.2784	9.70103	10.1959	12.7474	11.933	13.6804	10.1959	8.90206		97.727	7.2526	7.3041	8.0825	6.4124
	39.4215	69.2015	51.7116	35.424					98.106	9.5928	7.41753	8.68557	9.54639	9.80412	8.63918	8.62887	13.3196	10.5052	9.15464	9.92268	12.299	12.9639	14	14.4124	13.3866		97.947	16.3402	9.1392	9.90722	9.3814	12.0773	10.9639	9.4897	12.0876	8.1031	9.60825	9.51546	12.4433	12.0258	13.1237	9.51546	8.92268		98.106	5.9433	6.8041	7.4381	7.268
	39.5738	65.7071	50.3858	38.6818					98.485	9.7268	7.43814	8.93299	9.87113	9.54639	9.12371	8.62371	12.1753	10.3969	8.61856	9.78351	12.201	12.7062	14.3505	14.2062	12.8814		98.325	16.1598	9.0722	9.68557	9.3299	12.7474	10.9794	9.4742	11.8196	8.1649	9.33505	9.3299	12.0103	11.8918	13.3351	9.3299	8.90722		98.485	6.4948	7.3299	6.7474	10.2887
	39.7261	63.5407	51.2911	39.5026					98.864	9.7165	7.51546	8.93814	9.61856	9.56701	8.70103	8.85052	10.3505	10.8093	8.88144	9.6701	12.5052	13.2835	13.7732	14.067	13.2835		98.703	15.8247	8.9639	9.28866	9.3196	12.1959	10.6753	9.6598	11.8351	8.4536	9.65464	9.95361	12.2784	11.8454	13.6186	9.95361	8.78351		98.864	6.4175	7.768	4.4381	15.067
	39.878	69.8918	52.7889	41.7296					99.242	9.2784	7.67526	9.02577	9.51031	9.77835	8.67526	8.89691	9.92784	12.2165	9.92268	9.6701	13.3299	14.4639	13.3866	14.1186	12.7371		99.081	17.1392	8.7938	9.66495	10.4639	11.6546	10.9072	9.4072	11.7938	9.5619	9.37113	9.92268	12.2474	11.6392	12.4175	9.92268	8.60825		99.242	8.1649	8.3866	3.9433	21.0309
	40.0303	70.4435	51.8837	41.5917					99.621	9.3711	7.84536	8.7732	9.78866	9.90206	8.73196	8.46392	9.68557	10.9381	12.0258	9.84021	12.8454	14.8608	13.0206	14.0412	12.7474		99.459	16.5722	8.8144	9.7268	10.9381	11.7113	10.9124	9.4072	11.9227	8.5155	9.51546	9.60309	12.5515	11.4381	12.8093	9.60309	8.74227		99.621	7.6804	8.7938	4.0773	22.0722
	40.1826	74.8617	52.1005	38.0104					100	9.2474	7.80412	8.7732	9.7732	9.78351	9.14433	8.65979	9.76289	12.3247	10.8608	9.80412	13.1031	15.8557	13.0722	14.1649	12.8918		99.837	16.5361	8.7216	9.69588	10.0928	12.4588	10.701	9.7732	11.6856	8.4742	9.16495	9.74742	13.4588	11.0309	12.8093	9.74742	8.86082		100	6.1186	8.0979	4.3144	20.0928
	40.3349	77.1877	51.1317	36.5364					100.379	9.3866	7.8866	9.04639	9.48454	9.81443	8.73711	8.66495	9.63918	14.1598	10	9.76289	14.4278	14.5619	13.299	14.6289	12.6546		100.216	16.7784	8.8093	10.1237	9.4639	11.9433	10.4536	9.3557	11.3866	8.3196	9.38144	9.78866	13.7732	11	12.7629	9.78866	9.04639		100.379	7.0206	7.8969	3.7887	16.9433
	40.4872	72.5464	51.412	36.1203					100.758	9.7526	7.50515	8.68557	9.79897	10.0619	8.62371	8.6134	9.56701	11.6237	11.0722	10.1856	15.2577	13.9588	12.5464	13.8247	12.8247		100.594	16.5258	9.0155	9.85567	9.2938	11.6598	10.5722	9.4278	11.6031	8.2371	8.8866	9.99485	13.933	11.9072	12.6804	9.99485	8.81443		100.758	6.6237	9.1134	3.768	14.3144
	40.6391	62.5316	51.686	37.4181					101.136	9.8814	7.67526	8.76804	9.38144	9.84536	8.52577	8.89691	9.75773	10.6649	9.51546	9.73196	13.0516	13.6753	13	13.9433	12.7268		100.972	16.3196	8.768	9.90206	9.6856	11.2062	10.7062	9.3505	11.7371	8.3763	9.02577	10.201	13.4639	12.1907	12.6546	10.201	8.83505		101.136	5.8505	12.8814	3.2526	10.7938
	40.7914	61.3955	53.3054	40.0114					101.515	9.4794	7.60309	8.94845	9.59794	9.71649	8.89691	8.72165	9.74742	10.3196	9.26804	9.54639	12.4278	14.6031	12.933	13.8402	12.8402		101.35	15.9536	8.6598	9.97423	9.5412	11.268	10.7371	9.2268	11.6237	9.0619	9.04639	10.299	14.1392	12.6186	12.5722	10.299	8.91237		101.515	6.0412	18.7062	3.6495	10.1649
	40.9436	64.6131	54.8095	43.4592					101.894	9.7113	7.57217	8.66495	9.57216	9.69588	9.14948	9.18557	9.73711	11.1804	9.20103	9.67526	12.7217	14.0155	12.6082	14.0928	13.268		101.728	16.4845	8.8402	9.65464	9.5979	11.1443	10.8351	9.3196	12.1546	8.3093	8.95361	10.8505	13.4639	12.6649	13.2216	10.8505	8.80412		101.894	5.268	22.1598	3.567	11.567
	41.0959	69.0102	53.6239	44.4517					102.273	9.9175	7.6134	8.63402	9.71649	9.35567	9.89175	9.9433	9.7268	10.6804	9.64433	9.91237	12.3299	14.0103	12.8351	14.299	13.6753		102.106	16.5206	8.732	9.92268	9.1443	11.0825	11.1907	9.3505	11.6753	8.768	8.97423	11.0052	12.768	12.4433	12.7113	11.0052	8.89691		102.273	5.2732	22.8144	3.9948	13.4588
	41.2482	69.4987	53.541	44.2257					102.652	10.7938	7.46907	9.08763	9.68041	9.36598	9.76289	9.32474	9.64948	10.7371	10.6392	9.91753	12.0722	13.799	12.7887	14.5	12.8351		102.485	16.3866	8.768	9.30928	9.5515	11.134	10.799	9.1443	12.6443	8.7371	8.8866	10.7062	12.8247	12.567	12.9124	10.7062	9.04639		102.652	5.1082	19.1546	3.7062	18.799
	41.4001	74.0865	53.1906	47.9132					103.03	12.6959	7.42783	8.81443	9.8299	9.2268	9.82474	8.61856	9.21649	10.5103	10.7783	10.3196	12.4639	14.1649	12.8093	14.7835	13.1649		102.863	16.5979	8.5825	9.70619	9.201	11.2474	11.3351	9.0412	12.4588	8.9021	8.68557	10.6082	12.6701	12.2474	13.0361	10.6082	8.91237		103.03	4.6237	18.3866	3.4742	25.8969
	41.5524	75.1487	52.1196	47.2778					103.409	11.0722	7.5	9.15464	9.79381	9.34021	9.49485	8.95876	9.46392	11.1649	12.1289	10.3763	12.0567	14.7423	12.7165	14.4124	12.7887		103.241	15.5052	8.7423	9.5	9.4278	11.6186	11.1546	9.1753	11.701	9.5979	8.69072	10.6907	12.4227	12.1907	13.2629	10.6907	8.60309		103.409	4.3247	16.3814	3.7165	25.9072
	41.7047	82.9864	54.5227	45.2024					103.788	10.0722	7.96392	9.77835	9.31443	9.26289	12.6031	8.73196	9.68041	10.433	11.4278	9.91753	11.9588	16.0619	13.0722	14.9742	13.7165		103.619	16.1495	8.4072	9.85052	9.6649	11.6495	11.2165	9.0361	11.8247	9.6546	8.70103	11.0928	12.4948	11.799	13.366	11.0928	8.91753		103.788	3.7938	13.2268	3.8866	24.1082
	41.857	81.1279	52.6553	41.8043					104.167	9.7784	7.95361	9.79897	9.5	9.2268	11.9278	8.84021	9.48454	11.5309	9.70619	9.8299	11.433	17.1856	12.9485	15.134	13.7887		103.997	16.1392	8.6598	9.63918	9.0928	11.567	10.8557	9.0979	11.8196	8.8454	8.85567	11	12.2784	11.7887	13.9175	11	8.85052		104.167	3.866	9.4691	4.3247	16.9897
	42.0089	69.8492	55.2686	40.8546					104.545	9.8041	7.7732	9.3866	9.31443	9.44845	10.0361	8.60825	9.97423	10.8351	8.78351	9.63918	11.067	16.5103	12.8763	15.5619	12.9742		104.375	16.4536	8.6082	9.52062	9.1959	11.3969	10.8557	9.201	11.6443	8.4433	9.71649	11.2783	12.0206	12.0876	14.6856	11.2783	9.13402		104.545	3.4536	9.8196	5.134	12.9639
	42.1612	69.573	56.9706	44.7751					104.924	10.3763	7.62887	9.10825	9.52062	9.18557	11.5052	8.6701	9.87629	11.7835	8.69072	9.88144	11.0103	14.7783	12.8454	14.768	12.8299		104.754	17.2165	8.6443	9.68557	9.1031	11.7217	10.768	9.134	11.6753	8.3557	9.37629	11.232	12.3144	11.9536	15.5412	11.232	8.9433		104.924	3.2526	12.6701	5.6495	9.6856
	42.3135	75.839	53.9874	47.1853					105.303	10.1289	7.99485	9.20619	9.46392	9.30412	10.9278	8.81443	10.1856	14.1701	9.6701	9.72165	10.8196	13.7371	13.0103	14.7062	13.6392		105.132	15.3351	8.5619	9.85052	9.1443	11.1186	10.8918	9.1443	11.9639	8.4794	9.46907	11.1907	12.4175	12.0206	14.6598	11.1907	9.04639		105.303	2.9485	13.299	6.4072	10.366
	42.4658	93.8189	54.4975	48.5259					105.682	9.6082	7.90722	9.31959	9.93299	9.26804	10.4484	8.77835	12.4175	18.9227	11.8505	9.43814	11.1289	13.6082	13.1856	14.9691	13.4433		105.51	16.0825	8.9381	9.56701	8.9381	10.9742	11.1856	9.3041	11.6753	8.3557	10.1753	11.5773	11.933	11.5928	14.0155	11.5773	9.00515		105.682	3.4897	13.5464	5.3969	10.3711
	42.6181	93.9252	51.1696	47.3071					106.061	9.7784	7.81959	9.42268	9.48969	9.13402	9.45361	9.14948	12.8299	19.8093	12.0825	9.42268	11.3247	13.5464	13.4588	14.6392	12.9175		105.888	15.6907	8.6753	9.33505	8.7113	10.9433	10.6649	9.5309	11.634	8.3969	10.4794	11.5155	11.6649	11.4072	13.4794	11.5155	8.56186		106.061	3.5515	15.4381	5.732	10.2629
	42.77	81.4992	52.1514	47.4904					106.439	10.1237	7.7732	9.30928	9.25258	9.34021	9.24742	8.89175	11.2062	17.2577	11.3402	9.2732	10.9794	13.3144	13.1186	14.9381	12.8814		106.266	16.1443	8.2835	9.23711	9.1443	11.3041	10.6031	9.3918	11.3763	8.3557	9.79897	11.4227	12.3711	11.933	13.3814	11.4227	8.8299		106.439	2.8041	17.0515	5.8144	15.6237
	42.9222	67.5445	52.2789	45.5619					106.818	9.5979	7.72165	9.31443	9.58763	9.73711	8.74742	9.04124	9.94845	12.1186	9.85052	9.63918	10.9948	13.3711	13.2732	15.5309	13		106.644	15.8969	8.5309	9.54639	9.2577	10.9227	10.8196	9.5567	11.7938	8.3454	9.14433	11.4691	12.9536	11.0825	13.2371	11.4691	9.07732		106.818	3.7887	16.5825	5.3814	15.0464
	43.0745	63.3392	53.9491	44.0584					107.197	9.2732	8.13402	9.19588	10.1186	9.94845	8.7732	8.90722	9.38144	9.6289	8.86598	9.74227	10.7783	13.5361	13.1753	17.0155	12.9588		107.023	15.933	8.4021	9.25773	9.0979	10.7629	10.1649	9.366	11.6443	8.6701	9.25258	11.7268	14.3144	11.6186	13.2526	11.7268	9.26289		107.197	3.8866	16.7423	5.0206	13.6701
	43.2268	65.2613	51.8965	39.7106					107.576	9.5258	7.81443	9.39175	10.2887	10.6443	8.73196	9.09278	8.95361	9.5876	8.29381	9.86082	10.8711	14.0979	13.0155	16.9639	13.232		107.401	16.1907	8.3505	9.0567	9.0825	10.3711	10.6186	9.5979	11.3969	8.7526	9.2268	11.4742	13.4124	11.7062	13.0876	11.4742	8.99485		107.576	3.9897	16.1237	5.3144	8.4536
	43.3791	63.955	51.9411	36.3125					107.955	9.4021	7.81959	9.34021	9.80928	9.37629	9.24742	8.6134	9.02062	9.9897	8.28351	9.85052	10.8454	14.2938	12.9948	15.4897	15.3557		107.779	16.7216	8.5206	8.92784	9.2062	10.9227	10.299	9.6443	11.3557	8.6134	8.78351	12.1031	13.0052	11.4381	12.0773	12.1031	9.10825		107.955	4.7577	12.4897	5.1804	7.0103
	43.531	72.7694	55.696	38.0172					108.333	10.9278	7.80412	9.44845	9.70619	9.79381	11.0155	9.04124	9.23196	9.4948	8.29381	10.1186	10.7062	15.9742	13.5309	15.4897	13.433		108.157	16.5464	8.4639	8.79897	9.3918	11	10.4381	9.5052	11.6753	8.4948	8.87113	12.6392	14.1753	11.6495	12.4691	12.6392	9.10825		108.333	4.5258	9.4278	5.6082	8.1753
	43.6833	75.6052	51.9728	40.294					108.712	10.933	7.75258	9.38144	9.84021	9.63918	13.2783	8.85567	8.87629	8.7268	8.60825	9.90722	10.6289	15.4484	13.4742	17.6701	12.366		108.535	17.5309	8.4536	9.05155	9.2577	10.5722	10.5515	9.4794	11.1546	8.3557	8.69072	12.0155	13.799	11.4381	11.6546	12.0155	8.83505		108.712	4.8814	9.4433	6.3351	5.7835
	43.8356	60.4714	53.9939	40.6467					109.091	9.8711	7.7732	9.57732	9.6134	9.35567	11.1959	9.00515	8.97938	8.1907	9.19588	9.51546	10.4484	13.9072	13.3918	15.6546	12.366		108.914	17.6392	8.4588	8.88144	9.1134	10.9897	11.3505	9.4175	11.6289	8.3763	8.55155	11.8763	13.9794	11.3969	11.6598	11.8763	9.29381		109.091	5.7938	10.433	7.4278	5.1856
	43.9879	59.0802	54.2169	39.2518					109.47	10.0258	7.66495	9.60309	9.58247	9.42784	11.7371	8.53608	9.09794	8.732	8.39691	9.74227	10.9278	13.366	13.8866	14.5309	12.1082		109.292	16.701	8.701	9.19072	9.3557	10.8454	12.5258	9.4536	11.6856	8.4124	8.46392	11.4742	14.3711	11.2835	11.8969	11.4742	8.83505		109.47	5.201	10.9742	5.9227	5.5052
	44.1398	59.7174	54.5037	36.5792					109.848	10.3814	7.86598	9.33505	9.76289	9.88144	10.3505	8.77835	8.93299	10.0361	7.92783	9.47423	11.2474	12.9742	13.7887	14.6907	12.2474		109.67	16.2371	8.6031	9.53093	9.0567	10.8505	11.4381	9.6598	11.0258	8.4536	8.47423	11.701	15.7732	11.5309	11.799	11.701	9.06701		109.848	4.9278	11.5361	5.0773	6.8041
	44.2921	59.4305	53.8026	33.9702					110.227	10.8814	8.28866	9.23711	9.70103	10.5155	9.41237	8.52577	9.21649	8.7268	7.99485	10.2371	10.9175	12.8969	14.567	14.4227	11.9948		110.048	16.8763	8.6289	9.06186	9.1959	10.7783	11.3299	9.2526	11.2835	8.5309	8.54124	11.567	14.6856	12.3247	11.7526	11.567	8.95876		110.227	5.1546	12.5361	6.5722	6.0464
	44.4444	68.5854	53.9874	31.1283					110.606	12.6495	8.7732	9.2268	9.47423	11.2783	9.06701	8.75773	9.20619	8.9021	7.80412	10.0103	10.8557	13.1907	15.8608	14.6753	12.2474		110.426	17.8918	8.4072	8.51031	9.3093	10.3454	10.866	9.5412	11.268	8.3918	8.39175	11.6546	14.5567	13.0103	11.6804	11.6546	9.00515		110.606	4.768	13.7423	7.2268	6.1907
	44.5966	62.8822	54.0574	32.2225					110.985	10.2268	9.23711	9.17526	9.82474	9.91753	8.75773	9.04639	9.30928	9.8247	7.58763	9.36598	10.7371	15.0825	14.4691	14.4691	12.1804		110.804	16.3711	8.5155	9.03093	8.7732	10.4845	11.1701	9.6804	10.8814	8.634	8.63402	11.1959	13.8918	14.3247	12.1649	11.1959	9.59278		110.985	5.9278	16.4485	6.5464	6.7371
	44.7489	59.1438	51.4567	34.2415					111.364	9.6649	8.56701	9.29381	9.84021	9.97423	8.86082	8.74227	10.2371	8.5155	7.80412	9.60309	10.9381	14.3711	14.0979	15.0309	11.8557		111.183	16.134	8.7887	9.25258	9.0464	10.4794	10.9948	9.3918	11.0103	8.6289	8.43814	11.3814	12.9897	12.9072	12.5773	11.3814	9.03608		111.364	8.6649	18.6082	7.2938	6.8763
	44.9008	62.0962	51.1633	39.0437					111.742	9.8144	8.31959	8.8866	9.36598	9.84021	8.77835	8.87113	12.7423	7.933	7.75773	10.3402	11.5206	13.0773	14.4278	14.9278	12.2268		111.561	16.1546	8.8247	9.60825	8.8454	10.768	11.3093	9.8247	11.366	8.2577	8.69072	10.9175	12.7835	12.2887	12.8041	10.9175	8.84021		111.742	11.433	22.0876	9.3969	7.433
	45.0531	62.7229	53.7961	39.0436					112.121	9.9072	8.57732	9.09794	9.52062	9.52062	9.19588	8.97423	10.5412	7.7216	7.69588	12.0567	11.3402	12.3814	14.7887	14.8505	12.9639		111.939	16.2784	8.8814	9.19588	9.201	11.1959	10.8454	9.7526	11.2938	8.5	8.69072	11.3196	13.9175	11.701	13.0464	11.3196	9.19072		112.121	12.2629	22.1907	11.4278	5.8402
	45.2054	57.4873	52.1769	37.9742					112.5	9.2784	8.21134	8.99485	9.2732	9.70103	10.6701	8.77835	10.0103	7.5722	7.81959	10.4124	11.0155	12.6907	14.7113	15.2887	12.1649		112.317	16.4485	8.8041	8.82474	9.1186	10.9021	11.0309	9.5722	11.3814	8.5825	8.83505	11.5722	12.701	11.7474	13.0515	11.5722	8.87629		112.5	12.5722	22.1186	11.9278	4.9175
	45.3577	54.3542	52.8083	39.8237					112.879	9.0773	8.46392	8.99485	9.4433	10.0412	9.69588	9.11856	9.42784	7.6701	7.94845	9.21134	10.9639	13.134	14.6134	15.5	11.768		112.695	16.6289	9.0052	8.63918	9.5	11.3557	11.1495	9.4639	11.2268	9.0258	8.66495	11.0928	13.2784	11.5825	12.8041	11.0928	9.02062		112.879	11.299	22.1237	10.6649	4.3041
	45.51	61.6292	56.1353	41.04					113.258	9.5309	8.56701	9.35052	9.70619	9.98969	8.89175	9.5567	8.96392	7.7784	7.7835	9.14948	10.9897	13.2062	14.866	18.567	11.7062		113.073	17.1907	8.9742	8.78351	9.1031	11.4021	10.9381	9.3608	11.6443	9.3711	9.11856	11.8041	13.634	10.6082	13.3969	11.8041	9.08763		113.258	10.0722	23.4021	8.6443	3.701
	45.6619	57.3705	57.4169	41.9353					113.636	9.1701	8.71134	8.8866	8.98454	10.7423	8.4433	8.91237	9.07216	7.7784	7.84021	8.98969	11.1598	13.0619	15.5464	17.3608	11.8763		113.452	17.8402	9.0567	8.85052	9.2216	11.8351	10.6649	9.134	12.1649	9.7784	8.65979	11.799	13.5	11.1392	12.6289	11.799	9.18557		113.636	10.0464	21.5412	7.0825	4.3351
	45.8142	60.0042	53.1204	42.2995					114.015	8.9381	9.01031	9.19588	9.41753	10.4433	8.56186	9.13918	8.74227	8.1959	7.9433	8.76804	11.4948	13.0567	16.1546	16.1237	12.6289		113.83	17.3247	8.7423	8.66495	9.1701	11.5103	10.2938	9.299	11.6237	9.4639	8.41237	11.8247	12.7371	10.6959	12.7887	11.8247	9.40722		114.015	11.3351	19.5928	7.7062	4.0052
	45.9665	54.8748	54.746	40.2352					114.394	9.0619	8.95361	8.96392	9.13402	9.87629	8.73196	8.90722	9.13918	8.0103	7.86082	8.85567	11.1959	12.6649	15.134	15.7423	13.0928		114.208	17.3247	9.2216	8.65979	9.4588	11.3918	10.5309	9.2938	11.7113	9.4588	8.29381	11.7371	13.2784	10.732	13.3557	11.7371	8.91237		114.394	9.799	18.9794	9.7113	3.9433
	46.1188	57.349	52.9291	38.8018					114.773	9.0515	10.5722	9.01031	9.45361	10.134	8.53608	9.20103	8.8299	7.6907	7.93814	8.98969	11.1907	12.3351	14.7062	16.8041	12.0825		114.586	17.8299	8.7423	8.89175	9.3299	11.1134	10.4485	9.4845	11.8041	9.3196	8.19072	11.5052	13.1546	11.1701	12.1649	11.5052	8.97423		114.773	7.4021	17.5722	13.0052	3.4278
	46.2711	71.5587	53.9109	34.809					115.152	8.8608	14.1237	9.40206	9.2268	10.2062	9.29897	9.35567	8.71134	7.7938	7.93814	8.89175	11.3093	12.5361	15.4948	18.6701	11.6031		114.964	17.3814	8.7268	8.78866	9.1804	11.4433	10.3247	9.3557	11.5825	9.7062	8.2732	11.6031	13.4175	11.0464	13.1186	11.6031	8.87113		115.152	5.5361	15.2835	13.7577	3.7732
	46.423	83.2519	53.6051	36.482					115.53	9.0928	13.2062	9.29381	9.02062	10.7629	9.64948	9.8866	8.64948	7.7629	8.18041	8.67526	11.2371	12.7217	17.933	21.3093	11.7165		115.342	17.0464	9.067	8.84536	9.1289	11.5979	10.6031	9.9485	11.1856	9.5052	8.20619	11.5567	13.4227	10.7268	12.6598	11.5567	9.11856		115.53	5.1546	18.4278	14.3402	4.4897
	46.5752	81.1278	50.0794	40.3461					115.909	9.2887	12.567	9.20103	9.41237	9.68041	9.97423	9.23711	8.63918	7.6237	8.04124	8.8866	11.1804	12.4021	18.0876	21.8454	12		115.721	16.567	8.9639	9.00515	8.8814	11.3299	10.3814	9.732	11.433	9.2216	8.17526	11.1082	12.6649	10.9175	12.6649	11.1082	9.1701		115.909	4.8247	21.3557	15.0825	4.0361
	46.7275	74.1715	52.2087	42.8759					116.288	10.1082	11.8918	9.32474	9.37629	9.40206	10.6495	9.07216	8.30928	7.6031	8.0567	8.97938	11.0361	13.0309	16.4588	19.3557	12.0361		116.099	16.5876	9.3402	8.39175	8.9742	11.4227	10.3351	9.7113	11.8041	9.3814	8.65979	11.4639	13.1289	10.1856	13.1443	11.4639	9.05155		116.288	4.4175	23.067	15.0258	4.0361
	46.8798	75.1168	51.4245	41.3859					116.667	9.3763	11.9278	9.19072	9.21134	9.54124	12.3093	9.43814	8.2732	7.6753	8.16495	9.19072	11.3557	12.9124	15.8196	17.6289	13.134		116.477	16.2629	8.9845	8.73196	9.067	11.2732	10.567	9.9381	11.3247	9.0876	8.26804	11.6082	12.7835	10.6649	13.0412	11.6082	9.20103		116.667	3.9536	25.1959	11.2577	4.134
	47.0317	70.7199	50.6981	41.8789					117.045	8.7835	11.9536	9.07216	8.97938	9.40206	10.6082	9.91753	8.76804	7.5206	8.31443	9.49485	11.1959	12.9124	15	16.5928	14.5		116.855	16.7474	9	8.37629	8.9897	11.3918	10.433	10	11.1289	8.933	8.44845	11.5979	12.6907	10.8505	12.4691	11.5979	9.1701		117.045	5.2216	25.3351	7.8866	4.9021
	47.184	69.7427	52.1962	37.8363					117.424	9.1546	10.5825	9.41753	9.48969	9.48454	9.43814	9.69588	8.77835	7.4742	8.66495	9.14433	11.5258	12.9433	14.7835	17.2216	14.7423		117.233	17.567	9.0258	8.56186	8.9639	11.3402	10.299	10.2732	11.3093	9.4072	8.62887	11.1959	12.7062	10.7938	12.8454	11.1959	8.92268		117.424	5.067	20.9536	6.6598	7.5
	47.3363	71.3359	50.9594	34.4878					117.803	8.799	11.7217	9.59278	10.0412	9.56701	9.46392	9.8866	8.8866	7.6134	8.52577	8.85567	11.3351	12.9691	14.366	18.3505	13.3402		117.611	16.8711	8.933	8.5567	8.9742	11.3144	10.4794	10.1134	11.0258	9.8866	8.36082	11.0825	13.1443	10.9175	12.5155	11.0825	8.77835		117.803	4.8093	16.366	5.7835	5.8093
	47.4886	74.3199	54.5038	30.7755					118.182	8.8711	13.1186	9.26289	9.7732	9.66495	9.52062	10.5	9.18041	7.6649	8.36082	9.18557	11.5309	12.8299	14.2577	18.5979	12.4433		117.99	18.2526	9.0773	8.96392	9.4485	11.6443	10.5206	10.1598	10.9742	10.067	8.55155	11.0619	12.7216	11.232	12.3093	11.0619	8.85567		118.182	5.2423	13.9897	5.2474	4.5103
	47.6409	76.338	50.2772	31.3385					118.561	8.933	12.1237	9.03608	9.64433	9.59278	9.69072	9.86082	8.98969	7.5206	8.13918	8.85567	11.2783	12.8351	14.299	22.7165	12.2268		118.368	16.8814	9.067	8.7268	9.3608	11.6031	10.6082	10.3711	10.7784	9.299	8.5567	10.7423	12.9588	11.3557	12.1546	10.7423	8.27835		118.561	5.9536	12.9845	4.4794	4.634
	47.7928	72.8972	50.6277	31.6528					118.939	8.7526	11.4175	9.26289	9.27835	9.58763	9.69588	9.08763	8.45361	7.4691	8.27835	8.86598	11.4021	12.8814	14.3505	23.3351	11.9536		118.746	16.3041	9.0722	8.42784	9.3093	10.8711	10.9381	10.9278	11.0309	9.4948	8.50515	10.866	12.768	11.6804	12.3093	10.866	8.39691		118.939	5.8041	14.6649	4.9897	4.4691
	47.9451	77.4956	49.0343	30.6647					119.318	8.9691	12.4021	9.07732	9.08247	9.26289	9.8299	8.86082	8.41237	7.6289	8.00515	8.95361	11.567	12.7371	14.6649	24.6134	12.2371		119.124	16.134	9.0773	8.97938	9.634	10.9794	10.6546	10.6959	11.4485	8.9485	8.31443	10.6289	12.3969	11.5825	11.8608	10.6289	8.51546		119.318	6.2268	15.2938	4.7526	4.5412
	48.0973	80.5437	51.3674	30.7348					119.697	8.7732	12.5825	8.96392	9.1701	9.3866	9.89175	8.79381	8.04639	7.7062	7.92268	9.09278	12.5516	12.6134	14.0155	26.2938	11.9794		119.502	16.433	9.1598	9	9.3918	11.1237	11.1959	10.8196	11.6546	8.8144	8.26804	10.6959	12.2835	12.0515	12.4227	10.6959	8.35567		119.697	6.0361	16.4536	4.4639	4.3608
	48.2497	82.5402	54.3825	32.8149					120.076	8.8711	12.8918	8.80928	9.14948	9.47423	9.68557	8.50515	8.27835	7.6186	8.04124	8.71134	12.6959	12.8814	16.1186	24.7165	12.3041		119.881	16.6649	9.0876	8.68557	9.067	10.8608	11.8299	11.0361	13.0979	8.8299	8.48454	10.3041	12.433	13.0567	12.5619	10.3041	8.5		120.076	5.6031	20.9742	4.9742	4.7165
	48.4019	86.852	54.9181	35.1436					120.455	8.6907	11.9072	8.84021	9.36082	9.49485	10.2423	8.48454	8.14433	7.5206	8.24227	8.93814	11.7268	13.0516	16.5464	25.3196	14.3351		120.259	16.0567	9.0258	8.46907	9.0464	10.5567	12.0825	11.0155	12.6082	8.7423	8.2268	10.7423	12.634	14.8041	12.0361	10.7423	8.44845		120.455	5.1082	19.7835	4.9948	4.1804
	48.5538	83.6447	54.4654	42.0733					120.833	8.6804	13.2783	9.01546	8.96907	9.6134	12.3351	8.42784	8.36082	7.7371	8.51546	8.8866	11.5464	12.9072	15.0052	22.4072	13.6031		120.637	16.6907	9.201	8.60309	9.1082	10.6753	11.4742	11.0361	11.9588	8.768	8.56701	10.6546	12.2629	13.8196	13.0258	10.6546	8.37113		120.833	5.6495	20	4.1495	4.1392
	48.7061	82.3916	49.5761	40.1334					121.212	8.5567	12.9845	9.04639	8.93814	9.48969	11.3093	8.59794	8.59278	7.6186	8.41237	8.91237	11.4948	12.7577	14.5206	24.7526	12.6959		121.015	17.6649	9.0928	8.65979	8.9433	10.5722	10.9897	10.866	11.8351	8.8144	8.35567	10.2474	12.2268	11.9433	12.2526	10.2474	8.20619		121.212	5.0876	21.4072	4.1443	4.8351
	48.8584	89.422	48.0588	36.803					121.591	8.6856	11.7835	9.13402	9.35052	9.29897	10.9072	8.95361	9.80928	7.4897	8.15464	8.97938	11.5	12.2938	15.0979	27.8299	12.8247		121.393	16.5309	9.0876	8.6134	8.8247	10.6753	10.9381	10.7423	11.4948	9.1031	8.65464	10.0876	12.9588	11.3402	12.3351	10.0876	8.21649		121.591	5.6031	17.8608	3.9742	4.4897
	49.0107	93.1075	49.6781	38.9827					121.97	8.8918	10.5928	9.30412	9.43299	9.45876	12.799	8.79897	10.8247	7.732	8.09794	9.1134	11.3093	12.7732	14.6598	25.2835	14.8093		121.771	16.2474	8.8711	8.76289	9.268	10.6649	10.8763	11	12.3454	8.9278	8.71134	10.201	12.4536	11.7423	12.4588	10.201	8.26804		121.97	6.5979	18.7268	4.232	4.3402
	49.1626	87.9882	49.608	41.7906					122.348	8.8608	9.48969	9.33505	9.59794	9.38144	14.3814	8.74742	9.02062	7.8763	8.33505	8.81443	10.9433	12.7423	16.0567	23.5103	14.3041		122.15	16.6237	9.0103	9.57732	9.5825	10.8866	10.6392	11.2732	11.8711	8.7268	8.5567	10.1753	11.8454	11.232	12.4742	10.1753	8.29381		122.348	6.8814	21.1082	4.299	3.8711
	49.3149	78.1223	49.0596	43.301					122.727	9.0825	9.28351	9.1134	9.42268	9.60309	13.6804	8.94845	8.45361	7.7423	8.80928	8.80412	11.1134	12.4794	15.1289	21.9175	13.0258		122.528	16.2474	9.2113	9.19072	9.5	10.6031	10.4175	11.1443	11.5052	8.9072	8.84021	10.232	12.0619	10.7268	13.6082	10.232	8.07216		122.727	6.9588	21.8814	3.8041	4.5361
	49.4672	74.5857	48.9066	42.2722					123.106	9.0464	9.38144	9.20103	9.08247	9.26289	10.9639	8.77835	9.42268	7.5567	8.68041	9.15979	11.0052	12.2887	14.6495	24.0103	12.4021		122.906	15.933	9.0464	8.59794	9.5876	10.4742	10.3505	10.7784	11.4845	9.7577	8.53608	10.3093	11.6443	11.3093	14.0412	10.3093	8.21649		123.106	7.6753	21.1237	3.7887	4.768
	49.6195	80.4904	53.5793	39.7762					123.485	9.1082	9.83505	9.63402	9.31959	9.6134	10.4175	8.25773	9.84021	7.7268	8.29381	8.57732	10.9536	12.4742	16.5258	24.6649	12.5155		123.284	16.7216	9.1959	8.61856	9.5	10.8505	10.2474	10.567	12.0361	9.3351	8.39175	10.7526	11.7268	11.2216	15.9175	10.7526	8.31959		123.485	7.6031	21.0464	3.4175	5.3711
	49.7718	83.6129	52.7125	38.5011					123.864	9.1289	11.4948	9.59794	9.16495	9.71134	11.2113	8.36082	9.95361	7.8505	8.05155	8.74742	10.5619	12.2423	14.4897	26.2835	12.4227		123.662	17.8505	9.567	8.45361	9.6804	10.4691	10.2938	10.7835	11.0722	10.2062	8.4433	10.4588	11.1804	11.1289	15.1392	10.4588	8.26804		123.864	6.9485	21.1289	3.4227	6.7062
	49.9237	88.0733	52.9738	39.0798					124.242	8.9588	12.9484	9.52062	9.38144	9.64948	13.3608	8.25773	11.2938	7.7474	7.83505	8.6134	10.9536	11.9742	14.0464	23.7835	13.1134		124.04	18.0619	9.634	8.6701	9.4639	10.433	10.1289	11.0928	11.2165	10.5464	8.52577	10.8093	11.299	10.7938	14.1082	10.8093	8.07216		124.242	7.1959	23.7474	2.9742	5.5825
	50.0759	85.0254	51.0996	38.458					124.621	9.1701	14.5567	8.8299	9.20103	9.56186	13.3093	8.25258	9.63918	7.799	7.98969	8.57216	10.9691	12.0722	14.7423	22.4948	12.799		124.419	18.2784	9.5722	8.35052	9.3505	10.5773	10.3608	10.7474	10.9124	10.2216	8.32474	10.9691	11.2835	11.4227	12.7268	10.9691	8.08247		124.621	8.1082	27.0309	2.732	5.134
	50.2282	78.9824	51.0551	34.9221					125	8.933	11.8505	8.96907	9.39175	9.87113	11.3299	8.2268	9	7.7165	8.20619	8.57216	11.0258	12.3196	14.6237	24.9124	12.0773		124.797	18.7835	9.5619	8.24742	9.8711	10.5619	10.232	10.5876	10.8608	9.5825	8.28866	10.5722	10.8763	11.299	14	10.5722	8.21649		125	8.7887	22.3505	3.3505	5.2474
	50.3805	80.0125	49.5697	31.8381					125.379	9.1289	11	8.76804	9.5567	9.64948	9.76804	7.9433	9.73196	7.6031	7.85567	8.69072	11.067	12.0412	14.4278	28.5	11.7938		125.175	17.3505	9.3969	8.29897	9.732	10.268	10.3144	10.4588	10.768	9.2732	8.2732	10.7887	11.1649	12.5825	13.3402	10.7887	8.1134		125.379	7.8763	18.3351	3.7165	5.1443
	50.5328	80.6179	45.9423	30.7755					125.758	9.2835	10.8557	8.88144	9.46392	9.79897	9.1701	8.05155	10.7165	7.768	8.02577	8.60825	10.8918	12.1753	15.0258	27.4691	11.634		125.553	15.8351	9.6082	8.20619	9.6546	10.6701	10.2216	10.0619	11.0515	9.4845	8.29897	10.1856	11.134	11.0928	13.8505	10.1856	8.43814		125.758	7.4072	14.4948	3.6804	5.1701
	50.6847	69.1905	46.6437	29.7084					126.136	9.5206	10.5876	8.79381	9.14948	9.82474	9.05155	8.23196	11.134	7.701	7.7165	8.66495	11.0155	12.2577	14.5979	22.2526	11.7732		125.931	16.6392	9.4588	8.18557	9.3608	10.6186	10.1546	10.2835	10.6959	9.4381	8.2268	10.2165	12.3093	11.1546	13.1907	10.2165	8.39691		126.136	7.6031	9.9227	4.1495	5.3041
	50.837	68.1074	46.0508	27.9674					126.515	9.5206	10.1392	8.8299	9.34021	9.59794	9.21134	8.06701	11.2474	7.7732	7.96907	8.58763	10.6031	12.3918	14.6598	22.2629	11.5464		126.309	16.0515	9.3299	8.1701	9.768	10.3196	10.0928	10.3763	11.0206	9.7732	8.09794	10.4484	11.1907	11.3196	13.5155	10.4484	8.14433		126.515	6.5103	7.6134	3.9175	5.7835
	50.9893	70.1679	46.3568	30.8749					126.894	9.4124	10.7887	8.85052	9.5567	9.54639	9.01031	8.28351	12.3093	8.0052	7.7835	8.51546	10.8557	12.0516	14.1237	22.299	11.3557		126.688	16.7268	9.0258	8.06186	9.866	10.2938	10.4072	10.6031	10.8866	10.1237	7.92783	10.2113	11.0515	11.2113	13.3608	10.2113	8.34536		126.894	6.2474	7.0722	4.9072	5.6649
	51.1416	70.4755	47.0007	33.8436					127.273	9.4381	9.40722	8.76804	9.58763	9.64948	8.88144	8.10825	15.7887	7.8093	7.75258	8.55155	10.732	11.8247	14.2113	20.5309	11.8557		127.066	16.634	9.1804	8.10825	10.0361	10.1753	10.0052	10.3969	10.6907	9.768	8.27835	10.5103	11.1804	12.1959	12.6392	10.5103	8.52577		127.273	6.732	7.0619	6.0876	5.9588
	51.2939	66.1852	47.0135	33.9612					127.652	9.5103	10.134	9.0567	9.58247	9.56701	8.99485	8.23711	12.6907	8.0464	7.89691	8.6701	10.8505	12.2629	14.4485	19.1804	11.6856		127.444	16.634	9.2216	7.85567	10.1753	9.9433	10.2629	10.2784	10.9072	10.2474	8.06186	10.299	11.4691	11.5464	13.0928	10.299	8.55155		127.652	7.3144	6.7629	4.9588	5.7371
	51.4458	67.5977	51.291	34.3501					128.03	9.3196	10.3505	8.76804	9.47938	9.62887	9.01546	7.93814	14.3093	7.7371	7.91237	8.24742	10.6856	12.6392	14.7835	18.7371	11.9485		127.822	16.1701	9.1031	7.94845	10.2629	10.2835	10.1598	10.4536	10.9227	11.7526	8.23196	10.5516	12.6392	11.6031	13.067	10.5516	8.60309		128.03	8.0619	6.567	5.4691	6.6237
	51.5981	70.3481	52.9737	32.0936					128.409	9.6804	10.2165	8.59794	9.39691	9.71134	9.52062	8.09794	16.4845	7.7887	7.94845	8.39175	11.0155	12.5052	14.5773	17.201	11.701		128.2	16.6237	9.2784	7.7732	9.9845	10.3763	9.8814	10.5619	10.8505	12.5722	7.97423	10.4742	11.8041	13.2216	13.4278	10.4742	8.3866		128.409	7.3814	8.1598	4.3608	5.9021
	51.7503	63.0522	48.4797	33.3349					128.788	9.5825	9.14433	8.45361	9.76289	9.59278	10.1753	7.76804	15.9381	8.0464	7.96392	8.3866	10.8866	12.0052	14.9072	14.9536	11.7268		128.578	16.4175	9.4278	7.93814	10.0722	10.5206	9.9845	10.5619	11.2835	10.0155	8.19588	10.6186	10.9639	11.5619	13.1134	10.6186	8.73711		128.788	8.0928	11.134	4.0103	5.5155
	51.9027	57.6254	47.3004	33.1607					129.167	9.6701	9.24227	8.30412	9.63402	9.54124	10.5103	7.74742	13.7474	7.9278	8.00515	8.3299	11.0258	12.0876	14.4691	14.4588	11.9588		128.957	16.4485	9.0876	8.20103	9.9124	10.7217	10.1031	10.6134	11.0773	9.9485	7.69072	10.3454	12.1443	10.4588	13.3814	10.3454	8.59794		129.167	7.8041	15.1237	3.2113	5.2526
	52.0545	52.9311	46.2804	35.5709					129.545	9.4381	8.65979	8.79381	9.28351	9.14948	10.6546	7.73196	11.6134	8.1546	8.2268	8.5	10.8505	11.8608	14.7423	14.366	12.3557		129.335	15.5773	9.6959	7.95361	10.4021	10.3454	10.0464	10.4536	11.0155	9.6753	7.98969	9.90206	12.6649	10.5412	13.3402	9.90206	8.74742		129.545	9.3866	17.5773	3.134	5.2629
	52.2068	48.7892	47.4532	36.819					129.924	9.4536	9.06701	8.38144	9.46392	9.46907	9.35052	7.85052	11.5309	7.8351	7.96907	8.48969	10.9072	11.8196	14.8144	13.8711	12.0979		129.713	16.5773	9.5464	7.8299	9.9845	10.6289	9.9639	10.7526	11.2835	9.5825	7.86082	10.1443	12.0309	11.0928	13.4175	10.1443	8.36082		129.924	10.3247	19.2165	2.6237	5.0361
	52.3591	53.3455	49.825	39.7016					130.303	9.6186	8.73196	8.59278	9.73711	9.50515	9.24742	7.71134	11.8969	8.2268	8.32474	8.38144	11.0825	12.134	15.366	13.9433	12.0825		130.091	15.5722	9.3711	7.62371	10.5722	10.9278	10.1186	11.1289	11.5155	9.9433	8.07732	9.91237	13.0619	12.0103	12.9897	9.91237	8.38144		130.303	10.9381	20.8196	2.3144	5.634
	52.5114	52.092	47.6192	41.8155					130.682	8.9381	8.84021	9.03093	9.73196	9.60309	9.16495	7.75773	13.0516	8.4691	8.02062	8.08763	10.6082	12.268	14.7629	13.6443	11.9948		130.469	16.268	9.2732	7.62887	9.9794	10.9433	10.0464	10.799	12.0258	10.3196	8.09278	9.75258	12.2938	10.9072	12.8351	9.75258	8.41753		130.682	9.2784	21.5464	2.2938	4.7887
	52.6637	58.6344	49.4552	43.0862					131.061	9.3505	8.83505	10.3763	9.56186	9.73196	8.96392	7.80412	13.6237	8.1495	7.84536	8.29381	10.8093	12.1237	15.5	13.6186	12.5619		130.847	16.3041	9.232	7.6134	9.9639	10.7577	10.4485	10.9433	12.9588	10.2423	8.78866	9.62887	12.866	10.4536	12.8093	9.62887	8.18041		131.061	9.4948	21.9794	2.6392	4.5206
	52.8156	55.0232	44.725	45.1324					131.439	8.9691	8.8299	9.24227	9.71649	9.57732	8.82474	7.92268	13.0516	8.0515	7.80412	8.69588	11.067	12.433	14.7268	13.8299	12.6546		131.226	16.2474	8.8814	7.70103	9.7784	10.8814	10.2423	10.2474	12.4948	10.3196	8.22165	9.42784	12.9021	10.1392	11.8196	9.42784	8.26289		131.439	9.9227	20.8299	3.2268	4.0928
	52.9679	55.7559	45.0883	42.5978					131.818	9.1649	8.90722	9.03608	9.65979	9.80928	8.76804	7.83505	14.2113	8.0773	8.09278	8.29381	11.0567	12.1856	14.5722	13.4845	12.5979		131.604	15.7474	9.0258	7.69072	10.1546	11.1392	10.5309	10.0103	11.8763	10.3454	8.40722	9.36082	13.5103	9.7938	12.0619	9.36082	8.2732		131.818	10.232	17.7062	2.7835	4.7526
	53.1202	50.6798	43.7941	44.4111					132.197	9.366	8.87629	9.07732	9.47423	10.0876	8.69072	7.58763	11.3247	8.1959	8.27835	8.16495	11.2423	12.2938	14.6443	13.5052	12.4794		131.982	15.8144	9.201	7.7268	10.0515	10.8402	10.4948	9.8918	11.1546	10.5773	8.34536	9.11856	13.6959	9.8093	12.5	9.11856	7.90206		132.197	11.0979	16.4588	3.3299	4.4485
	53.2725	50.6904	42.9147	50.2239					132.576	9.4072	8.78866	9.48454	9.76289	9.8866	8.83505	7.73196	10.9845	8.2577	7.88144	8.60309	10.8969	12.0155	14.866	13.3866	12.5052		132.36	16.3093	9.1959	7.90722	10.0619	11.1237	10.5825	10.1289	10.9072	9.4278	8.26804	9.26289	12.4175	10.0619	12.4072	9.26289	8.20619		132.576	13.1495	14.4124	3.2526	4.3402
	53.4248	53.409	43.4436	51.2481					132.955	9.4227	8.97423	9.98969	9.63402	9.72165	9.05155	7.89175	10.9021	8.232	8.28866	8.4433	11.2732	12.5825	14.634	13.0876	12.4845		132.738	16.6804	9.3351	7.73711	10.3144	10.8196	10.9948	9.8144	10.8041	9.2629	8.23711	9.43299	12.8918	10.3247	11.866	9.43299	8.01031		132.955	15.8763	12.4845	4.4227	4.2526
	53.5767	53.5365	43.9283	51.7273					133.333	9.366	8.53093	9.62887	9.73196	9.66495	9.05155	7.95361	11.268	8.201	8.1701	8.33505	10.9484	12.8557	14.9845	13.1753	12.8093		133.117	16.7062	9.3247	7.5567	9.9227	10.4948	11.7062	9.9124	11.0052	9.2268	8.31959	9.46392	13.1495	9.7938	11.8557	9.46392	8.44845		133.333	18.1082	11.4021	4.0722	4.2732
	53.7289	52.9738	41.1551	46.9026					133.712	9.3196	8.69588	10.4175	9.64433	9.3866	9.54124	7.81959	11.1959	7.9124	8.03093	8.21134	10.7165	12.7835	14.6392	13.4278	12.6598		133.495	16.768	9.3144	7.68557	9.8196	10.4227	11.3763	10	10.8763	9.3454	8.32474	9.08763	12.5876	9.3454	11.8144	9.08763	8.25258		133.712	17.3814	8.8866	3.4278	4.0567
	53.8812	53.8659	40.8172	47.2643					134.091	9.2732	8.91237	10.6134	9.41237	9.5	10.9021	8.0567	9.83505	8.0258	7.76804	8.29381	10.8247	12.8866	14.7423	13.0825	12.7062		133.873	16.3763	9.4278	7.82474	10.2784	10.7062	10.866	10.3041	10.8402	9.3711	8.23196	9.01546	12.2062	9.7113	11.134	9.01546	8.52577		134.091	13.0412	8.4639	3.0876	4.4124
	54.0335	57.9653	39.9631	45.9643					134.47	9.4588	9.03608	9.05155	9.69588	9.5	11.7165	8.15464	11.8299	7.8763	7.85567	8.53608	11.0979	12.8866	14.2732	12.8299	13.0258		134.251	15.7835	8.9021	7.90722	10.3351	10.6804	10.5464	10.2113	11.0412	9.366	7.96907	9.17526	12.1546	9.7526	11.5722	9.17526	8.57216		134.47	9.9124	9.8557	2.6804	4.8814
	54.1854	50.7011	41.3081	44.0879					134.848	9.0825	8.86598	8.90722	9.39175	9.56186	9.88144	8.07732	12.0516	8.1031	7.76804	8.39691	11.1753	12.8041	13.7629	12.4794	12.9897		134.629	16.0464	9.067	7.73196	10.3711	10.5928	10.7835	9.8557	10.9639	9.3093	8.15979	9.29381	12.7113	10.134	11.299	9.29381	8.61856		134.848	8.1237	9.4485	2.567	5.3351
	54.3377	51.5612	41.8884	44.3613					135.227	9.0773	8.48454	8.92268	9.67526	9.38144	9.18041	7.79381	13.268	8.0052	7.86082	8.28351	10.8351	13.0516	14	13	12.8969		135.007	16.5	8.9536	8.16495	10.5825	10.7474	10.3969	9.866	10.9536	9.2268	8.10825	9.38144	12.2887	9.732	11.8351	9.38144	8.58247		135.227	7.4381	7.8299	2.8814	4.9124
	54.49	48.5662	40.8107	47.4272					135.606	9.3505	8.6701	8.86082	9.15979	9.75258	8.66495	7.91237	11.7732	8.0464	8.01031	8.1701	10.9484	12.9897	14.3866	12.9794	12.5876		135.386	16	8.9639	8.73196	10.1701	10.4588	9.9639	9.5206	10.9588	8.9742	8.1701	9.68557	11.7371	9.9948	12.0103	9.68557	8.80412		135.606	7.3557	8.1082	2.2165	5.1392
	54.6423	52.1664	41.1553	49.8171					135.985	9.4588	8.60309	9.43299	9.26289	9.71134	8.86598	8.39175	13.2217	7.9639	7.89691	8.07216	10.9588	13.0876	13.8505	12.9278	12.3041		135.764	15.567	8.9639	8.65464	10.4794	10.6598	10.299	9.4691	11.1186	9.3196	8.12371	9.53608	11.5155	9.8608	12.3093	9.53608	8.69588		135.985	7.2062	6.799	2.366	4.9691
	54.7946	51.2107	40.1608	47.7006					136.364	9.3711	8.59794	8.76804	9.21649	9.64433	8.53093	9.42784	12.6649	7.9124	7.7268	8.4433	11.2938	12.7526	13.5825	12.8557	12.7577		136.142	15.0155	8.7268	8.59278	10.1959	10.3247	10.1856	9.1186	10.9897	10.6907	8.01546	9.74227	11.1546	10.1392	12.0567	9.74227	8.6134		136.364	7.0567	8.2887	2.5258	5.8247
	54.9465	57.3279	40.626	43.0928					136.742	9.2062	8.80412	8.68557	9.23711	10.1856	8.89175	9.39175	15.3351	8.1186	7.57732	8.41237	10.9588	13.0464	13.3814	12.9227	12.3608		136.52	15.6186	8.7268	8.67526	10.3196	10.4484	10.2165	9.4536	11.0309	9.4897	8.36598	9.73196	11.6082	9.9227	11.768	9.73196	8.57216		136.742	6.7577	7.0773	2.2835	5.1082
	55.0988	53.5152	38.0189	41.5307					137.121	9.2062	8.7732	8.75773	9.42784	9.76289	8.6701	9.37113	13.3814	7.8557	7.73196	8.39175	10.8196	13.067	13.7371	13.1804	12.5309		136.898	15.5206	8.9227	8.37113	10.6186	10.433	10.2113	8.9794	10.6753	9.1856	8.19588	9.38144	11.5773	9.7887	11.7474	9.38144	8.58247		137.121	8.6856	8.0773	2.634	4.8454
	55.2511	53.4091	41.6204	39.7831					137.5	9.4588	9.66495	8.36082	8.95876	9.51546	8.71649	9.5	12.9175	7.9742	7.77835	8.41753	11.366	13.2423	13.4485	12.7371	12.5567		137.276	16.0722	9.6082	8.23711	10.3557	10.0155	10.2113	9.0825	11.268	8.8247	8.18557	9.81443	11.7423	10.0103	12.4278	9.81443	8.81443		137.5	9.8505	7.0155	1.9897	5.1598
	55.4034	59.0377	41.3909	37.3615					137.879	9.4278	9.5567	8.71649	9.2732	9.51031	8.8866	10.2577	14.1753	7.8608	7.78866	8.40206	11.1134	13.7217	13.7732	12.2629	12.6186		137.655	15.7216	8.9536	7.82474	10.3093	10.2577	11.0052	8.9227	10.9845	9.1237	8.29381	9.46907	12.0412	10.5206	12.2784	9.46907	9.12371		137.879	9	7.2268	2.3608	5.634
	55.5556	57.9015	42.0094	35.9303					138.258	9.232	8.78866	8.35567	9.39691	9.78351	9.06701	9.78351	15.0155	8.1856	7.74742	8.19072	11.0206	13.232	13.9072	12.5412	12.5464		138.033	15.0206	8.7887	7.92268	10.6804	10.2783	10.8093	9.2526	10.6701	9.1392	8.15979	9.98454	11.9433	10.5567	12.4536	9.98454	9.15464		138.258	9.7938	7.1237	2.268	5.6649
	55.7075	58.7828	40.3772	36.6425					138.636	9.4227	8.65464	8.6134	9.34536	9.6134	8.83505	9.84021	15.6237	8.0206	7.81443	8.36598	11.0052	12.9536	13.866	12.5773	12.6701		138.411	14.9948	8.701	8.14948	10.4742	9.82474	10.3093	9.5	10.7268	9.0876	8.62371	9.59278	12.0309	10.6546	12.4639	9.59278	8.75258		138.636	12.5464	7.2938	2.5412	5.5515
	55.8598	57.3809	42.5768	36.4866					139.015	9.7371	8.48969	8.60825	9.43299	9.25773	8.69072	11.5979	13.2938	7.8814	7.81959	8.26804	10.8505	13.2629	13.9536	12.4278	12.9691		138.789	15.7423	8.8247	7.99485	10.4897	10.0567	10.5825	9.4845	10.5361	9.3763	8.52577	9.71649	11.8454	10.9433	12.5464	9.71649	8.87629		139.015	14.7629	7.9175	2.4742	5.232
	56.0121	56.478	41.0147	35.9507					139.394	10.0979	8.40722	8.69072	8.95876	9.3866	8.92784	10.3969	12.9072	8.3505	7.82474	8.31959	10.8454	13.0464	14.4278	12.634	12.8814		139.167	15.1907	8.8093	7.7732	10.5	10.5722	10.268	9.3247	10.567	9.634	8.4433	9.54124	11.5979	10.5876	12.5928	9.54124	9.05155		139.394	18.7062	7.201	3.3969	5.2113
	56.1644	60.4607	41.3208	33.7012					139.773	11.7165	8.51031	8.95361	9.52577	9.47938	8.88144	9.85052	12.6082	8.1443	7.66495	8.41237	11.3763	13.2113	13.8505	12.7165	13.134		139.545	14.6907	8.7938	7.97938	10.201	10.5361	10.3299	9.2835	10.7938	9.299	8.54124	9.86082	11.5052	10.6134	12.8814	9.86082	9.07216		139.773	23.9381	6.4742	2.6392	6.0876
	56.3167	66.1213	39.128	35.8987					140.152	11.6495	8.58247	9.07216	9.56186	9.08763	8.69072	10.067	16.3969	8.1134	7.79381	8.09794	11.0928	12.8351	14.1031	12.7113	12.9278		139.924	14.7887	8.6649	7.93299	10.3454	10.4381	10.0619	9.0258	10.5155	8.8866	8.85567	9.51546	11.3144	11.1804	12.4845	9.51546	8.9433		140.152	25.1753	6.3144	3.6907	5.8454
	56.4686	54.4496	41.5502	34.5015					140.53	10.2371	8.1701	8.78866	9.38144	9.52062	9.01031	10.6031	12.0825	8.0258	7.89691	8.02062	11.268	12.7732	13.9948	12.3711	12.9742		140.302	14.8969	8.8144	8.09794	10.3711	10.8918	10.3763	8.9072	10.1649	9.0928	8.4433	9.3866	11.3402	11.6804	13.0412	9.3866	9.53608		140.53	25.8505	6.4124	3.201	5.4227
	56.6209	51.0301	41.0851	38.5894					140.909	11.232	8.19072	8.55155	9.28351	9.56701	8.59794	10.1134	10.8505	8.0309	7.72165	8.18041	11.1856	12.6649	14.0309	11.7268	13.5309		140.68	14.9021	8.6495	8.4433	10.2423	10.5825	9.9072	9.2062	10.5103	8.2887	8.8866	9.52577	12.4175	11.3557	12.5206	9.52577	9.08763		140.909	29.2887	6.1701	3.2835	5.6392
	56.7732	58.4643	41.7034	39.2539					141.288	11.8454	8.35052	8.07732	9.25773	9.44845	8.85567	9.92784	13.4845	7.9278	7.63918	8.43814	11.3041	12.7835	13.7887	12	13.9381		141.058	14.7216	8.6392	8.11856	10.0206	10.768	10.2268	9.3557	10.7835	8.0052	9.3866	9.39175	11.9794	11.4175	13.3196	9.39175	9.02577		141.288	29.0876	6.3711	3.4536	5.5309
	56.9255	53.2923	40.8362	39.324					141.667	10.2784	8.52062	8.31959	9.16495	9.29381	8.60825	9.90722	13.2217	8.2887	7.7835	8.22165	11.2629	13.2732	13.8711	11.7835	12.7577		141.436	15.1082	8.5773	8.15464	9.8918	10.7732	9.9175	9.3866	10.7474	7.701	8.76804	9.56701	12.0567	11.5876	13.2268	9.56701	8.81959		141.667	28.7835	5.6804	3.4742	5.0722
	57.0774	49.2246	38.6309	37.7776					142.045	10.2113	8.46392	8.23196	9.07732	9.31959	8.71649	10.0722	12.2474	8.1701	7.65464	8.25773	11.5928	12.8402	13.7268	11.3093	12.6907		141.814	14.8814	8.7887	7.85567	9.9175	10.4845	10.5155	9.5619	10.799	7.8505	8.47938	9.78866	11.5258	10.5979	12.3557	9.78866	8.87629		142.045	27.6959	6.3402	3.268	5.3041
	57.2296	46.4952	41.2505	43.9566					142.424	10.1237	8.34536	8.07216	9.13402	9.47423	8.76289	10.6443	9.93814	8.2216	7.92268	8.53608	11.2474	12.9794	13.9124	11.5825	12.3608		142.193	15.6649	9.0515	7.84021	10.0412	10.2835	10.5515	9.2371	11.1701	7.8866	8.70103	9.64433	12.1546	10.7938	12.5928	9.64433	8.92784		142.424	29.0155	6.7165	2.9845	5.7629
	57.3819	51.1259	40.505	46.1338					142.803	10.8402	8.24742	8.06186	9.01546	9.5567	8.58247	11.7371	10.3196	8.3351	7.76804	8.46907	11.5876	13.0258	13.8505	11.5258	12.5825		142.571	14.7732	8.8402	7.70103	9.9794	10.6186	10.6701	9.268	10.933	7.8351	8.90206	9.53093	12.3247	10.5928	12.9691	9.53093	9.1134		142.803	27.9175	8.4072	3.5155	6.299
	57.5342	45.7732	41.8436	47.0632					143.182	10.7216	8.41237	8.19588	8.8866	9.36598	8.58763	11.2887	9.67526	8.2216	8.04639	8.55155	11.0206	12.9897	13.5825	11.4124	11.9485		142.949	14.4485	9.268	7.87113	9.7423	10.6753	10.5	9.7113	11.3505	8.0464	8.7268	9.36598	11.9433	11.3351	13.1649	9.36598	9.14948		143.182	24.2784	9.6031	2.732	6.1907
	57.6865	43.7869	42.9721	46.2923					143.561	9.6649	8.57216	7.98969	8.80412	9.34021	8.71649	11.634	9.16495	8.134	8.02577	8.1701	10.9897	12.9588	13.7835	11.6546	12.3402		143.327	14.6753	9.1289	7.90206	9.6289	10.8144	10.6649	9.6753	11.6186	8.1701	8.41753	9.46392	12.4021	11.9691	12.5979	9.46392	8.98454		143.561	21.5361	10.4691	2.933	6.7835
	57.8384	44.0634	41.9393	49.4462					143.939	9.1959	8.67526	8.10825	8.93814	9.48454	8.8299	10.3763	9.07732	8.3557	8.10309	8.52577	11.433	13.2062	14.0515	11.5825	12.134		143.705	14.6907	8.8918	7.89175	9.5619	10.4021	10.3866	9.6907	12.3454	8.1289	8.68557	9.29381	12.768	11.4845	12.4021	9.29381	8.82474		143.939	21.9433	13.6186	3.0309	6.8351
	57.9907	45.6882	44.4766	50.4636					144.318	9.2165	8.45876	8.47423	9.04639	9.45876	8.77835	11.6134	8.93299	8.0258	8.2268	8.76804	11.0928	13.1134	14.3196	11.3969	11.9433		144.084	15.4175	9.1237	8.3299	9.7526	10.4278	10.3454	9.933	11.5825	8.8918	8.54639	9.70103	12.5155	10.9278	12.7784	9.70103	8.81959		144.318	20.1186	14.1753	3.1649	6.2423
	58.143	49.3415	43.7558	52.0123					144.697	9.2474	8.70103	8.71649	8.58247	9.2268	8.47423	11.3299	9.98454	8.1443	9.44845	9.60309	11.0464	12.5619	13.7784	11.9536	11.8402		144.462	14.5309	9.0309	8.3299	9.9433	10.5516	10.6701	9.6289	11.3608	8.8814	8.58247	9.55155	12.5515	11.2835	13.0464	9.55155	8.71649		144.697	18.1856	13.201	3.6856	5.7887
	58.2953	64.6345	46.3569	56.5024					145.076	9.7268	8.60309	8.47423	8.94845	9.38144	8.80412	13.6186	13.4227	8.4227	9.58247	10.7217	11.0412	12.6701	13.3763	11.4072	11.8608		144.84	14.6031	8.8866	8.08247	9.8196	10.7938	10.1392	10.0206	11.2165	9.5155	8.89175	9.76804	12.9639	11.8454	12.9845	9.76804	9.01546		145.076	19.7371	14.9536	3.366	5.6856
	58.4476	53.0694	45.0565	56.5159					145.455	9.4227	9.01031	7.99485	8.90206	9.28866	8.86082	13.2268	10.4227	8.0722	8.71649	9.78351	11.0412	12.9433	13.701	11.7062	11.3557		145.218	15.2474	8.6856	8.14433	9.5052	11.2474	10.2165	10.0258	11.067	9.3969	8.75773	9.10309	13.7062	10.8763	13.0515	9.10309	9.12887		145.455	21.5876	13.8351	3.567	6.1598
	58.5995	50.2974	46.7203	52.5504					145.833	9.5567	9.05155	7.74742	9	9.40206	8.92784	14.6031	8.92268	8.2835	8.30412	9.04639	11.1289	12.6495	13.6289	11.5206	11.3299		145.596	16.2165	8.5722	7.96907	9.6289	10.9381	10.2835	10.1753	10.7577	9.7371	8.63918	9.11856	14.0619	10.0515	14.0979	9.11856	9.24227		145.833	17.7062	16.0825	3.9639	6.2732
	58.7518	44.6793	49.1364	52.6612					146.212	9.4124	9.29381	7.81959	8.69072	9.28866	8.96392	13.1804	8.97938	8.3196	8.18041	8.34536	10.6237	12.7113	13.3144	11.7165	11.5361		145.974	14.8763	8.4227	8.39175	9.3454	10.7783	10.1082	10.5103	10.6031	10.7062	9.03093	9.3299	13.6753	11.4691	14.7165	9.3299	9.26804		146.212	17.3093	20.3299	5.4227	5.9794
	58.9041	47.9823	46.4142	48.7363					146.591	9.5928	9.68041	7.66495	8.95876	9.71649	8.76804	12.768	8.87629	8.9072	8.13402	8.26804	10.9794	12.6907	13.6392	11.5258	11.8093		146.353	15.1546	8.2629	8.19588	9.5361	10.4381	9.9639	10.1186	10.6598	11.8814	8.71649	9.23711	12.9175	10.8969	14.1701	9.23711	8.97423		146.591	16.5619	23.5928	4.5876	5.4021
	59.0564	45.189	45.6749	51.031					146.97	9.4948	9.8299	7.80412	8.91237	9.55155	8.58763	12.1907	8.88144	8.3763	8.73196	8.01546	10.6495	12.9278	13.299	11.4639	11.9072		146.731	14.4897	8.4794	8.29381	9.4124	10.4381	10.0155	9.6649	10.8918	11.3969	9.28351	9.31443	12.9691	11.1031	13.5567	9.31443	9.13918		146.97	16.9227	28.2629	6.2165	6.067
	59.2082	43.8296	45.6877	54.0945					147.348	9.5412	9.66495	8.03608	8.85567	9.34536	8.53608	11.067	9.12371	8.232	9.60309	8.12887	10.5258	12.8402	13.3763	11.6701	11.4175		147.109	14.5258	8.3557	8.08247	9.4536	10.5722	10.0258	9.933	10.6289	10.7216	10.3299	9.67526	12.3299	10.9588	12.9021	9.67526	9.60309		147.348	20.9381	31.0309	8.8299	5.0979
	59.3605	44.0633	44.4126	60.4839					147.727	9.5619	9.11856	7.95361	8.91237	9.60309	8.75258	11.7113	8.93299	8.4072	8.59278	8.37629	10.7165	12.701	13.4072	11.7268	11.6031		147.487	13.4485	8.3247	8.53608	9.1649	10.4072	9.4897	11.0361	10.7938	10.1959	10.4021	9.51031	12.433	11.2474	12.7887	9.51031	9.45361		147.727	21.799	33.1907	13.6907	5.0052
	59.5128	40.3461	45.9678	62.4532					148.106	9.6649	8.79381	7.93814	9.17526	9.63402	8.40722	11.2526	8.82474	8.4227	8.21134	8.18557	10.4124	12.9794	13.5876	11.5412	11.2423		147.865	13.8196	8.2423	8.45876	9.0412	10.1701	9.7938	11.4433	10.9175	10.7371	9.45361	9.15979	12.5412	11.4948	14.3247	9.15979	9.24227		148.106	22.6392	32.5515	14.2113	5.2629
	59.6651	44.4244	46.408	64.3228					148.485	11.3969	8.93299	7.97938	9.54124	9.21649	8.51546	10.7423	9.07216	8.3402	8.43814	8.14433	10.4278	13.1186	13.2268	11.3351	11.8247		148.243	13.8918	8.1443	8.68041	9.4588	10.3505	9.9742	9.9536	11.1289	12.4794	9.21134	9.13402	12.3866	11.067	14.1289	9.13402	9.23196		148.485	26.4433	32.5103	15.1959	5.5928
	59.8174	44.8703	43.0867	65.3675					148.864	12.2577	8.99485	7.69072	9.2268	9.81959	8.29381	10.1495	8.73711	8.3608	8.33505	8.40206	10.6959	12.7423	13.299	11.9124	11.5515		148.622	13.0825	8.3299	8.34021	9.6289	10.5	9.634	9.6598	11.5258	11.4175	8.93814	9.36598	11.9278	11.4124	13.4845	9.36598	9.0567		148.864	33.0619	30.5567	15.0515	4.8969
	59.9693	42.8421	40.8172	66.299					149.242	11.4433	8.71134	7.95876	8.92268	10.4588	8.70103	9.24742	8.69588	8.5258	8.37629	8.08763	10.799	13.1443	13.299	11.6186	11.4948		149	13.067	7.8814	8.31443	9.3763	10.4897	9.1134	9.1856	11.3814	10.7268	8.58247	9.58763	12.4536	11.4227	13.4227	9.58763	9.24227		149.242	36.2474	28.3402	15.5	5.7938
	60.1216	41.4081	38.9942	60.2827					149.621	10.4742	9.43814	7.65464	8.68041	10.4381	8.60309	9.4433	9.16495	8.567	8.15464	8.05155	10.7835	12.8144	13.5412	11.4536	11.5258		149.378	12.8918	7.9485	8.03093	9.5722	9.93814	9.4742	9.4278	10.6186	10.4381	8.78866	9.46392	12.4175	11.2526	13.2732	9.46392	9.36082		149.621	38.0361	23.0412	15.0258	6.5979
	60.2739	48.5238	40.8811	56.2854					150	12.1082	10.4536	7.66495	8.85052	9.75258	8.61856	9.42784	9.9433	8.7268	8.58763	8.08247	11.0052	12.7783	13.5052	11.4124	11.3247		149.756	12.7526	7.8247	8.10309	9.6856	10.4021	9.3196	9.3454	10.5567	11.7474	8.99485	9.34536	11.9845	11.2423	13.8196	9.34536	9.41753		150	35.8918	15.7113	16.6495	4.6907
	60.4262	47.313	40.964	53.2535					150.379	11.1495	9.13402	7.58763	8.95876	9.45876	8.70619	9.53093	10.1598	9.6392	8.30928	7.96907	10.933	12.8763	13.8144	11.7371	11.6907		150.134	12.5567	8.0412	8.07216	9.6289	10.7217	9.3918	9.3247	10.8557	11.866	8.53608	9.39691	12.5103	11.1289	13.3763	9.39691	9.14948		150.379	30.5052	13.0464	19.0773	4.4948
	60.5785	42.6296	40.6771	51.5985					150.758	9.6289	8.80928	7.73711	8.90206	9.51546	8.57732	9.76289	9.32474	9.7165	8.56701	8.17526	10.5825	12.8144	13.8918	11.7113	11.6649		150.512	12.7165	7.9691	8.28866	9.701	10.4845	9.4227	9.4278	10.5206	11.1289	8.71134	9.22165	12.5567	11.799	13.1701	9.22165	9.38144		150.758	26.2423	13.3969	22.8505	5.1907
	60.7304	41.0046	41.9776	50.1426					151.136	9.1649	8.79381	7.87113	8.81443	9.5567	8.65979	9.45876	8.96907	9.0361	8.54124	8.45876	10.9639	13.2474	13.634	11.8505	11.5722		150.891	12.4175	8.2423	8.36598	9.5825	10.4381	9.366	9.1186	10.6392	11.6907	8.55155	9.28866	13.8505	11.5412	13.0052	9.28866	9.3866		151.136	21.366	12.7423	26.2423	4.3144
	60.8826	43.4047	44.1066	50.6805					151.515	9.7887	8.43814	7.46907	8.85567	9.76289	8.72165	9.54639	8.91753	9.6237	8.40722	8.57216	10.7371	12.9278	13.9072	11.9948	12.0876		151.269	12.5825	8.0412	8.39691	9.8763	10.6031	8.9794	8.9485	10.5773	11.4897	8.40206	9.38144	15.4845	11.6649	13.1289	9.38144	9.5567		151.515	17.201	10.8969	27.1701	5.5103
	61.0349	49.5968	43.3479	51.1034					151.894	11.0052	8.4433	7.45876	8.90722	9.43814	8.76804	9.86082	8.73711	11.1289	8.29897	8.30412	10.6701	13.3093	13.799	12.732	11.9021		151.647	11.5052	7.9948	8.69072	9.6649	10.6289	9.3763	9.3247	10.6546	11.4948	8.56186	9.23196	14.8814	11.2887	13.3093	9.23196	10.0412		151.894	14.8144	11.8505	27.6289	7.3557
	61.1872	46.6229	45.4007	53.7916					152.273	9.3093	8.57732	7.39691	8.76289	9.60825	8.6134	9.78351	8.80412	10.067	8.35567	8.23196	10.9227	13.5206	14.1804	13.1495	12.0361		152.025	11.5567	8.2784	8.46907	9.768	10.4639	9.2835	9.5825	10.9278	11.9897	8.68041	9.40722	14.634	11.6289	13.2732	9.40722	10.1907		152.273	13.768	14.2371	23.9639	6.4948
	61.3395	54.3543	44.1574	59.2245					152.652	9.0773	8.63918	7.56186	8.86082	9.62887	8.84021	9.71649	9.09278	9.0052	8.48969	8.24742	11.0155	15.567	13.9433	15.1546	12.232		152.403	12.0928	7.7938	8.5567	9.7062	10.5722	9.4175	9.3866	11.0412	10.7268	8.42784	9.65979	14.0876	11.8041	13.9175	9.65979	9.68557		152.652	13.799	19.6804	18.6804	6.6495
	61.4914	59.983	44.5656	69.4642					153.03	8.9845	8.56701	7.37629	8.80412	9.68557	8.48454	9.96907	8.84536	8.732	8.55155	8.44845	10.9433	14.5464	13.9948	19.3351	12.5361		152.781	12.4433	7.9381	9.18041	9.7423	10.4175	9.5	9.5722	11.2423	11.201	8.84021	9.44845	13.1134	11.7577	13.4536	9.44845	9.56701		153.03	16.5515	24.5928	13.1598	8.2526
	61.6437	66.9815	47.4851	72.903					153.409	8.701	8.70103	7.73196	9.11856	9.79381	8.73196	9.86082	8.81443	8.5722	8.59278	8.76289	11.1546	15.1701	14.134	21.2526	12.1082		153.16	12.067	8.067	9.89691	9.6392	10.7938	9.2835	9.1598	11.2423	13.5412	8.39691	8.86082	13.8866	12.4072	13.634	8.86082	9.48969		153.409	19.2732	25.7784	9.4072	9.3608
	61.796	61.2044	47.5555	74.0945					153.788	9.1959	8.41753	7.6134	8.91753	9.74227	8.57732	9.85567	8.8866	8.5825	8.31443	9.75773	11.1134	15.2835	14.1495	17.6031	12.3866		153.538	12.1186	8.1392	9.37113	9.3247	10.7113	9.8196	9.2423	11.5103	13.9021	8.34536	9.15979	14.2062	11.3351	13.3608	9.15979	9.57732		153.788	19.1495	23.8454	8.0258	12.2732
	61.9483	59.8025	48.6964	79.9187					154.167	8.732	8.63918	7.56701	8.86082	9.59278	8.52062	10.1186	8.96907	8.8454	8.43299	10.1495	12.7165	13.7783	13.7577	16.5052	12.5309		153.916	11.6649	8.1082	9.09278	9.5619	11.3041	9.8093	9.4227	11.1598	13.5979	8.45876	9.51031	14.2887	12.1134	13.2526	9.51031	9.35052		154.167	16.7887	23.4485	6.933	13.7784
	62.1002	56.6374	46.2485	81.1916					154.545	8.9845	8.59278	7.42783	8.42784	9.74227	8.7268	10.1031	8.93299	8.8505	8.46907	8.96392	11.6289	13.9278	13.7577	17.0567	12.5876		154.294	12.134	8.3351	8.89175	9.1907	11.0722	9.5155	9.3505	11.0567	13.1237	8.44845	9.63918	13.7423	11.4639	13.3144	9.63918	9.30928		154.545	15.067	24.6237	5.9588	13.6546
	62.2525	56.4572	45.0183	79.8848					154.924	9.5052	8.24227	7.53093	8.93814	9.50515	8.56701	9.87113	8.97423	9.134	9.40206	8.97938	11.1856	13.7062	13.5052	16.6959	12.3505		154.672	12.1649	8.2423	8.84536	9.3299	11.0206	9.4227	9.3247	11.232	11.6495	8.36598	9.53093	13.8918	11.8144	13.5361	9.53093	9.3299		154.924	10.9845	25.0515	4.5619	12.6289
	62.4048	68.9676	39.9758	72.4961					155.303	10.6598	8.25773	7.76289	8.37629	9.64948	8.62887	10.0309	9.04639	8.9278	10.7783	10.0155	11.6598	13.2783	14.2062	18.0206	12.866		155.05	11.8454	8.4072	8.81959	8.9897	10.8454	9.3557	9.1134	10.8608	10.3763	8.54124	9.35052	13.2474	11.6701	13.2371	9.35052	9.14433		155.303	8.7216	24.4691	5.0722	9.4433
	62.5571	74.469	44.4317	72.5278					155.682	10.9433	8.23196	7.37113	8.60825	9.88144	8.47423	10.0619	9.37629	8.7887	9.75773	11.4639	11.3608	13.6392	15.1701	18.7629	12.9433		155.429	12.6804	8.7062	9.02577	9.2062	10.6082	9.5515	9.4742	10.8454	10.9742	8.31959	9.56701	13.5309	11.6289	13.8093	9.56701	9.26289		155.682	6.3454	22.9742	5.2113	8.2732
	62.7094	68.3303	47.1731	71.3588					156.061	9.2062	8.49485	7.29897	8.6701	9.84021	8.43814	9.9433	9.35052	8.8041	9.16495	10.3351	11.6134	13.9175	15.0412	18.6546	13.0825		155.807	13.0567	8.9227	9.07216	9.0206	10.7783	9.9639	9.3454	10.4485	11.7371	8.40722	9.84021	13.0258	11.5155	14.7784	9.84021	9.22165		156.061	6.768	26.6134	4.2784	7.5464
	62.8612	57.5085	48.6074	71.0989					156.439	8.8557	8.26804	7.64948	8.56701	10.1907	8.49485	9.75773	9.40722	8.5515	8.53608	8.84536	11.3814	13.8866	14.1289	17.0773	13.0052		156.185	13.1134	9.0361	9.25258	9.2577	10.6649	10.0052	9.2887	10.5773	12.0155	8.24227	10.0155	13.232	11.6289	14.5928	10.0155	9.19588		156.439	7.232	27.0979	4.2784	7.5567
	63.0135	52.4428	48.2568	68.6232					156.818	8.4897	8.12887	7.37629	8.73711	9.89175	8.55155	10.0103	9.52577	8.3918	8.92268	8.49485	11.0309	13.8866	13.6856	15.5567	13.4639		156.563	12.9691	8.6856	9.36082	9.1289	10.366	10.4897	9.3763	10.366	11.0567	8.85052	10.232	13.9124	11.9691	13.7165	10.232	9.13918		156.818	5.9897	26.0155	4.7371	7.1959
	63.1658	54.8854	46.459	64.8113					157.197	9.0361	8.04124	7.60309	8.37629	9.70103	8.39175	9.93814	9.63918	8.4639	8.60309	8.31959	11.0979	13.7732	14.134	16.6392	13.5722		156.941	12.6856	8.4536	9.39175	9.0825	10.3763	10.0876	9.8814	10.5	10.9897	8.51031	9.95361	13.7062	12.3454	13.3454	9.95361	9.13402		157.197	5.768	27.6443	4.7165	7.4485
	63.3181	56.2551	50.7873	63.9973					157.576	8.7629	8.31443	7.55155	8.76804	10.1237	8.58247	9.85052	9.36598	8.6649	8.74742	8.37629	11.5206	14.1546	14.0103	15.4433	13.7577		157.32	12.4845	8.5464	9.78866	9.6031	10.5309	10.1495	11.2113	10.3814	11.2423	8.88144	10.268	14.232	12.2887	13.2732	10.268	8.74742		157.576	5.4485	29.7577	5	7.3866
	63.4704	57.2535	48.8683	68.6887					157.955	8.5979	8.30928	7.70103	8.70103	9.89175	8.70103	9.99485	9.34536	8.6701	8.71134	8.46907	11.567	14.6701	14.134	15.8557	13.1598		157.698	12.5464	8.299	10.2062	9.2474	10.8866	10.0979	10.8814	10.2474	10.8711	8.92268	9.75258	14.3144	12.5979	13.0619	9.75258	8.65979		157.955	5.3454	34.9691	5.1959	7.1495
	63.6223	61.9053	50.9912	71.2503					158.333	8.6495	8.02062	7.57217	8.73196	10.6495	8.49485	10.1134	9.53093	8.567	9.10309	8.45361	11.3351	14.4639	14.0928	17.4227	13.5361		158.076	13.2268	8.4381	10.1031	9.3969	10.933	10.1959	10.0876	10.2371	11.2165	9.51546	9.85567	13.4588	13.1495	13.4278	9.85567	8.96392		158.333	6.5258	38.6237	6.2629	7.0515
	63.7746	62.8077	49.8692	72.8193					158.712	8.6907	7.8866	7.7835	8.81443	10.4175	8.59278	9.98969	9.28866	8.7835	9.53093	8.57216	11.5361	14.6134	14.067	16.3247	14.2835		158.454	13.1134	8.634	9.5567	9.1289	10.9691	10.3711	10.2216	10.6546	10.9433	9.34536	9.68557	13	13.7474	13.1959	9.68557	8.90206		158.712	8.134	41.5103	8.0052	6.4794
	63.9269	64.0078	49.0789	67.427					159.091	8.5309	7.97423	7.69072	8.93299	9.75258	8.89175	10.067	9.26289	8.4639	10.6186	8.64433	11.4381	14.3351	14.2577	14.4227	16.4742		158.832	13.5825	8.7887	9.47423	9.1804	11.0464	10.9175	10.0979	10.0206	11.6443	9.28351	9.80928	13.0619	12.6856	12.5567	9.80928	8.5567		159.091	7.9536	41.5876	6.6289	7.6031
	64.0792	56.4361	51.3416	62.4192					159.47	8.6031	8.21134	7.7165	8.62371	9.4433	8.3866	9.79897	9.46392	8.6959	10.7165	8.67526	11.1289	14.1546	13.7629	13.4588	15.2423		159.21	13.6443	9.3608	9.71134	9.2216	11.0309	11.0412	10.4742	10.067	11.6443	9.12371	9.63402	13.5825	12.6546	12.5464	9.63402	8.97423		159.47	9.3918	39.0309	6.0567	7.1443
	64.2311	57.6996	50.4178	60.2827					159.848	8.5825	8.03093	7.75773	9.22165	9.80412	8.30928	9.96392	9.35052	8.9278	9.45876	8.56186	11.1804	14.6237	13.5722	15.2216	14.1289		159.589	13.1959	9.2165	9.75773	8.9794	11.4536	10.732	10.5464	9.8969	12.2784	8.98454	9.58763	13.2887	12.3969	12.8093	9.58763	8.8866		159.848	12.7938	36.8402	6.8454	6.6959
	64.3834	68.4365	54.1532	60.8479					160.227	8.4948	8.0567	7.6134	9.10825	9.53093	8.69588	9.87629	9.61856	10.8814	9.03093	8.42268	11.0155	16.067	14.2784	17.201	14.0155		159.967	13.5103	8.7113	9.8299	9.1289	11.6186	10.8041	10.5773	10.0155	12.433	9.16495	9.6134	14.9124	12.9897	12.6031	9.6134	9.09278		160.227	12.3351	34.1856	7.0464	6.4124
	64.5357	78.0159	50.1817	64.1215					160.606	8.4536	8.20103	7.86598	8.58763	10.134	8.51031	9.92268	9.42784	10.7062	8.79381	8.41237	10.9433	18.2938	13.7835	20.6907	13.8299		160.345	13.3093	9.0876	10.1598	9.1649	11.0876	10.1701	10.6856	9.5258	11.9742	9.10309	9.69072	13.7423	12.0825	12.7371	9.69072	9.19588		160.606	12.2216	27.6237	9.8247	5.9485
	64.6879	73.5344	50.1564	61.4674					160.985	8.5052	8.08247	7.86082	8.45876	9.69072	8.26289	9.96907	9.46907	9.1804	9.01031	8.51031	11.3505	16.3454	13.6134	21.2423	14.8299		160.723	13.3351	8.8814	10.5258	9.1186	10.6701	10.2423	10.7784	9.5412	11.4794	9.21649	9.6134	14.1031	12.4021	12.8454	9.6134	9.02062		160.985	11.0361	20.9278	10.067	6.2577
	64.8402	67.5126	51.8901	61.7002					161.364	8.3969	8.48454	8.19588	8.45876	9.35567	8.24227	9.8866	9.52577	8.9639	8.96907	8.69072	11.1289	16.3557	13.4021	18.268	15.134		161.101	13.6031	9.8402	10.3454	9.2629	10.7113	10.2165	11.3041	10.0567	11.3247	9.18557	9.45361	14.4124	12.0361	12.5979	9.45361	8.98454		161.364	9.5	16.6598	10.6289	7.1804
	64.9921	68.8188	58.8958	60.2486					161.742	8.366	8.19588	8.14948	8.43299	9.37113	8.24227	9.92268	9.45361	8.7371	8.93299	8.47423	11.1598	17.6701	13.9278	18.0052	15.0515		161.479	16.8144	10.6495	10.2423	9.232	11.1804	10.7113	11.5567	9.7113	11.7062	9.43299	9.31959	13.7526	12.5206	13.2938	9.31959	9.01031		161.742	10.1959	16.6907	10.0825	6.3557
	65.1444	61.8626	61.0696	60.2396					162.121	8.5412	8.29381	8.13402	8.52062	9.78351	8.4433	9.91237	9.46392	8.5361	8.69588	8.47938	11.8454	16.3093	13.6392	15.1237	14.9948		161.858	17.1546	10.3454	10.0928	9.2474	12.3969	11.9381	11.6134	9.7526	10.9742	9.67526	9.46907	13.6701	12.3505	13.4124	9.46907	8.64948		162.121	13.1649	18.299	7.8144	7.1443
	65.2967	61.0451	64.7479	61.465					162.5	8.5773	7.86082	8.19072	8.91753	9.52577	8.23711	10.5722	9.64948	8.3711	8.90722	8.43299	11.6082	16.9897	13.4124	14.1186	14.9485		162.236	18.7938	9.8454	10.1031	9.1186	13.6598	12.067	11.0928	9.2371	11.5722	9.57732	9.22165	13.6237	13.0876	13.9072	9.22165	9.0567		162.5	11.3041	17.7938	8.8608	7.3557
	65.449	61.3955	65.5638	64.7908					162.879	8.5722	8.01546	8.84536	8.26289	9.65464	8.09794	11.4845	9.65979	8.5928	9.03093	8.64948	11.1289	15.634	13.8814	13.1186	15.8608		162.614	20.0825	9.6856	10.201	9.3814	12.6082	12.201	10.8763	9.8454	11.768	9.65979	9.51546	13.4021	12.6134	13.3866	9.51546	9.10309		162.879	10.2371	19.3299	10.5103	6.8351
	65.6013	61.6394	62.4591	68.3315					163.258	8.4845	8.30928	8.48969	8	9.7268	8.23711	10.933	9.84021	8.3247	9.03093	8.67526	11	14.4278	13.3196	13.8247	17.9845		162.992	17.268	9.4948	10.299	9.2062	11.5825	11.6907	10.7474	9.6134	12.9948	9.35052	9.56701	13.6495	13.0567	14.3814	9.56701	8.86598		163.258	14.1443	19.1237	10.2062	5.7371
	65.7532	70.2739	64.8177	75.1753					163.636	8.3866	8.05155	8.39175	8.14433	9.6701	8.22165	10.433	9.66495	8.4072	9.06186	8.63402	11.0876	13.4948	13.5103	16.3402	21.299		163.37	17.2474	9.3763	10.3814	9.1031	11.3866	11.768	11.2165	9.8711	13.4845	9.31959	9.79381	13.5979	12.4381	15.2474	9.79381	9.21649		163.636	16.433	21.6134	11.0206	5.0206
	65.9055	62.9777	71.8682	82.0439					164.015	8.7216	8.36082	8.00515	8.03608	9.92784	8.2732	9.93299	9.63918	8.6134	9.19072	8.40206	11.3763	13.134	13.201	13.8041	20.6392		163.748	19.6546	9.3969	11.1443	9.1031	10.8814	12.1649	10.9175	9.4227	15.3402	9.56701	9.58763	14.3093	11.9742	17.0515	9.58763	8.84021		164.015	13.1443	22.8041	13.5928	5.0773
	66.0578	56.213	72.423	85.121					164.394	8.6186	8.43814	7.76289	7.85567	9.94845	8.33505	9.85052	9.90722	8.3351	9.13402	8.52577	11.7062	13.4433	13.9072	12.5928	17.6134		164.127	20.9536	9.3763	12.2474	9.4175	10.9639	11.6443	10.6598	10.134	14.7887	9.53608	9.47423	14.5619	12.0258	15.2577	9.47423	8.87629		164.394	11.8918	24.0361	13.5928	5.0515
	66.2101	60.0574	69.7009	84.0945					164.773	8.4794	8.57732	7.66495	7.95361	9.68041	8.51546	9.73196	10.0619	8.1289	9.49485	8.56186	13.6804	13.2526	15.2629	12.6959	16.0979		164.505	19.9742	9.1959	11.4124	9.3402	10.8711	11.433	10.9175	9.8505	16.6753	9.46392	9.22165	14.5773	11.9381	14.268	9.22165	8.8299		164.773	13.0515	23.634	11.2165	4.9897
	66.3624	62.7228	66.979	82.0507					165.152	8.5979	8.56701	7.90206	8.34536	9.74742	8.2268	9.88144	10.2783	8.2835	9.36082	8.74742	14.8402	12.799	15.0103	13.9742	14.5722		164.883	17.366	9.3402	10.8505	8.9742	11.0309	11.866	10.4072	9.732	15.6443	9.23711	9.71134	15.433	11.9742	14.8866	9.71134	8.82474		165.152	17	22.8505	8.4278	5.1907
	66.5142	52.7613	68.5152	77.4882					165.53	8.5619	8.51546	7.93814	8.81443	9.85567	8.40206	9.87629	9.68041	8.2577	9.23196	8.64948	12.6392	12.5773	13.4588	14.1443	13.6959		165.261	15.1649	9.5258	11.8299	9.1959	10.8247	11.4948	10.7784	9.9639	16.0361	9.37113	10.2474	15.7216	12.5	14.6701	10.2474	8.65979		165.53	20.9381	19.1392	7.6289	6.866
	66.6665	49.3841	72.8884	69.3466					165.909	8.5258	8.35052	8.04639	9.8866	9.93299	8.23196	9.93814	10.0619	8.1959	9.3866	9.12371	11.5309	12.6649	12.8557	12.6907	13.2371		165.639	15.232	9.6959	11.2526	9.4072	10.6907	11.9175	11.1804	10.0464	18.2113	9.12887	9.91753	16.4536	12.6289	15.3093	9.91753	8.77835		165.909	20.299	14.5309	6.4227	7.7268
	66.8188	46.7502	67.9097	66.3215					166.288	8.4742	8.4433	8.03093	9	9.80928	8.47423	10.1701	9.59794	8.3351	8.90722	8.82474	11.5876	12.7887	13.0979	12.3196	13.5206		166.017	15.7216	9.7835	12.1907	9.2938	11.0258	12.0206	11.1134	9.9588	15.7629	8.88144	9.7268	14.9433	13.1289	13.732	9.7268	8.73196		166.288	19.9381	11.7526	6.3814	9.634
	66.9711	46.2829	65.3089	64.3524					166.667	8.5	8.3866	7.85567	8.36598	9.60309	8.45361	10.3557	9.65464	8.4227	8.79897	9.21649	12.0773	12.5103	13.2526	12.0876	13.6134		166.396	15.0979	9.5979	11.2732	9.3299	11.6031	11.7732	11.0825	10.0464	14.6598	8.86598	9.92784	15.1289	12.5052	13.8763	9.92784	8.9433		166.667	20.6289	10.7526	8.4588	11.866
	67.123	44.7749	67.2594	68.25					167.045	8.5928	8.37113	7.70103	8.46907	9.50515	8.38144	10.3454	9.57732	8.3351	8.93814	9.39691	12.8608	12.5206	12.9175	11.4845	13.0258		166.774	15.9845	9.5206	10.7783	9.5773	11.5	11.0722	11.1237	10.7371	14.5155	9.56186	9.55155	16.4278	12.6031	13.4897	9.55155	9.22165		167.045	20.4691	9.768	9.1392	13
	67.2753	45.3062	66.7812	73.8843					167.424	8.5722	8.53608	7.92268	8.78866	9.62371	8.41237	9.95361	9.57216	8.4124	8.91753	9.40722	12.0206	12.0773	13.4588	11.6289	13.3763		167.152	14.8454	9.2577	11.2165	9.3144	10.6753	11.2216	12.7371	10.9433	15.6082	9.97938	9.66495	14.3041	12.5773	12.9691	9.66495	9.85052		167.424	17.0206	8.4588	8.1959	13.3608
	67.4276	48.8954	73.1878	83.3506					167.803	8.3557	8.47423	7.92268	8.96392	9.36598	8.57216	10.134	9.67526	9.3814	9.07732	9.43814	12.4227	12.0876	13.5	11.3711	13.6804		167.53	14.4897	9.3247	10.4536	8.9639	10.9897	11.1237	14.1959	10.5103	18.1753	10.1031	10.3196	14.3763	12.9948	13.8144	10.3196	9.85567		167.803	17.0412	8.7835	6.3402	12.0876
	67.5799	49.5857	78.9189	80.0791					168.182	8.4794	8.91237	7.94845	8.32474	9.60309	8.40722	10.0103	9.65464	10.6134	8.69588	9.6134	12.5258	12.1701	13.6649	11.3041	12.8299		167.908	15.4485	9.2474	10.6856	9.0464	10.6289	11.2887	14.6701	10.5052	19.5258	9.41237	12.3557	14.5103	12.0206	12.9639	12.3557	9.97938		168.182	16.2268	9.2887	5.9948	11.6237
	67.7322	50.2973	71.843	84.3749					168.561	8.6495	8.72165	7.73196	8.31443	9.60825	8.2268	10.6082	9.61856	11.4227	8.7732	9.52062	12.4227	12.0361	13.7474	11.4897	12.2113		168.287	15.2629	9.7938	10.4175	9.1289	10.5052	11.2629	12.5052	10.5	16.9433	9.09794	11.6443	15.3041	12.7732	12.9072	11.6443	9.23196		168.561	15.0206	11.6598	5.8144	17.701
	67.8841	53.5684	74.9728	77.3504					168.939	9.067	8.52577	7.61856	8.61856	9.65464	8.53608	11.6598	9.65464	9.6031	8.7268	9.62887	12.8247	12.2423	14.5052	11.5103	12.3144		168.665	18.3196	9.9845	10.3041	9.268	10.3299	11.4124	12.2577	10.6289	15.3557	8.97938	11.3711	15.4175	11.732	15.5	11.3711	9.22165		168.939	15.1495	9.6134	6.4691	17.4845
	68.0364	56.8392	81.405	70.701					169.318	8.8969	8.69072	7.79897	8.67526	9.4433	8.35567	11.6649	9.60309	8.8351	8.72165	9.48454	16.2526	12.2887	14.1649	11.2577	12.1443		169.043	18.4485	9.9021	10.1186	9.0979	10.6598	11.8196	13.5309	10.9072	17.9124	9.3299	11.1082	16.3299	11.701	15.0258	11.1082	9.65464		169.318	14.5155	10.4742	7.366	17.3093
	68.1886	54.0887	83.9612	70.0249					169.697	8.6701	9.46907	7.62371	8.83505	9.28866	8.54124	10.4175	9.39175	9.0361	8.66495	9.87629	15.4484	11.933	14.2474	11.4485	12.0515		169.421	16.4639	9.6031	9.61856	9.6753	10.4536	12.1237	13.433	11.9021	19.4588	8.84536	11.2732	17.9639	12.4948	14.2835	11.2732	9.85567		169.697	14.0876	11.701	10.1186	16.0103
	68.3409	56.457	76.9426	66.1271					170.076	8.6546	9.15979	7.93299	8.91753	9.78866	8.59278	10.3351	9.67526	9.9691	8.53093	10.1907	14.2474	12.2577	14.8402	11.3557	11.6443		169.799	14.5464	9.634	9.5567	9.1649	10.4484	12.4485	12.4897	11.4897	17.567	8.87113	10.3608	18.6443	12.1031	14.5361	10.3608	10.8247		170.076	13.2113	12.4588	12.6907	14.0258
	68.4932	63.5405	76.8534	66.9658					170.455	9.2216	9.08763	8.1701	9.13918	9.51546	8.55155	10.1649	9.39175	12.2165	8.60309	12.1495	12.8608	12.201	14.7371	11.7629	11.7577		170.177	15.0464	9.5361	9.64433	9.3557	10.1031	11.8247	12.0361	11.7216	17.634	8.79381	10.4948	18.9897	11.7732	15.0825	10.4948	10.4433		170.455	15.3711	12.5979	13.7268	16.3866
	68.6451	58.2625	74.0931	68.7928					170.833	9.3351	8.76804	7.91237	8.93814	9.73196	9.15464	10.2887	9.56701	10.1701	8.79381	12.1959	12.2165	12.7062	14.067	11.3299	11.7938		170.556	16.2113	9.6495	9.56186	9.1289	10.3247	11.7835	11.5361	11.1804	15.0103	8.76804	10.5052	19.6495	11.9897	15.134	10.5052	9.80412		170.833	14.6804	15.6753	12.4897	19.3969
	68.7974	57.1262	78.2619	67.4067					171.212	9.8969	8.78866	8.14948	9.31959	9.59278	9.92268	10.3866	9.57216	9.2629	8.87113	10.2783	12.768	12.3093	14.3402	11.4124	11.5464		170.934	16.0412	9.7268	9.57732	9.0515	10.4794	12.0258	11.8608	11.0103	12.8144	8.71134	10.1289	23.2835	12.9948	16.0979	10.1289	10.1804		171.212	11.9124	14.2371	11.7732	21.9536
	68.9497	54.9064	75.0428	70.9293					171.591	9.3763	8.83505	8.03608	9.30928	9.82474	8.90206	10.2371	9.39175	9.4948	8.92784	9.37629	13.4227	12.8557	14.2784	11.6082	11.4639		171.312	16.6649	9.8402	10.0052	9.299	10.6289	11.6959	11.8299	10.8041	14.5979	8.68041	10.1237	20.3299	12.2113	14.1082	10.1237	10.567		171.591	12.3454	17.3866	12.4639	23.3093
	69.102	53.2603	76.031	77.0835					171.97	9.3814	8.71649	8.45361	9.41237	9.54124	8.53608	10.2629	9.31959	9.9742	8.61856	9.20619	13.4433	12.5361	14.4433	11.5619	11.134		171.69	19.8093	10.567	9.02577	9.6134	10.4175	11.6649	11.4794	11.232	15.2474	9.06701	10.1237	19.2474	11.2113	13.067	10.1237	10.4124		171.97	9.768	16.268	20.8041	24.5515
	69.2539	51.4338	86.2305	75.0961					172.348	9.4794	9.1701	8.02062	9.39691	9.65464	8.35052	9.90206	9.26289	9.4639	8.56701	8.98454	13.5	13.0258	14.2165	11.2835	11.3763		172.068	22.3866	10.7938	8.81443	9.4742	10.9381	11.6289	11.768	12.3041	18.2165	9.29897	10.4175	19.1134	11.701	12.6959	10.4175	10.5876		172.348	10.4433	10.5361	22.3402	21.9278
	69.4062	52.6338	83.8018	75.4895					172.727	8.8093	9.24227	8.11856	9.50515	9.82474	8.27835	9.92784	9.10309	9.5258	8.64433	9.14948	14	13.1443	14.3969	11.0361	11.5309		172.446	22.5928	10.866	8.73196	9.8247	10.0567	11.9639	11.4227	12.2165	17	9.33505	10.1082	19.6134	11.4536	12.4433	10.1082	10.8557		172.727	8.5103	7.1392	21.2268	20.6546
	69.5585	50.7649	83.9801	77.5334					173.106	8.9691	8.81443	7.98454	9.53093	9.65979	8.26804	9.92784	9.48454	11.0464	8.47938	9.22165	13.2526	12.6134	13.6392	11.2423	11.1959		172.825	23.0206	11.1495	8.79381	9.268	9.77835	12.1237	11.7113	12.1804	14.768	9.19072	10.6804	21.7474	10.6082	12.0052	10.6804	11.0309		173.106	7.6546	5.1289	21.6546	19.567
	69.7108	55.9899	88.0536	79.4257					173.485	8.9639	8.76804	8.12887	9.48454	9.91237	8.39691	9.84021	9.4433	11.232	8.69588	10.0464	13.567	12.8351	14.1856	11.0206	11.3454		173.203	23.201	10.634	9.58247	9.4021	9.74742	11.7165	12.3144	12.4845	12.4227	8.97938	10.366	25.8402	10.9278	12.2165	10.366	11.8299		173.485	5.7165	4.2577	23.0567	17.201
	69.8631	58.3049	100	80.2013					173.864	9.1237	9.10825	8.30928	9.91753	9.78351	8.17526	9.61856	9.55155	9.732	8.8866	10.933	13.701	13	14.5412	11.1082	11.5		173.581	24.0619	10.2526	9.57732	9.7371	9.62371	11.6237	12.5052	12.7835	12.6392	9.26289	10.6186	30.7371	11.1495	13.8608	10.6186	12.6392		173.864	4.2577	3.9948	21.4485	11.0928
	70.0149	64.0613	89.9216	77.2756					174.242	8.9897	9.10309	8.18041	10.9536	9.67526	8.3866	9.83505	9.52062	9.1134	8.91237	12.2577	14.6289	12.7268	14.4124	11.5155	11.5722		173.959	18.866	10.2474	9.31443	9.4485	9.84021	11.1598	11.9072	12.9897	13.7629	9.63402	10.5516	30.3454	11.2216	12.3351	10.5516	11.366		174.242	3.4175	4.6546	17.2887	10.7062
	70.1672	57.3385	77.8863	77.6148					174.621	9.0876	9.05155	8.07732	10.2526	9.85052	8.24227	9.95361	9.33505	8.6443	9.00515	11.0979	13.1959	12.9278	14.2784	11.5361	11.9845		174.337	15.1856	10.201	8.75258	9.6598	9.75258	11.0258	12.4536	12.6289	14.8196	9.39175	10.866	24.3351	11.1598	11.5361	10.866	11.1753		174.621	3.2887	3.9536	14.067	12.4742
	70.3195	53.9615	75.8779	76.9024					175	9.1392	9.0567	8.15979	9.84021	9.78351	8.17526	9.65464	9.45361	8.8299	8.90722	9.63402	12.6495	13.1237	14.6134	11.8918	11.9691		174.715	13.9948	10.4381	9.16495	9.6804	9.74227	11.4278	12.933	12.4691	17.0155	9.09278	10.6031	21.3608	11.2629	11.2938	10.6031	11.1031		175	2.6082	3.9536	11.3247	10.8402
	70.4718	53.6321	74.4056	73.8775					175.379	9.3608	9.13402	8.65464	9.69588	9.73196	8.29897	9.65979	9.43299	8.6134	9.6701	9.36082	11.9072	12.9484	13.9794	12.4381	11.8351		175.094	13.5103	10.4124	8.74742	9.7629	9.48969	12.4639	11.6031	12.5258	17.7732	8.90722	10.7217	20.0206	12.3505	10.9897	10.7217	10.9948		175.379	2.933	3.768	9.7577	12.768
	70.6241	57.6252	80.7866	69.5705					175.758	9.0876	9.19588	10.1598	9.66495	9.70103	8.24742	9.89691	9.26289	8.8402	8.94845	9.22165	11.9691	13.0773	14.2165	12.9897	12.1804		175.472	14.1031	10.0876	8.31443	9.9845	9.64433	12.3814	11.3918	12.4124	17.5206	9.06186	11.7835	20.9021	15.0464	10.8608	11.7835	10.8763		175.758	2.9278	3.4433	7.9072	14.2113
	70.776	56.2126	90.9989	67.5966					176.136	9.5412	9.48969	9.88144	9.73711	9.71134	8.41237	9.5567	9.26804	9.1134	8.76804	9.24227	11.9124	13.1082	13.5464	12.3247	12.3608		175.85	17.0361	11.1546	8.40722	9.5979	9.76289	11.4588	12.1598	12.3557	20.6959	8.85567	11.8608	23.3711	13.6134	11.0052	11.8608	11.2165		176.136	2.3918	3.5825	7.9175	13.9742
	70.9283	56.6482	88.9971	69.1341					176.515	9.1237	9.03093	10.2732	9.71649	9.81443	8.22165	9.65979	9.20619	9.1495	8.69588	9.16495	11.7577	13.4742	13.9433	12.2062	12.7474		176.228	17.9794	11.1443	8.28351	9.5825	9.92268	11.268	11.8402	12.4175	21.5155	9.08763	11.134	23.0464	11.1237	11.3402	11.134	11.9742		176.515	2.6907	3.6443	6.9124	14.9175
	71.0806	58.0288	80.2895	72.0529					176.894	9.2474	9.32474	10.9021	9.46392	10.232	8.35052	9.79897	9.21649	8.7629	8.94845	9.00515	11.8454	13.4536	13.5464	11.9072	12.8505		176.606	18.1289	10.4485	8.26289	9.5722	10.5	11.4794	11.2113	12.0052	18.7216	9.12887	10.433	21.9124	11.0979	11.2732	10.433	11.1443		176.894	2.8608	4.1959	6.9175	18.7474
	71.2329	55.9473	78.7019	70.1313					177.273	9.1134	9.6701	9.56701	9.43299	10.7165	8.42268	9.78866	9.07732	8.8454	8.76804	8.92268	11.8557	13.5876	13.5309	11.5412	13.0052		176.984	17.1907	10.1082	8.26289	9.3814	10.7732	11.4794	11.5979	11.9381	15.7371	9.00515	11	22.6392	11.7062	11.7526	11	10.8969		177.273	2.5722	3.9021	6.2732	19.1392
	71.3852	58.3475	80.5315	65.5732					177.652	9.268	9.62371	8.45361	9.29897	10.232	8.39175	9.65464	9.1701	8.8351	9.13918	9.01031	12.799	14.4484	13.5	12.067	13.1186		177.363	17.4742	10.4742	8.25258	9.4897	11.0619	12.3402	11.7526	12.0876	15.5052	8.88144	11.933	19.1082	11.5412	13.6134	11.933	10.5		177.652	2.5979	4.1031	6.5979	17.9485
	71.5371	64.4223	80.0344	63.882					178.03	9.0309	9.66495	8.12887	9.24227	10.0258	8.45361	9.82474	9.09278	8.5309	9.18557	8.86598	14.9794	15.8093	13.9691	11.8454	13.3093		177.741	15.6804	11.2371	8.1701	9.2268	10.4227	14.1598	12.5722	11.9072	16.8763	8.75258	11.5567	16.1031	11.2268	15.299	11.5567	10.799		178.03	2.2113	4.1753	8.567	15.3711
	71.6894	62.4256	77.3953	65.5822					178.409	8.9485	9.73196	8.42268	8.96907	9.7732	8.32474	10.1134	9.12887	8.8763	9.11856	9.14433	14.4381	15.0825	13.5412	12.2371	13.1392		178.119	13.268	12.6031	8.18557	9.6186	11.268	12.9021	13.0567	11.8454	15.3866	8.62371	10.9794	16.5979	12.1495	15.1392	10.9794	10.8093		178.409	2.1443	4.5979	8.8041	15.8918
	71.8417	58.0291	73.9273	65.9507					178.788	9.0619	9.78866	8.20103	8.75258	9.53093	8.39691	10	9.03608	8.7784	10.4639	9.06701	12.5258	14.7371	13.3402	12.2835	12.8918		178.497	12.4588	13.7268	8.26804	10.0979	10.0464	12.7732	12.3866	12.134	13.8247	8.52062	10.5155	19.0361	12.2113	12.5052	10.5155	11.5876		178.788	2.5361	4.9845	10.2268	15.3918
	71.9939	65.2614	73.2261	68.4513					179.167	8.8866	9.53608	8.37629	8.92268	9.74742	8.8299	10.0619	9.13402	8.9845	12.3505	9.06701	13.8144	13.8557	13.3454	12.1753	13.2784		178.875	13.7165	13.8505	8.04639	9.9691	9.96907	12.5464	10.8144	11.9021	15.201	8.63402	10.7835	17.1907	11.9742	12.3608	10.7835	12.299		179.167	2.4639	4.2938	8.799	16.232
	72.1458	60.7688	74.8263	73.6017					179.545	9.1443	9.43814	8.41237	8.56186	9.7732	8.54124	10.1237	9.1701	9.2629	11.799	9.25773	12.4072	13.6443	13.3557	12.1804	13.1134		179.254	11.9897	13.6031	7.93814	9.5258	9.87113	12.8505	11.0979	12.4691	16.2629	8.75258	12.1804	15.9742	12.0928	12.7835	12.1804	11.7629		179.545	2.4072	5.6031	9.4278	14.1237
	72.2981	57.487	71.3267	76.2878					179.924	9.134	9.5	8.25258	8.70103	9.56186	8.44845	10.0309	8.91237	10.4278	9.98454	9.25258	11.7577	13.4639	13.2268	12.268	13.6701		179.632	11.5979	11.8557	7.83505	9.8505	10.1495	12.1546	10.5619	13.0928	17.9485	8.74227	11.6907	15.732	12.5155	12.0206	11.6907	11.067		179.924	2.4124	4.6856	10.1237	10.8454
	72.4504	60.4502	72.2062	74.8113					180.303	9.2165	9.65979	8.1701	8.58247	9.73196	8.79381	9.99485	9.05155	11.1186	9.61856	9.4433	12.3351	13.1031	13.2113	12.3454	13.6546		180.01	12.7113	11.768	7.92783	10.232	10.1031	13.8196	10.4227	12.3144	18.7423	8.7268	10.8814	14.9845	11.866	12.9794	10.8814	10.8557		180.303	2.7371	4.6495	11.8041	11.6753
	72.6027	61.2999	75.5848	76.9501					180.682	9.4124	9.57216	7.96392	8.56701	9.35567	8.51031	10.1495	8.8299	9.6237	9.10825	9.75773	14.0309	13.1289	13.6289	12.5	14.3041		180.388	12.8969	11.9691	8.18041	11.2835	10.3557	14.4227	11.1031	13.0103	19.067	8.6701	10.5825	13.8608	12.5825	12.6237	10.5825	10.7577		180.682	2.768	4.1598	15.299	12.0309
	72.755	68.8827	82.2465	81.3724					181.061	9.4897	9.47423	8.10825	8.03608	9.59278	8.85567	10.2732	8.93814	9.0206	9.48454	11.6907	13.732	13.232	13.433	12.7887	15.9742		180.766	12.7938	12.7887	8.12371	13.8969	10.7783	14.3866	11.5052	12.8454	21.2113	8.79381	11.0412	13.0722	11.7371	12.6392	11.0412	10.6804		181.061	2.9948	4.6289	19.8454	10.0876
	72.9069	70.4332	81.8257	87.1242					181.439	10.6701	9.76804	8.46392	8.18041	9.74742	8.83505	10.0876	9.25258	9.7371	11.0206	10.0361	11.9691	12.9897	14.0155	13.0464	15.0567		181.144	13.1237	12.3505	8.02577	15.5464	12.2062	13.933	13.3505	12.4536	18.1392	8.62371	10.9536	12.433	11.5722	12.9175	10.9536	10.4124		181.439	2.7371	5.2577	24.366	7.8041
	73.0592	71.782	86.2496	84.9626					181.818	12.8093	10.0773	8.36082	8.27835	9.42784	8.92784	10.268	9.29381	10.8402	9.93299	9.36082	11.7113	12.8299	13.8041	12.7784	14.8299		181.523	15.1443	12.2629	8.00515	16.0515	13.1443	15.0464	12.1134	12.5206	16.1495	8.71649	11.0928	11.2371	13.5155	14.1134	11.0928	10.366		181.818	3.6959	4.3866	27.2062	8.0464
	73.2115	74.4792	90.0298	79.4936					182.197	15.0412	10.2577	8.35567	7.96392	9.48969	9.02062	10.2732	9.42268	10.2216	9.81959	9.23711	11.3247	12.9484	13.9691	13.1907	14.3041		181.901	13.4742	12.3247	8.02577	21.433	12.7629	14.4485	12.3093	12.2268	15.4175	8.74742	10.2165	11.5567	16.4742	13.6237	10.2165	10.3711		182.197	2.8969	4.4278	23.4845	10.1443
	73.3638	79.8105	88.1109	67.547					182.576	15.4072	12.134	8.26804	7.69072	9.31959	9.19072	10.3402	8.7732	9.8814	10.4948	10.1598	11.2835	12.9948	14.4845	13.2216	13.7835		182.279	12.8041	11.8505	7.92783	23.1237	12.0206	14.8402	12.6546	12.4175	13.9124	8.49485	10.3866	10.9536	15.7474	14.2268	10.3866	10.3299		182.576	3.6907	4.6804	18.7784	8.6804
	73.5161	82.5401	88.6277	69.8214					182.955	15.1959	11.4897	8.35567	7.83505	9.74742	9.10309	10.4588	9.04124	9.5567	12.3557	9.61856	11.2113	12.6753	14.8196	13.634	13.6546		182.657	13.3402	12.1598	7.91753	22.5155	12.6753	14.3918	13.6031	12.4124	15.1598	8.68041	10.2938	11.1495	12.9485	14.6495	10.2938	10.3041		182.955	2.8505	5.9639	13.0825	10.1856
	73.668	73.9595	87.48	71.1645					183.333	13.232	11.8144	8.54124	8.1134	9.3866	9.12887	10.4175	9.12371	9.1753	10.9897	9.12887	11.3093	12.433	14.3763	14.0155	13.4021		183.035	12.9227	12.6907	7.95876	24.7062	11.6907	13.0773	11.6959	13.1031	14.8763	8.6701	10.8505	12.6804	12.067	13.3969	10.8505	10.3299		183.333	2.7938	5.8247	11.6753	14.2165
	73.8202	69.265	86.46	77.2553					183.712	10.768	12.299	8.40722	8.03093	9.40722	8.95876	10.5309	9.08247	8.8196	9.46907	9.41237	11.9124	12.6392	14.2784	14.6495	13.6443		183.413	14.6495	12.1031	7.89691	22.5567	11.7423	13.2629	12.067	12.0412	15.3196	8.78866	11.0361	12.9639	11.433	13.7938	11.0361	10.0516		183.712	2.6804	6.1959	15.0258	18.1082
	73.9725	61.831	87.2824	78.3744					184.091	10.0052	10.9948	8.31959	7.87113	9.90206	9.08247	10.1082	9.13918	8.8763	9.54639	9.03608	11.3969	12.9433	14.4742	13.3351	13.6701		183.792	13.7423	12.0515	8.18041	21.5103	11.433	15.5258	12.7062	12.2835	13.9794	8.65979	11.5155	11.6804	11.3041	15.1186	11.5155	10.201		184.091	2.8866	7.5567	14.4227	19.3041
	74.1248	56.4997	89.4689	74.2415					184.47	9.2887	9.60825	8.31959	8.09794	9.65979	8.96907	9.63918	9.25258	8.8763	9.05155	8.84021	11.7887	12.7629	14.866	13.3196	13.7732		184.17	11.6186	12.3814	8.09794	21.2577	11.6134	17.4278	15.5258	12.1495	12.3557	8.90722	11.7062	11.6237	11.2577	15.5464	11.7062	10		184.47	2.0412	7.6031	12.1546	20.0052
	74.2767	56.3612	94.9639	75.7043					184.848	9.3866	9.56701	8.34536	7.94845	9.84536	8.89175	10.0567	9.13918	8.8041	9.09278	9.00515	11.8814	12.7526	14.4381	13.2835	13.6082		184.548	10.7268	13.1959	8.06186	18.9227	10.9691	18.8918	19.4742	11.6856	12	9.14948	13.0361	12.2474	11.6546	14.8041	13.0361	9.76289		184.848	2.6031	8.7423	12.0309	18.2062
	74.429	58.6127	91.8084	84.9786					185.227	9.1907	9.91753	8.70103	7.86082	9.51546	8.82474	10.0825	9.17526	8.933	9.04639	9.00515	11.9639	12.8866	14.4278	13.701	13.9072		184.926	10.4175	12.7062	8.28866	16.8093	10.9175	18.8505	15.4381	11.6598	11.9124	10.1649	12.9381	11.6753	11.8041	18.7113	12.9381	9.83505		185.227	2.3299	9.3918	9.5258	15.9021
	74.5813	59.9831	92.1143	84.1375					185.606	9.0722	9.65979	8.41237	7.6701	9.29897	8.8299	9.97938	8.75258	9.1031	8.98454	9.12371	12.5309	13.4278	14.7835	14.5825	13.5928		185.304	10.7526	12.4588	8.0567	15.732	10.9381	20.7577	14.0515	12.5979	11.6649	9.71134	12.1649	11.7216	12.1392	20.5825	12.1649	9.81959		185.606	2.0103	10.1804	9.2165	12.6959
	74.7336	62.277	89.928	85.9756					185.985	8.9381	10.1804	8.6701	7.67526	9.34536	9.01546	9.99485	9.02577	8.9536	9.13918	9.04639	12.3144	12.9691	14.7784	15.9691	12.9021		185.682	11.0722	13.4072	8.14433	15.9124	10.5103	19.3351	13.0515	12.7423	10.5722	9.74227	12.5567	12.1649	12.2784	19.7216	12.5567	9.77835		185.985	1.8918	9.9588	9.5619	11.8093
	74.8859	63.2432	89.4945	83.4524					186.364	8.9639	10.0773	8.72165	7.7268	9.32474	9.01546	9.80928	8.97938	8.9433	9.26804	9.25773	13.732	13.0258	14.4381	15.1856	12.9175		186.061	10.5773	13.1186	7.89691	15.2835	10.366	18.0464	12.7629	12.8814	10.8351	10.8866	13.701	12.5876	11.4485	19.3505	13.701	9.75258		186.364	1.8557	8.8454	9.6289	10.7732
	75.0378	57.4022	86.4157	78.9646					186.742	8.7113	10.0258	8.58763	7.7165	9.53093	8.90206	9.8299	8.71649	9.3454	9.03093	9.04124	13.366	13.3402	14.5	13.3866	12.5206		186.439	10.8299	12.8918	8.04639	13.7268	10.9021	17.5825	12.2165	11.6495	10.6186	10.2423	12.9278	12.5052	11.6031	21.9691	12.9278	10.067		186.742	2.0773	9.4433	14.1701	7.8351
	75.1901	53.7595	84.7837	73.9906					187.121	8.732	10.0516	8.58247	7.47938	9.72165	8.98969	9.7732	8.76289	8.9278	9.21649	8.95361	12.3918	13.0567	14.5825	13.0309	12.5309		186.817	11.866	13.5155	8.11856	13.2784	10.5516	16.2784	11.732	11.8608	9.8144	10.0773	12.0979	14.232	11.1546	22.9536	12.0979	9.75773		187.121	1.9124	10.4485	16.9021	7.4794
	75.3424	51.7205	83.4576	78.0195					187.5	8.9021	10.0825	8.41237	7.49485	9.40206	8.98969	9.59794	8.78866	8.9794	9.00515	8.87629	12.2423	12.9124	14.5103	13.2113	12.3866		187.195	12.933	14.4278	8.15464	12.8711	10.6289	15.3711	11.3454	12.4691	9.8299	9.95876	11.9536	14.5155	11.6907	20.6753	11.9536	9.53608		187.5	2.201	14.1753	23.4742	10.4072
	75.4946	49.044	82.3673	84.7457					187.879	8.5155	9.96392	8.46392	7.22165	9.14433	8.87113	9.47423	8.8299	9.0464	9.18557	9.12887	12.3557	13.1598	14.5412	12.8247	11.768		187.573	14.9691	15.6082	8.41753	12.134	10.7062	14.3711	11.0773	12.2474	9.1907	10.1804	12.5619	14.4433	10.8814	17.7526	12.5619	10.3299		187.879	2.0206	19.9691	30.5412	7.5567
	75.6469	51.6991	88.3788	88.3563					188.258	8.6082	10.2629	8.56186	7.26289	8.9433	9.26289	9.54124	8.77835	9.2268	9.31443	9.17526	12.3969	13.3247	14.3041	12.9536	11.866		187.951	15.768	16.3402	8.25258	13.3041	11.3351	14.0103	11.1392	12.9588	9	10.4278	12.6649	16.0825	10.9175	16.9845	12.6649	10.4433		188.258	2.4278	24.2165	29.5619	6.0412
	75.7988	54.7368	91.394	89.1725					188.636	8.6392	10.134	8.82474	7.24227	9.16495	9.58247	9.73711	9.04124	8.9485	9.38144	9.03093	13.1753	13.2629	14.2887	13	11.8041		188.33	13.8608	18.4691	8.31443	13.9021	11.0722	13.0103	11.067	15.3144	8.8041	10.7577	12.8402	16.0928	12.2268	15.9433	12.8402	10.2165		188.636	2.1804	29.3351	30.6237	6.8608
	75.9511	56.2445	85.0192	83.2784					189.015	8.4433	10.2938	8.87113	7.2732	9.61856	9.23196	9.47938	8.8299	8.8969	9.30928	9.01546	13.8041	13.5	14.5	13.2577	11.6649		188.708	13.4845	19.2577	8.52577	13.1907	10.5928	12.6546	11.0052	14.3711	8.9639	10.4742	11.8505	15.2887	13.701	14.4072	11.8505	9.95876		189.015	2.1856	28.2474	27.0309	6.3557
	76.1034	56.5844	85.695	79.9911					189.394	8.6856	9.81959	8.8299	7.15464	10.0773	9.63918	9.42784	8.95361	8.768	9.45361	9.24742	13.5928	13.3608	14.5567	13.0773	11.5103		189.086	13.6031	19.3866	8.48969	13.0412	10.6959	13.2216	12.0515	13.7629	9.1392	11.1649	11.5103	15.067	13.4227	14.1701	11.5103	9.8866		189.394	2.8918	25.4845	26.5052	7.3969
	76.2557	63.7	80.7611	79.5004					189.773	8.8505	9.73711	9.64948	7.48969	11.6856	9.41753	9.48969	9.1134	9.1598	9.46392	9.25258	13.0825	13.0309	14.9485	13.1856	12.0515		189.464	14.2835	16.4536	8.23711	12.1495	10.5773	13.1186	11.8608	13.2165	8.7784	12.1237	11.5309	16.6443	11.0412	14.6701	11.5309	9.91753		189.773	3.2784	23.4536	25.4897	9.5361
	76.408	71.8136	82.8202	81.1034					190.152	8.9536	9.94845	11.0155	10.6443	10.0928	9.66495	9.80412	8.96907	8.933	9.46392	9.15464	12.8196	13.366	15.2577	13.5309	11.9278		189.842	14.7629	13.7887	8.14948	12.2629	10.6392	13.9021	11.5567	13.2216	8.5567	11.4742	11.9794	18.232	9.933	17.2474	11.9794	10.1134		190.152	3.2216	17.2423	24.3918	9.8866
	76.5599	72.5145	88.5637	87.2846					190.53	9.0206	9.79897	10.3093	12.4381	9.70103	9.69072	10.0928	8.91237	9.1804	9.64948	9.09794	12.4794	13.3608	14.9175	13.1237	12.1134		190.22	14.0722	12.3247	8.33505	13.0052	10.1701	16.3505	12.0412	13.2732	8.6289	10.9948	12.2732	20.3247	11.1186	17.2268	12.2732	10.0309		190.53	3.2371	15.1959	28.5206	9.8969
	76.7122	73.0563	85.625	87.9043					190.909	9.0206	9.97938	9.20619	12.0979	9.41753	9.2268	11.634	9.18557	8.8557	9.46392	9.15464	12.5928	13.5567	15.5464	13.2474	11.9639		190.599	14.3351	11.7423	8.53093	11.3814	10.4948	17.2423	12.768	14.9691	8.6907	10.701	11.2062	20.7835	9.8402	16.7165	11.2062	9.45876		190.909	3.2423	15.3557	29.9175	10.0412
	76.8645	78.7912	74.5713	86.966					191.288	8.8247	9.78866	9.01031	11.6495	9.55155	9.47938	12.4381	9.38144	9.0825	9.5	9.00515	14.3041	13.7474	15.5103	13.0876	12.5722		190.977	15.1856	11.0103	8.71649	11.1186	10.1392	17.1289	11.9536	15.1082	8.8247	11.2835	10.2113	17.6753	9.4845	13.6856	10.2113	9.39175		191.288	2.6031	15.5361	30.0464	10.5258
	77.0168	74.798	73.6152	89.6157					191.667	8.5464	9.91237	8.86082	11.4794	9.53093	9.29381	10.6186	9.12371	8.9278	9.42784	8.93814	15.8402	13.3814	15.2371	13.1856	12.6907		191.355	14.1495	10.6134	8.70103	12.2423	10.1237	15.9124	12.134	15.5825	8.7577	12.134	10.2835	16.232	9.3299	14.4433	10.2835	9.43299		191.667	3.3608	16.0876	29.0619	12.3196
	77.1686	72.1641	67.2849	87.972					192.045	8.9639	10.3351	9.06701	9.79381	9.40722	9.44845	10.5361	9.12887	9.1237	9.30412	9.04639	14.6598	13.8711	15.0464	13.5979	12.3866		191.733	14.8969	10.1134	8.42268	10.6701	9.78351	13.7371	12.0464	15.6649	8.9433	11.268	10.4072	16.5825	8.8866	14.0876	10.4072	9.31959		192.045	2.5619	19.1907	25.0876	10.5309
	77.3209	61.5757	65.6147	91.8201					192.424	9.0103	9.78866	8.91753	8.01546	9.23196	9.56186	10.2577	9.02577	9.0309	9.25258	8.90722	13.1495	13.8351	14.7216	13.6649	12.2062		192.111	15.9278	10.0309	8.68557	10.5567	9.93299	12.2062	11.7268	16.3402	8.5052	11.0206	10.5722	17.3041	8.2474	12.9639	10.5722	9.29381		192.424	3.1856	22.9588	27.6598	7.7835
	77.4732	62.7333	69.376	96.2651					192.803	8.8557	10.0825	8.97938	7.53093	9.43814	9.51546	10.1856	9.31959	9.1804	9.25258	9.14948	12.4124	14.4897	15.0515	13.2216	12.4742		192.49	15.7474	10.1495	8.68557	10.8402	10.3969	11.6495	12.8351	15.7268	8.4588	11.8299	11.0619	16.9433	9.2113	13.0052	11.0619	9.32474		192.803	3.0103	26.8763	28.8041	9.1598
	77.6255	67.47	68.8023	95.2522					193.182	8.9278	10.1186	9.01546	7.41237	9.21649	9.28351	10.0567	9.14433	9.1546	9.34536	9.25258	13.2268	16.1598	15.0928	13.5464	12.4845		192.868	15.5876	9.8351	8.75773	10.7732	9.95876	11.6134	11.7216	16.299	8.4588	12.5412	10.9381	16.4691	9.866	13.4691	10.9381	9.23711		193.182	3.3351	26.0412	28.799	11.8814
	77.7778	64.6134	59.7692	95.1051					193.561	9.0103	9.85567	8.65979	7.47423	9.2732	9.59278	9.96907	9.44845	8.933	9.05155	9.18041	12.0412	15.299	15.5361	14.0361	12.6907		193.246	14.4021	9.5206	8.62887	10.9691	9.47423	11.2938	10.8711	15.799	8.4794	13.0309	10.3041	15.9845	9.1546	11.8299	10.3041	9.1134		193.561	3.1598	30.4381	28.7629	9.0567
	77.9297	60.2273	52.4129	91.8178					193.939	8.6856	9.72165	9.06186	7.29897	9.33505	9.71649	10.1082	9.42784	9.1186	9.19072	9.13918	11.6546	13.799	15.2887	13.6649	12.7113		193.624	12.7474	9.6495	8.99485	11.2371	9.47423	10.5052	10.7216	14.2887	8.366	12.1237	10.0516	15.2629	8.3763	11.5515	10.0516	9.80928		193.939	3.7423	30.0464	29.8247	9.1753
	78.082	60.2804	50.2839	93.6694					194.318	8.8866	9.71649	9.04639	7.41753	9.50515	9.18557	10.3402	9.44845	9.4691	9.34536	9.0567	11.232	14.2165	15.0722	13.5515	12.4588		194.002	12.5825	9.6134	8.97938	11.6546	9.51546	9.433	10.5619	15.4588	8.4691	11.4794	9.95876	14.4485	8.6237	11.1495	9.95876	9.60309		194.318	3.2268	32.7732	30.6134	9.1856
	78.2343	62.0646	53.6306	97.5673					194.697	8.634	9.99485	9.04639	7.33505	9.70103	9.18557	10.1753	9.23196	10.2732	9.28351	8.79897	11.0876	14.5155	15.1598	13.6753	12.7165		194.38	12.2526	9.732	8.9433	12.7784	10.4742	9.4278	10.4794	16.8299	8.2784	11.3969	10.0103	14.8299	8.4691	11.268	10.0103	9.01546		194.697	2.9845	31.5206	31.3041	13.5
	78.3866	61.2997	60.9104	97.9696					195.076	8.701	10.1392	9.07732	7.46392	9.18041	9.1701	9.95876	9.20103	9.1495	9.28866	8.85052	11.4021	14.7165	15.0928	13.8814	13.1701		194.759	12.3247	9.5361	8.95361	14.9536	10.3557	9.3402	9.9948	21.3505	8.2784	11.1495	10.0567	14.6856	9.1289	11.0619	10.0567	8.85567		195.076	2.9381	35.433	34.6701	11.567
	78.5389	62.6065	65.4554	100					195.455	8.8093	9.84536	9.14433	7.45361	9.58763	9.23711	10	9.25773	9.1289	9.42784	8.86598	11.732	14.6443	15.4124	13.8351	12.6959		195.137	11.8454	9.9021	9.47423	15.8093	9.85052	9.268	9.8608	23.1082	8.3918	11.3196	10.3505	14.3608	10.067	10.7113	10.3505	9.08763		195.455	2.8608	34.1082	38.5619	16.1649
	78.6908	61.8523	66.1375	96.6834					195.833	8.5103	9.95361	9.18041	7.23711	9.76289	9.33505	9.89175	9.23711	9.1753	9.46907	8.94845	11.7732	14.6392	15.1289	13.7268	12.7423		195.515	11.8557	9.768	9.04639	14.4691	9.5	9.4021	9.4175	22.4485	8.2216	12.5052	9.87629	14.6237	12.8247	11.2268	9.87629	9.24742		195.833	3.0722	32.1495	40.9227	18.8093
	78.8431	58.7405	66.2394	88.9759					196.212	8.4588	9.9433	9.25258	7.37113	9.79381	9.23711	10.0722	9.02062	9.1856	9.57732	9.04124	11.5103	13.8711	14.8196	13.5825	12.4639		195.893	12.5464	9.8711	9.22165	12.5515	9.69072	9.3763	9.3711	21.5103	8.0206	11.9742	9.89691	15.3093	14.9536	11.6495	9.89691	8.55155		196.212	2.9691	27.9742	43.232	20.9278
	78.9954	59.25	66.4182	80.8343					196.591	8.4485	10.8351	9.1701	7.44845	9.40722	9.43814	9.80928	9.14433	9.0464	9.52062	8.84021	11.9021	13.201	14.7113	13.768	12.7577		196.271	12.1598	10.1753	9.2268	11.8918	9.59278	9.1495	9.1186	19.5155	8.0979	12.5412	10.201	15.0979	17.9021	11.1134	10.201	8.55155		196.591	2.2423	21.3247	43.2938	21.8351
	79.1476	62.8505	57.8949	75.0713					196.97	8.5825	12.0722	8.8299	7.24742	9.48454	9.49485	9.92268	9.09794	9.1649	9.24742	9.20103	11.3557	13.701	15.1392	13.9021	12.7526		196.649	12.8557	10.2216	9.52577	11.0103	9.81443	9.2629	9.3299	18.3144	8.1546	12.1959	9.97938	15.7216	12.3402	10.5155	9.97938	8.42268		196.97	2.7577	18.8814	33.7423	21.8402
	79.2995	61.5018	54.338	72.9053					197.348	8.6959	11.1701	8.95361	7.28866	9.21134	9.52577	9.52062	9.1701	8.9794	9.74227	9.02062	11.4536	13.4536	14.9433	14.1186	13.2938		197.028	13.1289	10.0876	9.75258	10.0052	10.0773	9.2423	9.1443	17.0876	8.3247	11.8505	9.92268	16.067	11.5052	10.1701	9.92268	8.47938		197.348	3.4639	19.9536	28.8918	23.7732
	79.4518	60.4608	50.4942	72.1027					197.727	8.7062	10.2062	9.19072	7.6701	9.52577	9.43299	9.51031	9.18041	9.1907	9.90722	8.92784	11.8196	13.3402	14.4381	13.6701	13.3196		197.406	12.0619	9.9691	9.61856	9.6392	10.3814	9.3969	9.6289	15.2423	8.0155	11.2732	10.2371	13.8711	12.9742	10.4742	10.2371	8.63918		197.727	3.6856	20.3969	28.6753	24.4124
	79.6041	63.7744	49.6143	72.5662					198.106	8.3918	10.0412	8.77835	7.93814	9.41753	9.36082	9.85567	9.12887	9.3505	9.62887	8.98454	12.5979	13.6495	14.8557	13.8969	13.768		197.784	12.299	10.0361	9.87629	9.6237	10.067	9.5928	8.9433	14.9536	8.201	11.5876	10.1495	13.8814	12.3402	10.6134	10.1495	8.63402		198.106	2.7835	16.4124	32.0876	23.0258
	79.7564	58.8253	50.0922	73.6446					198.485	8.6082	9.74227	8.81959	7.60309	9.25773	9.69072	9.59794	9.13402	9.5155	9.59278	9.20103	11.1959	13.4794	14.5928	13.6649	13.5464		198.162	12.3608	9.7577	9.31443	9.6082	10.3505	10.0464	8.6649	15.768	8.2629	12.5052	10.3144	14.1392	10.6495	10.4175	10.3144	8.86082		198.485	2.8093	15.2887	35.3041	23.7474
	79.9087	55.172	46.8731	74.7978					198.864	8.8093	9.70103	8.52062	7.48969	8.96392	9.42268	9.49485	9.36082	9.2165	9.71134	9.07216	11.3196	13.4948	14.2474	13.2629	13.3814		198.54	12.634	9.6082	9.91753	9.5155	10.2629	10.201	8.3866	14.2835	8.1959	11.4021	10.5825	13.0412	9.9588	11.2474	10.5825	8.91237		198.864	2.8763	16.9485	29.567	26.2062
	80.0606	56.2657	46.765	75.4964					199.242	8.8247	9.86598	8.64948	7.2835	9.1134	9.43814	9.56186	9.01031	9.4072	9.74227	8.83505	12.3402	13.0567	14.634	13.3557	12.8814		198.918	14.0103	9.5464	9.62371	9.3557	10.4227	9.8144	8.6701	13.2062	7.9175	11.2835	10.6546	12.8454	9.9021	11.6186	10.6546	9.11856		199.242	3.4278	15.2268	23.4691	28.0361
	80.2129	56.6803	43.4373	73.1789					199.621	9.0567	10.0361	8.73711	7.35052	8.74227	9.34021	9.36082	9.04639	9.2629	10.0979	9.06186	12.0412	13.7526	14.8093	13.0052	12.5		199.297	12.3299	9.1495	9.60309	9.1082	10.2835	9.9485	8.5515	13.4021	8.0361	11.3041	10.5206	12.4845	10.2887	11.0928	10.5206	9.3299		199.621	3.4742	17.6546	18.3763	24.634
	80.3652	55.395	44.6613	70.2352					200	8.5876	10.0773	8.79897	7.40722	8.80412	9.34021	9.51031	9.08763	9.3763	10.6443	9.29381	11.2423	13.4536	14.1701	13.4536	12.3299		199.675	11.799	9.2577	9.41753	9.1186	9.88144	9.8299	8.6237	14.1443	8.0928	11.3763	10.5309	12.2423	11.201	11.4691	10.5309	9.42784		200	3.7577	14.1804	18.6701	21.268
	80.5175	56.149	45.8915	71.6008					200.379	8.6495	10.0928	8.66495	7.41237	9.10825	9.28866	9.42784	9.21134	9.4897	10.2938	9.09278	11.1237	13.9588	14.2371	13.567	12.3247		200.053	12.201	9.2216	9.5567	9.1804	10.1082	9.9536	8.732	14.1495	8.4691	11	10.6031	11.6959	11.6186	11.6546	10.6031	9.19072		200.379	3.5928	14.7526	19.6959	20.5155
	80.6698	56.4785	48.9323	68.3993					200.758	8.9588	10.067	8.91753	7.55155	9.01546	9.35052	9.37113	9.03608	9.2526	9.78866	9.34021	11.1031	14.1546	14.5567	13.366	12.2732		200.431	11.6701	9.1495	9.76289	9.3144	10.0722	10.0722	8.7938	15.6031	7.7268	10.8814	10.6649	12.0722	11.9021	12.6649	10.6649	9.38144		200.758	3.1649	12.3557	16.0103	19.1289
	80.8217	54.5348	54.2744	63.8233					201.136	8.8505	10.0464	8.89175	7.31443	8.78351	9.44845	9.81959	9.56186	9.1907	9.78351	9.07732	10.8454	13.8814	14.1907	13.5258	11.9485		200.809	12.7526	8.933	9.36082	9.4639	10.3454	9.9433	8.8557	17.7165	8.1392	11.0825	10.4278	12.5	10.8402	14.1289	10.4278	9.79897		201.136	4.3557	10.1959	15.0619	15.9691
	80.974	59.5369	55.5366	62.9731					201.515	8.9381	10.0979	8.90722	7.26804	8.58763	9.64433	11.1443	9.25773	9.4691	10.0309	9.27835	11.2062	13.6082	14.732	13.2629	12.1546		201.187	13.4588	8.9691	10.1495	9.1443	10	10.1598	8.9536	18.2062	8.1753	11.3351	10.0876	14.2887	9.7938	13.0258	10.0876	9.90206		201.515	4.2062	10.9175	18.3247	13.732
	81.1262	58.2306	51.6989	64.0629					201.894	9.1134	9.77835	8.8866	7.25773	8.80412	9.68041	10.1649	9.01031	9.4588	10.0516	9.34536	11.366	14.201	13.9742	13.4536	12.4072		201.566	12.9845	9	9.88144	9.232	9.99485	10.1495	8.799	18.2835	8.0722	10.634	10.1649	13.1237	9.8144	12.3814	10.1649	9.95361		201.894	3.7887	15.4175	24.2062	13.6289
	81.2785	54.8003	46.8288	63.5565					202.273	9.1237	9.8299	8.3866	7.15979	8.75258	9.35567	9.71134	9.10825	9.1495	9.62887	9.30412	11.6804	13.9742	14.1856	13.8247	12.1134		201.944	12.9124	9.134	9.63402	8.8196	9.75258	9.6856	8.5258	16.3093	8.0103	10.4588	10.5876	12.0155	9.933	11.8969	10.5876	10.433		202.273	4.0567	14.9485	27.4381	15.4124
	81.4308	56.7755	41.9647	63.6898					202.652	9.4278	9.89691	8.51546	7.08763	8.83505	9.57216	9.64948	9.25258	9.2784	9.7732	9.12887	12	13.7732	13.9278	13.8608	12.268		202.322	12.6392	9.201	9.87629	9.2423	9.74742	9.8454	8.5464	14.2835	7.7629	10.567	10.1907	11.0412	10.6443	11.5876	10.1907	9.39691		202.652	3.3557	14.6186	27.0464	14.6598
	81.5827	56.9668	42.2326	61.1079					203.03	8.8144	9.98969	8.69588	7.43299	9.01546	9.43299	9.64948	9.08247	8.9588	9.54639	9.05155	13.1701	14.1907	13.4794	13.7526	12.0773		202.7	12.5258	8.9691	9.80412	8.9897	9.58763	9.8608	8.6031	13.1392	7.9021	10.8763	10.701	11.4072	11.5979	11.1959	10.701	9.11856		203.03	3.4536	11.299	28.5	11.7165
	81.735	56.3402	44.98	60.7168					203.409	9.0155	9.68557	8.70619	7.62887	8.60825	9.53093	9.65464	9.21134	8.9948	9.7732	9.34021	12.232	14.1443	13.5	13.7113	12.299		203.078	12.1031	9.366	9.53608	9.1134	9.73711	9.8918	8.9588	12.201	8.0515	10.6392	10.6701	11.067	14.5361	11.634	10.6701	9.02577		203.409	3.0567	7.8969	27.5464	9.6031
	81.8873	53.9612	47.0964	61.4606					203.788	8.8196	9.6134	8.74742	7.42268	8.65464	9.40722	9.62887	9.34021	9.3763	9.57216	9.08247	11.8402	14.134	13.3041	13.5876	12.3505		203.457	12.6856	9.0619	9.37629	9.1804	9.95876	10.0619	8.8299	11.9948	8.1546	10.5052	10.5516	11.4278	15.3093	12.2165	10.5516	9.04639		203.788	3.4691	7.7423	27.4072	7.6804
	82.0396	57.5403	51.4183	58.5734					204.167	9.0206	9.71649	8.64433	7.53093	8.95876	9.57216	9.54124	9.24227	9.2732	9.84021	8.96392	11.8711	14.7732	13.2732	14.0412	12.3557		203.835	12.9948	9.2165	9.86082	9.1392	9.73711	10.0928	8.9845	11.6495	8.0309	10.3866	10.9175	11.701	17.8608	11.933	10.9175	8.98454		204.167	4.433	8.8196	25.6392	6.9639
	82.1915	62.1177	50.9658	54.748					204.545	9.1753	10.2526	8.80928	7.52577	8.86082	9.79897	10.1495	9.34021	9.4485	9.61856	8.92784	12.1649	15.866	12.8041	13.8299	12.268		204.213	12.3918	8.9536	9.78351	9.4897	10.0103	10.4278	9	10.3093	8.3299	10.7113	10.933	11.9227	17.8866	12.0103	10.933	8.94845		204.545	3.9845	8.1546	20.4381	6.8557
	82.3438	58.1883	46.9625	52.2135					204.924	8.8763	9.65979	8.94845	7.3299	8.94845	9.73196	9.88144	8.88144	9.3557	9.85567	8.98454	12	14.7474	13.4072	13.8918	12.433		204.591	11.7577	9.232	9.61856	9.4536	10.3144	10.4845	8.8969	9.7062	8.0464	10.7371	11.1082	11.7784	15.2371	12.232	11.1082	9.09278		204.924	4.1031	5.6701	18.1959	6.567
	82.4961	57.5935	47.0196	50.4386					205.303	8.7526	9.59278	9.02062	7.43814	8.86082	10.0567	10.1186	8.89175	9.1134	9.50515	8.73196	12.7217	14.2783	13.3608	13.9124	12.2887		204.969	12.5928	9.2216	9.55155	9.4433	10.1134	10.7216	9.0103	9.8247	8.201	10.4639	11.1546	12.201	13.6907	12.4639	11.1546	9.04124		205.303	4.0412	3.6392	17.8711	5.7474
	82.6483	58.2095	45.6235	47.8567					205.682	8.6237	9.46907	8.8299	7.34021	8.95361	9.80928	9.76804	8.97938	9.0103	9.88144	9.01031	12.2062	14.7371	13.5361	14.1186	12.6701		205.347	12.0876	9.1907	9.63402	9.4278	10.1134	11.1031	8.9742	9.8402	8.4639	10.5928	11.0103	12.3247	12.0515	12.8041	11.0103	9.09278		205.682	4.1289	3.2474	13.9536	5.8402
	82.8007	58.8678	45.2286	47.9041					206.061	8.7732	9.74742	8.76289	7.39175	9.03093	9.7732	10.201	9.02577	9.0052	10.0206	9.08763	12.2217	14.3969	13.3144	13.6856	12.8247		205.726	12.2887	9.5258	9.55155	9.6546	10.201	10.5722	9.1082	9.7629	8.0722	10.9227	11.3351	11.9742	10.768	12.933	11.3351	9.39691		206.061	3.7474	3.2268	12.0103	6.2938
	82.9525	58.857	45.082	48.2184					206.439	8.6598	9.53608	8.77835	7.67526	8.8299	9.83505	10.0309	9.26804	9.0103	9.69588	9.03093	11.7062	14.3814	13.6443	14.3144	12.8608		206.104	11.9948	9.3711	9.39691	9.3299	10.3402	11.0309	9.1289	10.0258	8.4278	10.5979	11.1392	12.1856	10.8557	13.0052	11.1392	9.31443		206.439	4.3454	3.6237	13.0155	5.7165
	83.1048	60.3227	41.1234	42.5458					206.818	8.7887	9.88144	8.8299	7.23711	9.5	10.0773	10.0103	9.21649	8.9278	9.66495	8.88144	11.701	14.4588	13.7835	14.1289	12.8814		206.482	11.6598	9.2423	9.62887	9.4021	9.86598	10.7784	9.0206	9.7732	8.7113	10.4433	11.1856	11.9381	10.1598	12.0619	11.1856	9.02577		206.818	4.7113	3.4021	8.4227	5.9845
	83.2571	64.3796	40.0969	39.8101					207.197	8.6649	10.4639	8.8866	7.51546	10.5412	9.70103	10.0412	8.99485	8.9175	9.89691	8.77835	11.8402	14.5825	13.9278	14.433	12.7526		206.86	11.3402	9.2474	9.40722	9.4175	9.85567	11.1186	9.1907	9.7371	8.701	10.4794	10.9278	12.3041	9.8093	11.8196	10.9278	8.96907		207.197	4.7732	2.6907	9.5619	5.5876
	83.4094	69.3285	41.4231	35.8874					207.576	8.701	11.3969	8.89691	7.83505	10.8093	10.232	10.1443	9.29897	9.2216	9.97423	8.78351	11.7732	14.4691	13.2165	14.8711	12.7165		207.238	12.2835	9.4897	9.58763	9.3918	9.96907	11.1856	9.1804	9.732	8.2938	10.6959	11.1546	11.799	9.933	11.5825	11.1546	8.89175		207.576	4.5928	3.1649	7.768	4.9536
	83.5617	69.1059	39.2046	32.6746					207.955	8.433	12.4021	9.45361	7.48969	9.42268	10.0928	9.83505	9.02577	9.2887	10.0619	8.6701	11.4845	14.6804	13.5103	15.366	13.0155		207.616	11.4021	9.6237	9.58763	9.5619	10.0516	10.7165	9.2165	9.933	8.2371	10.366	11.0103	11.4742	9.299	12.0155	11.0103	9.02577		207.955	5.4433	3.4433	7.1598	4.2577
	83.7136	63.169	40.25	30.6602					208.333	8.6443	10.7835	9.13402	7.66495	8.80928	9.51546	9.75258	9.04639	9.232	10.268	9.11856	11.701	14.3196	13.5722	15.0206	12.768		207.995	11.9485	9.4433	10.0052	9.5825	9.67526	11.2371	9.2577	9.9072	8.1495	10.5309	11.2113	11.4227	9.7474	11.1598	11.2113	8.8866		208.333	5.366	3.5	7.9897	4.3866
	83.8659	62.4469	42.1622	27.5424					208.712	8.8969	10.6082	9.12371	7.68557	9.01546	9.85567	9.65979	8.93814	9.2113	10.0928	8.80412	11.701	14.3299	13.5155	14.7835	12.7784		208.373	11.4381	9.8093	10.0309	9.8454	9.64948	10.933	9.9742	10.3402	8.0309	10.6804	11.1082	11.3814	9.6082	12.1134	11.1082	8.87113		208.712	5.1701	3.3866	8.4588	4.5567
	84.0182	61.8732	44.6613	28.9623					209.091	8.7268	9.84536	8.93814	7.8299	8.87113	9.53093	9.95361	9.04124	9.2732	10.3093	8.86082	12.0876	14.0309	13.5979	14.9845	12.8402		208.751	11.299	9.8299	9.70103	9.8196	9.74227	11.0876	10.7216	10.866	7.9227	10.8144	11.0516	11.866	10.299	11.9588	11.0516	8.91237		209.091	4.7268	3.3196	8.1546	4.9742
	84.1705	62.0647	45.2415	28.422					209.47	8.8351	9.71649	9.08763	8.22165	8.67526	9.58763	9.93814	9.22165	9.0722	9.75258	8.88144	11.7113	13.9381	13.6907	15.1959	13.2887		209.129	11.0773	9.9485	9.96907	9.9021	9.86082	10.7784	10.5052	11.2268	8.3351	10.732	11.1598	11.0979	10.3763	12.3866	11.1598	8.89691		209.47	4.9227	3.1237	7.3402	4.6392
	84.3224	62.2981	44.3171	27.7256					209.848	8.7165	9.80928	9.25773	8.96392	9.03093	9.56186	9.80412	9.1701	9.3144	10.1237	8.78866	11.5825	13.4845	13.2835	15.4588	12.5773		209.507	11.201	10.0825	9.80412	9.9278	9.76289	10.933	10.5052	10.7629	8.0619	11.0979	11.0052	10.9794	10.3196	12.0464	11.0052	9.1701		209.848	4.8866	3.2835	6.6031	4.7423
	84.4746	61.6184	41.8118	27.8658					210.227	8.6134	10.0258	9.25773	8.35052	9.03608	9.66495	9.88144	9.15979	9.2732	9.90722	8.85052	11.5825	13.7113	13.1546	15.4227	12.7062		209.885	11.4485	9.768	9.82474	9.8557	9.85567	10.6392	10.5309	10.6031	8.0825	10.6856	10.8454	10.6701	10.3196	11.799	10.8454	8.86598		210.227	4.0928	3.0979	6	4.5619
	84.6269	61.0875	43.6222	29.523					210.606	8.732	9.70619	9.05155	8.06186	8.7268	9.4433	10.1495	9.20619	9.3763	10.2577	9.0567	11.7113	14.2938	12.866	15.0206	12.6804		210.264	11.4381	9.6237	9.98969	9.6289	10.0155	10.2526	10.6959	10.6186	8.2165	11.0825	10.8196	11.2938	10.4433	12.0979	10.8196	9.06701		210.606	4.0515	3.567	5.5103	4.7577
	84.7792	62.2132	43.0865	30.355					210.985	8.9742	9.8866	9.40206	8.10309	8.8866	9.69072	10.2887	9.48454	9.2887	10.2732	8.80412	11.9536	13.3711	12.6598	14.9021	12.9175		210.642	11.7062	9.9381	10.0052	9.8041	10.0052	10.3969	10.5825	10.7113	7.8041	10.9742	10.6701	10.8454	10.3711	12.2577	10.6701	8.92784		210.985	3.4897	3.8247	5.8144	4.8196
	84.9315	63.424	42.7617	27.8522					211.364	8.9072	10.0619	9.25258	8.65464	9.08763	9.62887	10.2732	9.5	9.4021	10.0412	8.92268	12.1959	13.3041	12.9175	14.9691	12.3557		211.02	11.7887	9.7165	10.0258	9.6649	9.91237	10.2474	10.9124	10.4485	7.7784	11.2577	10.2165	10.4175	10.8402	12.6856	10.2165	9.27835		211.364	3.5876	3.0876	5.3814	4.7732
	85.0834	63.9653	43.3863	28.3201					211.742	9.1907	9.92784	9.36598	8.27835	9.04124	9.64433	10.3505	9.80412	9.8608	10.3402	8.90722	12.1443	13.4897	12.7062	14.1082	12.5773		211.398	11.6134	9.4639	10.1186	9.7216	9.7732	10.3454	10.3196	10.3402	7.9897	11.3454	10.8041	11	11.201	12.1753	10.8041	8.89691		211.742	3.9691	3.7629	4.732	5.2113
	85.2357	62.2026	44.3105	28.5938					212.121	9.3763	10.0567	9.22165	8.15464	9.04639	9.60825	10.5258	9.70619	9.4639	9.8299	9.02062	12.1392	13.0928	12.6134	14.433	12.5928		211.776	11.9948	9.3763	10.0825	10.0619	9.94845	10.5515	10.1649	10.4485	8.134	11.3608	10.567	11.4175	10.4794	12.3814	10.567	9.12371		212.121	3.7216	3.866	5.0928	4.9381
	85.388	63.4557	43.8771	30.19					212.5	9.5258	9.84021	9.54639	8.12371	8.8299	9.81959	10.1907	9.84536	9.5928	9.80928	8.79897	12.2268	13.7113	12.8144	14.4175	12.3969		212.154	11.8144	9.7216	10.2113	9.8299	9.81443	10.3505	10.5619	10.4948	8.0361	12.067	10.5516	11.2371	10.1392	11.866	10.5516	9.06186		212.5	3.9588	3.5464	4.7887	5.9021
	85.5403	65.4523	43.4181	30.4184					212.879	10.0155	10.1649	9.59278	8.04639	8.8866	10.0773	10.1753	10.1289	9.4845	10.1289	8.81959	12.2268	13.7113	12.3402	14.2629	12.3969		212.533	12.5258	9.6237	10.1907	9.1546	10.0155	10.4639	11.5464	10.5464	7.8608	11.8041	9.89175	10.7835	10.5722	12.0928	9.89175	8.97423		212.879	3.5567	3.6546	4.7577	5.8814
	85.6926	67.4808	43.1567	29.5795					213.258	9.567	10.1186	9.77835	8.55155	8.69588	10.0516	10.2062	10.2474	9.3763	10.1701	8.86082	12.9794	13.6134	12.4433	14.5464	12.2371		212.911	12.0567	9.6289	9.88144	9.4742	9.63402	10.3608	11.7268	10.5979	7.8763	11.4536	10.0464	10.799	10.6495	12.0876	10.0464	9.40722		213.258	2.1907	4.1392	4.0155	5.9639
	85.8445	66.8649	44.8267	31.1825					213.636	9.8866	10.0722	9.52577	8.37113	8.93299	10.0516	10.134	9.95876	9.4536	10.1082	8.64433	12.732	13.7113	12.5361	14.7423	12.2835		213.289	12.4381	9.8866	10.0155	9.2938	9.72165	10.3608	11.6804	10.4536	7.9072	11.9227	10.0979	10.7268	11.0876	11.9639	10.0979	9.42268		213.636	2.1186	4.1856	3.634	4.5825
	85.9968	68.9038	45.1584	33.2467					214.015	9.9948	10.067	9.76804	8.58247	9	10.1546	10.0464	10.0361	9.4536	10.5516	8.94845	13.1495	13.5155	12.1237	14.1804	12.5619		213.667	12.1186	9.701	9.68041	9.4433	9.80928	10.5464	10.2216	10.8247	8.1959	11.8196	10.5052	10.9588	11.6649	11.8866	10.5052	9.46392		214.015	2.5464	4.567	3.5361	5.8711
	86.1491	68.267	45.2539	28.4219					214.394	9.7732	9.97423	10.0206	8.24227	9.24227	10.3247	10.2732	9.69588	9.4691	10.232	8.84021	12.9124	14.1856	12.232	14.0722	12.3351		214.045	12.1701	9.7216	9.6134	9.3299	9.53093	10.3299	10.0206	10.6907	8.3608	11.5361	10.1598	12.1443	12.0773	12.1598	10.1598	9.41753		214.394	2.3608	4.5155	4.0206	5.6598
	86.3013	68.4048	47.0581	24.2347					214.773	10.067	10.2217	9.88144	8.55155	9.10825	9.93814	10.0103	9.78866	9.2216	9.98454	8.88144	12.8918	13.9845	12.1289	14.5361	12.6959		214.423	12.0979	9.8969	9.59794	9.3454	9.76804	10.5773	9.7216	11.1237	7.9588	12.3763	10.1959	12.3763	11.9794	12.0619	10.1959	9.60825		214.773	2.4381	4.5258	3.5412	5.2629
	86.4536	68.4366	47.2366	24.4812					215.152	10.1856	9.76804	9.81443	8.33505	8.82474	10.3866	9.8299	9.77835	9.1443	9.81959	8.90206	13.5825	13.8763	12.1959	14.8763	12.5876		214.802	12.7732	9.8144	9.42268	9.5464	9.66495	10.2938	10.2216	11.1701	8.3196	12.366	10.3144	11.9021	10.9691	12.299	10.3144	9.63402		215.152	2.2165	5.4175	3.2577	4.7835
	86.6055	66.4826	48.1227	23.2015					215.53	10.3247	9.73711	9.99485	8.43814	9.15979	9.81959	9.66495	9.73196	8.9433	9.56701	9.04124	13.4433	14.0722	12.1392	14.3093	12.5722		215.18	12.8608	9.701	9.69072	9.5567	9.80412	10.4588	10.7474	10.9124	8.3918	12.0464	10.433	11.8866	10.5825	12.5206	10.433	9.71649		215.53	2.8247	4.2371	3.268	4.6907
	86.7578	70.5713	48.7793	21.7296					215.909	10.1598	9.81959	10.1804	8.25258	9.11856	10.1495	9.91237	10.0928	9.1082	10.4021	8.99485	13.7423	14.2887	11.9794	14.3866	12.3557		215.558	12.7887	9.866	9.36598	9.4691	9.80412	10.3505	10.8557	11.5876	8.1649	12.567	10.3247	11.8557	10.8814	12.0464	10.3247	10.0206		215.909	2.7423	5.0876	3.866	4.7216
	86.9101	72.1539	47.0964	20.4772					216.288	10.6443	9.72165	9.70103	8.18557	9.14948	9.97423	9.86082	10.7526	9.1186	10.1443	8.92268	13.7113	14.0052	12.2784	14.6392	12.9021		215.936	13.2371	9.8814	9.16495	9.2887	9.85052	10.4742	10.5567	11.4021	8.6289	12.4639	10.3402	11.7526	10.4742	11.5825	10.3402	9.47423		216.288	2.3144	5.2732	3.4742	4.7835
	87.0624	68.3516	49.2	19.2268					216.667	10.6443	9.60309	9.64948	8.40722	9.18041	9.61856	9.67526	10.1082	9.2423	10.0979	8.84536	13.5928	14.1804	11.8969	14.3608	12.7629		216.314	13.1082	10.232	9.62371	9.2062	9.49485	10.5155	10.3763	11.4278	8.4742	12.1546	10.7217	12.4794	9.9536	12.4897	10.7217	9.63402		216.667	2.8814	5.7887	3.7268	3.9072
	87.2143	70.9855	50.1308	15.6093					217.045	10.6186	9.76289	9.89175	8.36082	9.05155	9.75773	9.76289	10.4124	9.1598	10.1443	9.04124	13.1495	14.201	11.9485	14.8247	13.0567		216.693	13.5155	10.2526	9.28351	9.2784	9.85567	10.6546	9.5258	11.3763	8.4948	12.1753	11.1959	12.3866	10.1289	12.1082	11.1959	9.93814		217.045	3.1443	5.7732	2.8814	3.6186
	87.3666	71.973	51.3227	15.0577					217.424	11.0258	9.63402	9.50515	8.57216	8.8866	10.0773	9.43814	10.4484	8.7835	10.0825	9.05155	13.8918	13.7423	12.1804	15.0979	13.2062		217.071	14.299	10.799	9.55155	9.1649	9.87629	10.6959	9.3402	11.5309	8.4639	12.3144	10.8402	12.2629	10.0928	12.3814	10.8402	9.87629		217.424	2.6856	5.6546	3.1959	3.866
	87.5189	71.6013	50.1434	15.2182					217.803	11.2526	9.88144	9.6701	8.29381	8.96392	9.75258	9.59794	9.79381	9.0309	10.0567	9.18557	13.8814	14.0052	11.9897	15.1598	12.9278		217.449	14.6649	10.4845	9.49485	9.232	9.92268	10.634	9.1546	11.5515	8.6959	12.3144	10.5928	11.9588	10.2062	12.1031	10.5928	9.7732		217.803	2.8402	5.6031	3.4845	3.6082
	87.6712	68.5534	51.3225	18.1099					218.182	10.7732	9.93814	9.28351	8.83505	8.80928	9.8299	9.58763	9.63918	9.0103	10.2629	8.77835	13.4845	14.1546	11.701	14.9742	12.9021		217.827	15.2526	10.4278	9.48454	9.5	9.46907	10.6907	9.0876	11.5309	8.4691	12.3918	10.9227	12.0979	9.9742	12.3814	10.9227	9.7268		218.182	2.7268	5.366	3.5464	4.1134
	87.8235	67.98	50.0861	18.3474					218.561	10.8144	9.81959	9.42784	8.58247	8.62371	9.95876	9.1701	9.47423	9.0773	10.1701	8.86082	13.7577	13.9175	11.6753	15.5258	12.8299		218.205	14.799	10.3093	9.34021	9.4278	9.7732	10.4742	8.6546	12.0773	8.5	12.4278	10.6649	12.1598	10.4691	11.9124	10.6649	9.67526		218.561	3.0876	5	3.3814	4.2938
	87.9754	68.9144	50.1881	17.2779					218.939	10.7371	9.60309	9.24742	8.63918	8.81959	9.93299	9.21649	9.37113	8.9433	10.4639	8.87629	13.7423	14.0258	11.4897	15.567	13.4639		218.583	13.7835	10.4845	9.28866	9.4227	9.97938	10.5464	9.1186	11.8969	8.6186	12.433	10.7062	12.1082	10.5	11.9433	10.7062	9.87629		218.939	3.4485	5.7113	4.3247	3.567
	88.1277	68.8509	51.9602	16.8619					219.318	10.4227	9.98969	9.32474	8.70619	8.88144	9.97423	8.94845	9.32474	9.0567	10.3918	8.74742	14.3144	14.3505	11.3969	15.5052	12.7732		218.962	14.268	10.7474	9.07732	9.4381	9.50515	10.3351	9.9536	11.567	8.6856	12.5825	10.8402	12.7629	10.7423	11.701	10.8402	9.79897		219.318	3.2113	4.8711	3.9175	3.8763
	88.2799	67.3	54.5165	16.2107					219.697	10.5773	9.68041	9.23711	8.62371	8.76804	10.201	8.9433	9.1134	8.7577	10.2938	8.98969	14.0619	13.9639	11.2577	15.8711	13.0155		219.34	14.5619	10.8711	9.18041	9.6082	9.37629	10.6289	10.5619	11.3814	8.6546	12.4639	11.0876	12.6753	11.3763	11.8763	11.0876	9.52062		219.697	3.4381	5.1031	3.5928	3.6856
	88.4322	73.4282	53.8086	16.2153					220.076	10.4845	9.73711	9.48454	8.56186	8.68557	11.9072	9.30928	9.23196	9.0052	10.134	8.67526	14.2268	14.1753	11.3454	16.3918	12.9742		219.718	15.1082	10.4948	9.43299	9.7113	9.52577	10.2887	9.7732	11.5412	8.701	13.0258	11.3608	11.6907	11.5103	11.1907	11.3608	9.62371		220.076	3.3402	4.7784	3.799	3.8814
	88.5845	68.5324	51.7754	12.6746					220.455	9.8454	9.69072	9.42268	8.91237	8.73711	11.0309	8.89691	9.59278	8.9588	9.91753	8.89175	13.7474	14.2835	10.8969	16.0464	13.0825		220.096	14.2938	10.5052	9.76289	9.9175	9.46907	10.1753	10.1082	11.2732	8.567	12.5412	10.9124	11.8866	11.433	11.2268	10.9124	9.71134		220.455	3.6598	4.7062	3.4021	4.0876
	88.7364	68.2878	51.5395	13.3733					220.833	9.7887	9.76289	9.04639	9.05155	9.06186	10.2835	9.18557	9.43814	9.1082	9.86082	8.73196	13.8247	14.433	10.9742	16.3505	12.933		220.474	13.9794	10.7165	9.06186	10.2938	9.8866	10.5155	9.2835	11.4845	8.4794	12.4845	10.8299	11.5773	12.0567	11.2216	10.8299	9.80412		220.833	3.1134	5.7526	3.6959	3.8918
	88.8887	67.3641	49.9713	13.6289					221.212	9.4124	9.63918	9.22165	8.91237	8.65979	10.3041	9.14948	9.17526	8.9691	10.3711	8.73711	13.6031	14.1289	11.1907	16.4072	13.5052		220.852	13.134	10.8763	9.31959	10.1392	9.75258	10.3196	9.2732	11.6701	8.4381	12.3918	11.0412	11.1649	11.8351	10.9536	11.0412	9.8866		221.212	3.6753	5.4691	3.5464	3.8969
	89.041	68.4685	51.3418	14.3071					221.591	9.1959	9.42268	9.02062	9.04124	9.01031	10.1701	8.9433	9.51031	9.2062	10.3351	8.71134	14.1546	14.8247	10.8196	16.3247	13.232		221.231	12.8711	11.0412	9.23196	10.0361	9.90722	10.5825	9.1082	11.1856	8.7216	12.5155	10.9278	11.7629	12.3763	11.3711	10.9278	9.77835		221.591	3.4948	5.4175	4.6804	3.8608
	89.1933	66.7376	52.8655	14.2009					221.97	8.7474	9.30412	9.06186	8.85052	8.58247	10.0412	8.98454	9.53093	9.0155	10.3351	8.68557	13.9588	14.4948	10.8454	17.0619	13.5825		221.609	12.7938	11.5206	9.53093	9.9433	9.74742	10.0928	9.0206	10.9639	8.7887	12.7268	11.0309	12.5619	12.3557	11.3969	11.0309	10.0722		221.97	2.9691	5.9433	5.9639	4.0722
	89.3452	64.7089	55.6387	16.1972					222.348	8.5464	9.66495	9.08763	9.09278	8.54124	9.94845	8.98969	9.37113	8.799	10.201	8.54124	14.0928	14.0773	10.9639	15.8196	14.3608		221.987	13.4021	11.3093	9.5567	10.232	10.0103	9.9691	9.0825	11.299	9.0722	12.701	10.7423	12.9433	13.0567	11.6959	10.7423	10.0052		222.348	3.0052	5.232	8.4381	3.4845
	89.4975	64.6665	53.0504	16.5703					222.727	8.4588	9.57732	8.8866	9.59794	8.6701	10.1598	9.20619	9.40206	8.7062	10.2887	8.63402	13.3351	14.1907	10.9381	15.8918	14.134		222.365	13.1186	11.0567	9.78351	10.1289	10.2113	10.3299	9.0361	11.4639	8.8505	12.8557	10.634	11.567	12.0052	12.0412	10.634	10.0103		222.727	3.1701	4.8093	5.9381	3.7062
	89.6498	64.4221	56.4861	16.4075					223.106	8.0464	9.15464	8.73196	10.5052	8.52062	10.1649	9.18041	9.13918	8.6701	10.1598	8.52062	13.7062	14.634	10.7062	15.4742	14.6443		222.743	13.8247	11.1237	9.79381	10.1856	10.268	10.4124	8.9639	11.9175	9.0103	12.4536	11.1082	10.9278	12.6907	12.7113	11.1082	10.0052		223.106	2.9897	4.7371	6.1546	3.4278
	89.8021	61.1936	53.503	15.8898					223.485	8.067	9.25258	8.95361	9.68557	8.4433	9.85052	9.36082	9.02577	8.6701	10.1649	8.58247	13.4742	14.4639	10.8196	15.4897	14.0876		223.121	13.3299	10.8711	9.6134	10.0361	10.0206	10.5	9.1392	11.7835	9.0825	12.9021	10.6701	10.7784	12.4639	12.2268	10.6701	10.0052		223.485	3.5052	4.732	5.3557	3.8299
	89.9544	63.9868	54.4145	15.8897					223.864	8.0464	9.29381	8.84536	9.35567	8.46907	9.88144	9.51546	9.26804	8.8351	10.2938	8.27835	13.8711	14.4175	10.9639	15.5464	14.866		223.5	13.8969	10.8608	10.0052	10.3557	10.2062	10.134	8.8557	11.5876	9.0722	12.5258	10.732	10.9433	12.5722	12.1082	10.732	10.2423		223.864	2.9021	4.6443	4.9845	4.1495
	90.1062	62.7974	56.6775	16.7014					224.242	8.1289	9.35052	9.02062	9.23196	8.4433	10.2165	9.21134	9.07216	8.8918	10.2835	8.54639	13.4433	14.2062	10.4897	16.0206	14.6134		223.878	14.1959	11.1031	10.1082	10.7216	10.0825	10.4227	8.9227	11	9.2629	12.9124	10.6753	10.9536	12.9588	12.2216	10.6753	10.4433		224.242	2.8918	4.5979	5.1546	4.2371
	90.2585	62.2447	54.249	20.5359					224.621	8.0876	8.90206	9.26804	9.31443	8.51031	10.1959	9.29897	9.07732	8.9278	10.1082	8.56186	13.3351	14.067	10.8814	15.6082	14.7577		224.256	13.3351	11.0464	10.1701	10.6031	10.0876	10.5258	8.7784	10.9485	9.3093	13.0052	10.6495	10.8763	12.6495	11.9072	10.6495	10.1546		224.621	2.5619	4.2526	4.6598	4.0825
	90.4108	59.8659	58.6728	19.3489					225	8.0876	8.80928	9.02062	8.84536	8.57216	9.84536	9.49485	9.14948	8.9845	10.2474	8.46392	13.2423	13.8608	10.5464	15.5464	15.0309		224.634	13.4588	11.1082	10.201	11.0567	10.3144	10.9072	8.9742	10.8093	9.2835	13.4278	10.9021	11.3196	13.1392	12.3196	10.9021	10.1495		225	2.1237	4.0361	4.933	4.3557
	90.5631	64.9424	57.8504	19.0188					225.379	8.1392	9.08247	9.25258	9.01546	8.40206	10.1598	9.62887	9.06701	8.9948	10.7474	8.73711	13.2423	13.5979	10.701	16.1186	15.3247		225.012	12.9227	10.9536	9.98969	11.0722	10.4381	10.7526	9.0464	10.8454	9.6907	13.201	11.0928	11.1082	13.1082	12.1495	11.0928	10.1443		225.379	2.0979	3.7835	4.6082	4.5309
	90.7154	64.2843	61.1844	18.5078					225.758	8.4227	8.71649	9.39175	8.92784	8.39175	9.93814	9.53093	9.28351	9.0928	10.8969	9.26289	13.3505	13.3402	10.5567	15.799	14.9897		225.39	13.5619	10.8505	10.3711	10.933	10.7526	11.1649	9.201	11.0258	10.0103	13.0464	11.0309	11.5	13.3505	12.5928	11.0309	9.88144		225.758	2.8505	3.9948	4.6701	4.4381
	90.8673	65.0701	59.5972	21.3136					226.136	8.6237	8.74742	9.57216	8.96907	8.34536	9.79897	9.57732	9.06701	9.0928	10.5619	9.04639	13.5773	13.732	10.6289	15.8299	15.1031		225.769	13.4175	10.7113	9.95876	11.2784	10.7113	11.0206	9.2474	11.2887	10.0928	13.2732	10.8041	10.5052	13.6186	12.2165	10.8041	10.0722		226.136	2.9588	3.567	4.6649	4.1546
	91.0196	64.8998	61.4586	22.374					226.515	8.9175	8.60825	9.24227	9.21134	8.3866	9.70619	9.39175	9.02062	9.2629	11.0309	8.68041	13.366	13.4588	10.5412	16.3247	15.0412		226.147	14.0619	10.4021	9.93299	11.3866	11.0361	11.6082	9.0258	10.8196	10.2062	13.0258	10.6701	10.9639	14.2887	12.2938	10.6701	10.134		226.515	2.8918	3.7216	4.9227	3.9639
	91.1719	59.7065	66.3732	23.041					226.894	8.4175	8.47423	9.48969	8.81959	8.30928	9.57216	9.38144	9	8.9742	10.5	8.40722	12.8351	13.8299	10.8247	16.4381	14.3969		226.525	14.1082	10.5361	9.60309	11.2474	11.1443	11.6392	9.0103	10.9433	10.7577	12.9588	10.8918	10.9278	16.9381	12.3402	10.8918	10.5619		226.894	2.7062	4.0155	5.5825	4.8196
	91.3242	59.2291	63.4602	19.9007					227.273	8.4485	8.70103	9.08247	8.86598	8.30928	9.52062	9.17526	9.18041	9.2165	9.65464	8.37113	13.1443	13.6701	10.7835	16.5258	14.7887		226.903	14.4948	10.5619	9.75773	11.5722	10.8969	11.4433	8.7629	11.1392	10.2423	12.9845	10.6804	10.6443	15.2165	12.5876	10.6804	10.4794		227.273	3.2268	3.5567	5.0773	5.3866
	91.4765	57.1898	61.6562	18.5146					227.652	8.4278	8.58247	9.07732	8.95876	8.16495	9.46392	9.14948	8.85567	8.9897	9.64433	8.41753	13.0928	13.6237	10.8505	16.6701	14.4794		227.281	13.866	10.4948	9.92784	11.5361	10.6907	11.4691	8.9021	11.299	10.9072	13.0516	10.6443	10.5515	14.1701	12.2732	10.6443	10.2577		227.652	3.2113	3.3557	4.299	5.5825
	91.6284	60.0572	61.8537	19.6226					228.03	8.201	8.69588	9.17526	8.86082	8.07216	9.59278	9.21649	9.10309	9.2629	9.91237	8.7732	12.5876	14.1701	10.5928	16.9536	14.6701		227.66	14.5412	10.3969	10.0309	11.5928	10.4124	11.6237	8.7732	11.3144	10.7062	12.9381	10.6856	10.6237	13.3402	13.3299	10.6856	9.85052		228.03	3.1134	3.1856	4.5825	5.4588
	91.7806	61.6713	62.6441	21.4312					228.409	8.3299	8.52577	9.0567	8.84536	8.19072	9.47938	9.5	9.0567	9.567	9.77835	8.82474	12.9588	14.2474	10.8814	16.9742	14.4072		228.038	14.7113	10.299	9.88144	11.7371	10	11.6082	8.6031	11.4536	10.567	12.5928	10.9742	10.7784	14.7474	12.7371	10.9742	9.81959		228.409	3.366	3.1856	4.567	6.7629
	91.9329	61.937	63.0202	22.279					228.788	8.0309	8.64948	9.17526	8.75773	8.32474	9.54124	9.42268	9.24227	9.3402	9.93299	8.67526	13.2217	14.3454	10.6289	16.9845	14.4794		228.416	15.3041	10.2165	10.0516	12.0722	9.82474	11.7062	8.9072	10.9381	11.0103	12.3866	11.2371	10.9845	12.9691	13.2577	11.2371	9.68557		228.788	3.3711	3.3763	4.634	5.7835
	92.0852	59.2288	62.7464	19.4415					229.167	7.9948	8.58247	9.25258	8.93814	8.21649	9.48454	9.24742	8.8866	9.3763	9.87629	8.59794	12.9484	14.1856	10.6753	16.4175	14.7577		228.794	15.4897	10.2835	10.1237	12.0309	9.64433	11.732	8.5464	11.232	10.5722	12.366	11.1649	10.4639	13.2887	13.5	11.1649	9.96392		229.167	3.0309	3.7835	3.9381	5.6134
	92.2371	61.8202	64.461	20.2464					229.545	7.8299	8.51031	9.36598	9.15464	8.08763	9.58247	9.32474	8.94845	9.4897	9.79381	8.63918	13.4433	14.4021	10.4948	16.8505	14.7784		229.172	15.4381	10.4588	10.3041	12.7423	9.5	11.5928	8.5928	11.6649	10.3402	12.1701	11.0567	11.2938	13.2732	13.3969	11.0567	10.0722		229.545	3.2938	3.4794	5.1031	5.3196
	92.3894	62.9351	64.187	22.1908					229.924	8.0515	8.4433	9.57216	9.07732	8.41237	9.46907	9.29381	9.20103	9.3144	9.84536	8.91237	13.5052	14.5258	10.5	16.6392	14.4742		229.55	15.7732	10.5052	10.6289	12.3247	9.25258	11.2165	8.5722	11.5103	10.1701	11.7783	11.4536	10.9588	13.1701	14.1186	11.4536	9.84536		229.924	3.1959	3.3969	3.7835	5.8866
	92.5417	59.951	63.1735	19.5954					230.303	8.268	8.60825	9.34536	8.93814	8.3866	9.47938	9.24227	8.90206	9.4742	9.79897	8.80928	13.4794	14.634	10.2526	15.9433	14.2268		229.929	15.6134	10.5052	10.9484	12.567	8.81959	11.2062	8.5464	11.2629	10.1701	11.9588	11.3918	11.232	13.0258	13.7165	11.3918	9.5567		230.303	3.9278	4.1237	4.9124	5.0979
	92.694	57.9012	61.7646	17.0316					230.682	7.9588	8.71649	9.63918	9.38144	8.34021	9.35567	9.23196	8.70103	9.4639	9.56186	9.00515	12.8918	14.4433	10.4381	15.1649	14.5		230.307	15.7268	10.4742	11.5619	12.2887	8.36598	11.1289	8.5722	11.2165	9.7629	11.7732	11.5722	10.7938	12.3763	14.2062	11.5722	9.38144		230.682	2.9948	3.6856	4.3093	5.4897
	92.8463	55.9793	61.229	16.9727					231.061	8.0722	8.63918	9.4433	8.92268	8.21649	9.36082	9.48969	8.83505	9.4691	9.27835	9.14433	13.1959	14.5412	10.3351	14.9072	14.0103		230.685	15.3351	10.799	11.5464	11.9639	8.07216	11.0773	8.3608	10.8454	9.6031	12.3144	11.8454	10.6082	13.134	13.8144	11.8454	9.17526		231.061	4.1546	3.3918	4.7526	4.9433
	92.9982	55.703	62.3126	17.8658					231.439	8.0722	8.51031	9.54639	9.09278	8.13402	9.46907	9.40206	8.89175	9.5412	9.48454	9.04124	13.5206	14.768	10.2732	14.3918	13.5876		231.063	15.3505	10.8299	11.366	11.4794	8.15979	10.3247	8.7577	10.8711	9.0052	12.1082	12.2423	11	13.0103	15.1907	12.2423	9.27835		231.439	3.5515	3.9794	4.5876	5.2268
	93.1505	53.4727	58.5835	16.3418					231.818	7.9381	8.87629	9.37629	9.06701	8.30928	9.91237	9.2732	8.78351	9.634	9.54639	9.09794	13.3814	14.4948	9.9485	13.4948	13.5103		231.441	15.9485	10.7216	11.1031	11.2526	8.11856	10.1649	8.701	10.8093	8.5773	11.7062	12.3144	10.8866	12.0928	13.933	12.3144	9.5567		231.818	3.4175	3.8351	4.3351	6.2474
	93.3028	49.9466	58.4433	17.6102					232.197	7.9072	8.53093	9.40722	8.97423	8.31959	9.62887	9.37629	9.07216	9.7577	9.75773	9.21649	13.3763	14.4381	9.7577	12.3247	13.0876		231.819	14.8351	10.933	11.567	11.3505	7.92268	10.2629	8.3969	10.799	8.6134	11.6495	12.1959	10.8247	12.6598	14.634	12.1959	9.24742		232.197	3.7577	3.3299	4.7938	5.6134
	93.4551	47.058	57.5953	17.4272					232.576	8.0412	8.7732	9.15979	9.06701	8.3299	9.63918	9.13402	9.04124	9.4948	9.70619	9.2732	13.0619	14.5412	9.7371	11.5928	12.9381		232.198	14.9278	11.1804	11.4278	10.9072	8.11856	9.701	8.4072	10.4278	8.3093	11.634	12.2887	11.1443	12.5773	14.7732	12.2887	9.28866		232.576	4.0103	4.2629	4.3041	5.6753
	93.6073	45.8581	55.8934	17.9108					232.955	8.1237	8.53608	8.65979	8.94845	8.24742	9.63918	9.49485	9.06186	9.3814	9.39691	9.45876	13.4536	14.7217	9.6598	11.1598	13.0052		232.576	14.8608	10.8763	11.2217	10.5773	8.24227	9.8351	8.3866	11.067	8.2165	11.7165	12.2062	11.1237	12.0361	13.9845	12.2062	9.46907		232.955	4.201	4.1546	4.3969	5.9639
	93.7592	44.6687	55.804	14.1285					233.333	8.3351	8.42268	8.57732	9.13402	8.30412	9.52062	9.27835	9.28351	9.4278	10.134	9.35052	13.1392	14.067	9.5773	10.7474	13.0722		232.954	15.5361	11.1237	11.4948	10.7371	8.24227	9.2835	8.3969	10.9175	8.0979	11.7577	11.8196	11.7371	11.7165	13.4072	11.8196	9.86598		233.333	3.5258	3.7938	4.0928	5.2938
	93.9115	44.5943	52.3235	11.3136					233.712	8.1701	8.37113	8.07732	9.20103	8.29381	9.64948	9.38144	9.33505	9.5567	10.0052	9.46907	13.4742	14.067	9.6546	10.6031	13.0258		233.332	15.0979	10.8866	11.433	10.2474	8.14948	8.9794	8.7165	10.866	8.1649	11.732	11.8144	11.2732	11.6237	12.5567	11.8144	9.78351		233.712	3.4124	3.7784	4.2474	5.5567
	94.0638	39.8791	52.7189	10.7869					234.091	8.3196	8.39175	7.83505	8.84021	8.14948	9.69588	9.40206	9.14433	9.4021	9.79381	9.7732	13.2783	13.5979	9.5979	10.2062	12.6186		233.71	15.8196	10.9021	11.3247	10.366	7.91753	8.433	8.4588	10.866	8.1237	11.9691	11.9536	11.268	11.5412	12.6753	11.9536	9.8866		234.091	4.0052	4.3454	3.2474	4.9639
	94.2161	40.24	54.5356	10.6105					234.47	8.3144	8.30412	7.64433	9.14948	8.53093	10.1031	9.60309	9.13918	9.268	9.68041	9.53093	13.5928	13.433	9.3557	10.0567	12.5155		234.088	15.2784	11.3041	10.9897	9.7113	8.05155	8.4948	8.5361	11.3454	7.7732	11.6649	12.299	12.1392	12.3969	12.8299	12.299	9.81443		234.47	4.1392	3.6082	2.701	5.3918
	94.368	36.13	50.9786	10.7167					234.848	8.3557	7.86082	7.17526	8.89691	8.48969	9.43299	9.1701	9.25258	9.5206	9.47423	10.0412	13.9433	12.8918	9.3608	9.6134	12.7474		234.467	15.5515	10.9794	11.2887	9.7423	7.40722	8.0464	8.7474	11.3557	7.7371	11.8402	11.5412	12.4588	12.0567	11.9124	11.5412	9.84536		234.848	4.201	3.3454	3.0876	5.5464
	94.5203	37.7552	50.3919	11.4787					235.227	8.4124	8.25258	7.15464	8.89691	8.46907	9.51031	9.35567	9.61856	9.232	9.87629	9.61856	14.0619	12.7577	9.5155	9.5876	12.6959		234.845	15.067	10.9227	10.799	9.2113	7.50515	7.7577	8.6443	11.4227	7.3557	11.4897	12.134	13.5361	11.4381	11.8144	12.134	10.3454		235.227	4.2113	3.0052	3.0876	4.5361
	94.6726	39.3162	49.7227	14.2439					235.606	8.3866	8.20619	7.03608	9.04639	8.5	9.84536	9.10309	10.1186	9.3763	10.0309	9.49485	14.4794	12.3866	9.3866	9.7062	12.6701		235.223	15.8247	10.799	10.3041	9.3711	7.4433	7.6804	8.7526	11.6804	7.5979	11.3402	11.8557	12.5361	11.9485	11.9227	11.8557	10.1237		235.606	3.8247	3.8041	2.6804	5.1804
	94.8249	36.7565	47.2493	14.8881					235.985	8.6804	7.79381	6.76804	9.33505	8.73711	9.39691	9.59278	9.68557	9.1598	9.80928	9.60825	13.7423	12.5361	9.268	9.6546	12.7629		235.601	15.3196	10.8866	10.2371	8.9536	7.11856	7.5515	8.6495	12.067	7.5361	11.1856	11.4484	12.9381	11.4639	11.8351	11.4484	10.3969		235.985	4.1392	2.9227	2.6546	4.6443
	94.9772	35.3018	46.8161	16.5409					236.364	8.5722	7.85567	6.97423	8.68557	8.51031	9.53093	9.22165	9.75773	9.0412	9.93814	9.14433	14.2062	12.5516	9.4433	9.8557	12.5361		235.979	15.5567	10.732	10.0309	8.5619	7.19588	7.3763	8.4124	12.0052	7.4845	11.0412	11.4639	13.1186	11.5361	11.9433	11.4639	10.7629		236.364	4.0825	2.9536	2.5876	4.8557
	95.1291	34.4095	47.0644	14.3092					236.742	8.8196	7.68557	6.74742	9.13402	8.67526	9.33505	9.28866	9.71649	9.0876	9.58763	9.46907	14.5825	12.0155	9.3608	9.6082	12.2784		236.357	15.9485	10.6907	10.1443	8.7062	6.99485	7.2629	8.3608	12.1082	7.5258	10.9742	11.4124	13.1443	11.2216	12.2371	11.4124	10.7423		236.742	3.9536	3.0515	2.433	4.4794
	95.2814	32.9653	46.529	11.1621					237.121	8.7371	7.30928	6.89175	9.07732	8.66495	9.65979	9.62887	9.69072	9.1495	10.1856	8.93299	14.3918	12.0258	9.3041	9.3454	11.6959		236.736	16.1443	10.634	10.1134	8.6753	7.26289	7.3969	8.4278	11.9175	7.3196	11.0773	11.3144	12.9124	11.6186	11.6134	11.3144	10.7113		237.121	3.6392	2.7165	2.5722	4.4536
	95.4337	29.8854	46.9816	9.49587					237.5	8.8454	7.26804	6.76804	9.08763	8.69588	9.35567	9.54639	9.58763	8.9742	9.75773	9.06186	14.8299	11.6907	9.1649	9.3196	11.2423		237.114	17.067	10.9072	10.067	8.4588	6.80928	7.268	8.2887	12.2268	7.3763	10.7938	11.3041	13.3608	11.5567	11.4691	11.3041	10.5619		237.5	3.1031	2.3557	2.6134	3.7887
	95.5859	30.0871	47.9952	12.6226					237.879	8.8711	7.03093	6.7732	8.93299	8.51546	9.45876	9.82474	9.60825	9.4588	9.52062	8.70103	14.6598	11.7165	9.5	9.5567	11.1649		237.492	16.0619	10.3505	10.0258	8.3041	7.10825	7.4175	8.4536	12.4227	7.4639	10.8041	11.6804	13.299	11.6289	12.1289	11.6804	10.8093		237.879	3.5515	2.4381	2.3454	4.5464
	95.7382	29.5773	46.4846	14.9605					238.258	8.5619	7.02577	6.7732	9.33505	8.42784	9.50515	10.268	9.36082	9.2216	9.64948	8.69588	15.232	11.9484	9.3247	9.2732	10.4433		237.87	15.232	10.5567	10.4278	7.8918	7.08247	7.3454	8.4588	12.9278	7.1959	10.7113	11.5773	12.933	11.6598	11.799	11.5773	11.0412		238.258	3.9639	2.3763	2.2577	4.2371
	95.8901	27.7932	44.7317	15.2341					238.636	8.7216	6.7835	6.63918	8.57732	8.53093	9.49485	10.3505	9.45876	9.2835	9.61856	8.54639	15.2835	12.0258	9.4227	9.3814	10.0619		238.248	15.4794	10.1959	9.82474	7.6856	6.89175	7.0722	8.3918	13.1392	6.8505	10.6289	11.4175	13.0928	11.8454	12.1753	11.4175	10.8918		238.636	3.3041	2.1598	2.6598	3.3041
	96.0424	25.0425	42.8127	16.3351					239.015	8.3814	6.72165	6.57732	8.57732	8.65464	9.6701	9.73196	9.04124	10.0361	9.63402	8.34021	15.1186	11.7732	9.3144	9.3351	9.9381		238.626	15.8969	9.8763	9.89175	7.5773	6.81959	7.0928	8.6856	12.6392	7	10.6753	11.5876	12.0567	11.2165	11.9227	11.5876	10.9227		239.015	3.2526	2.6701	2.7732	3.7577
	96.1947	25.0638	44.4701	17.1513					239.394	8.1134	6.96907	6.67526	8.41237	8.50515	9.8299	9.41753	9.20103	10.0258	9.75773	8.37629	15.8144	11.4227	9.1546	9.3505	9.8299		239.005	15.5309	10	9.83505	7.732	7.10825	7.0155	8.4072	13.0876	7.1289	10.7938	11.3763	12.9021	11.3711	12.3454	11.3763	10.7783		239.394	3.4175	3.1443	3.0155	4.6237
	96.347	22.1541	44.1194	14.1828					239.773	7.7577	6.64948	6.39691	8.70619	8.64948	9.48969	9.72165	9.24742	9.3454	9.57216	8.36082	15.6546	11.8454	9.2784	9.1495	9.6186		239.383	15.1753	9.4897	9.71134	7.8247	7.01031	6.7938	8.6495	12.732	7.0103	10.7732	11.8918	13.0464	11.3093	12.3608	11.8918	10.8351		239.773	2.5619	2.2887	3.1804	4.8041
	96.4993	19.6688	39.9249	15.8874					240.152	7.3247	6.75258	6.65464	8.41237	8.6134	9.1701	9.26804	9.35567	9.232	9.72165	8.39691	15.5979	11.8299	9.1804	9.2474	9.4794		239.761	13.2577	9.5928	9.61856	7.6289	6.98454	7.0515	8.8093	12.4124	6.8557	10.7217	11.7474	12.1598	11.1082	12.2784	11.7474	11.1392		240.152	3.1907	2.8093	3.7371	5.1701
	96.6512	18.6495	36.476	14.8067					240.53	7.1392	6.78866	6.5	8.40206	8.2268	9.47423	9.46907	9.14433	9.2887	9.28866	8.31443	16.1959	11.4484	9.2784	9.2423	9.5412		240.139	13.2732	9.3608	9.47423	7.5103	6.87629	7.1082	8.2938	12.0619	6.7216	10.8763	10.9021	12.3918	11.4072	12.1082	10.9021	11.0567		240.53	2.7113	2.5928	4.067	4.7216
	96.8035	19.0847	37.4833	18.1822					240.909	7.1134	6.57217	6.5567	8.39175	8.34536	9.56701	9.44845	9.37629	9.0567	9.44845	8.55155	15.9845	11.6753	9.1289	9.2474	9.4897		240.517	12.1495	9.5773	9.83505	7.4175	6.93299	6.9227	8.3196	11.9175	6.799	11.3093	11.2474	12.1649	11.6495	11.8454	11.2474	11.8041		240.909	3.1134	4.768	3.5258	4.5052
	96.9558	18.2882	33.4799	20.8026					241.288	6.8454	6.88144	6.46392	8.02577	8.45876	9.7268	9.45876	9.28351	9.0258	9.78866	8.13918	15.8969	11.7165	9.2577	9.1701	9.4278		240.896	11.4691	9.2835	9.6134	7.5103	7.02577	7.0206	8.5567	11.4742	6.9072	10.7938	10.5619	11.4433	11.6237	11.8969	10.5619	12.1598		241.288	2.9588	5.2835	3.2938	4.8505
	97.1081	17.4705	32.5941	20.9835					241.667	6.8041	6.64433	6.63918	7.63402	8.33505	9.8299	9.48454	9.41753	8.8454	9.58247	8.31443	16.1289	11.6701	9.3608	9.134	9.3454		241.274	9.8402	9.6392	9.80412	7.4691	6.87113	7.0052	8.7113	11.4485	6.9021	11.0464	10.1134	12.067	11.4072	12.5052	10.1134	12.2423		241.667	2.6289	3.0155	3.6804	4.3454
	97.26	17.4915	28.6798	20.5179					242.045	6.6907	6.60825	6.46392	7.48454	8.55155	9.5567	9.42784	9.46907	9.134	9.85567	8.45876	15.9124	11.866	9.2887	9.2216	9.1907		241.652	9.1031	9.4794	9.48969	7.4072	7.15979	7	8.7835	10.3247	6.7577	11.1753	9.53093	11.9175	12.1031	11.5361	9.53093	12.7217		242.045	3.3093	2.6804	4.0722	5.0515
	97.4122	16.9712	27.4304	21.135					242.424	6.8144	6.69072	6.31443	7.23196	8.35052	9.73196	9.19588	9.51546	9.2165	9.89691	8.41237	15.8402	12.0258	9.1753	9.3041	9.2113		242.03	8.3918	9.4639	10.0361	7.3299	7.13918	7.1907	9.0361	10.3454	6.8247	11.5103	8.70619	11.7113	12.3763	11.6546	8.70619	12.5876		242.424	4.0515	2.8402	4.3247	4.9794
	97.5645	16.3659	21.2915	20.6851					242.803	6.5722	6.51031	6.41237	7.23196	8.25773	9.59794	9.41237	9.55155	9.0155	10.0567	8.41753	15.866	11.9897	9.1495	9.0979	9.4948		242.408	7.4433	9.3557	9.6134	7.2268	6.91237	6.8866	8.9072	10.1701	6.6804	11.3918	8.63918	10.9948	12.0876	10.9536	8.63918	12.1443		242.803	3.5928	2.4639	5.2423	5.134
	97.7168	16.1641	18.7993	20.4568					243.182	6.5515	6.58763	6.56186	6.85567	8.30412	9.34021	9.01546	9.75773	9	10.0619	8.53608	15.9227	12.4021	9.3196	9.1804	9.1392		242.786	6.9485	9.3454	9.78351	7.1392	6.96392	7.0567	8.9742	9.866	6.9897	11.3918	8.2268	10.8454	12.0928	10.3505	8.2268	11.8299		243.182	4.0773	2.7474	5.5515	5
	97.8691	16.5042	18.3848	20.1312					243.561	6.5155	6.59278	6.52062	6.98454	8.37113	9.35052	9.62371	9.45876	9.2268	10.3969	8.39691	15.768	11.8969	9.2887	8.933	9.3763		243.165	6.8351	9.0515	9.97938	7.1907	6.87629	7.0928	9.433	9.3351	6.9381	11.4948	8.12371	10.5309	12.7526	10.4021	8.12371	11.5361		243.561	3.6701	2.5361	6.0258	4.7216
	98.021	16.3341	14.6939	19.8824					243.939	6.567	6.63918	6.38144	6.90206	8.44845	9.6701	9.42268	9.57216	9.2423	10.1959	8.32474	15.6753	12.0773	9.0979	9.1495	9.2526		243.543	6.4948	8.7938	9.64433	7.0155	7.06701	7.1186	9.433	9.1289	7.1237	11.3918	8.09794	9.8505	12.6134	9.3454	8.09794	11.4948		243.939	4.5052	2.5309	6.799	4.5979
	98.1733	18.0544	15.3885	19.2833					244.318	6.6907	6.61856	6.48454	7	8.44845	9.82474	9.36082	9.2268	9.3763	10.5103	8.52062	15.7577	12.0928	9.201	9.0928	9.2474		243.921	6.0309	9.1289	9.65464	6.9381	7.26289	7.1907	9.567	8.7887	7.4175	11.1598	7.72165	10.2938	12.9175	9.2474	7.72165	12.232		244.318	3.5464	2.8763	8.3144	4.9433
	98.3256	15.2613	14.4962	20.355					244.697	6.5825	6.56701	6.52577	7.06701	8.31443	9.78866	9.08247	9.21134	9.2216	10.5464	8.43299	15.1031	12.134	9.232	9.1082	9.1804		244.299	6.2423	9.0464	9.41237	6.9639	7.06186	7.0412	9.8814	8.5206	7.5309	11.0876	7.84021	10.0722	12.567	9.4021	7.84021	12.0412		244.697	3.3093	2.9021	8.7371	4.5567
	98.4779	16.2493	12.4882	18.7656					245.076	6.6753	6.58247	6.60309	7.21134	8.23711	9.91753	9.24227	9.21134	9.0825	10.4794	8.60309	14.7268	12.2474	9.3402	9.1186	9.299		244.677	6.232	9.3247	9.40206	7.0052	6.92783	6.9485	9.8144	7.9227	7.6082	11.0773	7.70103	9.8918	12.8402	8.6134	7.70103	11.9175		245.076	2.9588	2.5825	9.9381	5.1546
	98.6302	17.2578	9.58757	20.52					245.455	6.4278	6.84021	6.48969	7.30928	8.29381	9.86082	9.11856	9.07732	9.3247	10.866	8.76804	14.5412	12.4948	9.0464	9.3505	9.2577		245.055	6.0258	9.4072	9.02577	6.9485	6.86082	6.866	10.1907	7.5773	7.6804	10.3247	7.52577	9.3144	13.0773	8.3711	7.52577	11.8608		245.455	2.8041	3.1598	10.5206	4.9897
	98.7821	14.9322	7.27985	19.9095					245.833	6.4433	6.64948	6.67526	7.46392	8.60309	9.63918	8.97938	8.99485	9.4278	10.7217	8.93814	13.5516	12.1546	9.1546	9.2887	9.2526		245.434	6.0773	9.268	8.43814	6.9175	6.95361	7.0206	9.9948	7.9021	7.8608	10.201	7.31443	8.6134	13.0928	7.634	7.31443	12.1134		245.833	2.8814	2.8247	10.3763	5.7577
	98.9344	14.4968	7.56692	20.2534					246.212	6.6134	6.53608	6.48969	7.53093	8.48969	9.85052	8.74742	9.14948	9.3351	10.7423	8.96392	13.6134	12.067	9.3505	9.0876	9.1598		245.812	5.7577	9.5361	8.39691	7.0412	7.01031	7.0361	9.5825	7.7887	8.1134	10.0206	7.44845	8.3247	13.1804	8.1186	7.44845	12.1443		246.212	2.6289	3.2784	10.9691	6.3041
	99.0867	12.0224	4.87696	17.088					246.591	6.6598	6.56186	6.57732	7.38144	8.52062	9.58763	9.02062	8.83505	9.1598	10.7371	8.95876	12.5412	12.1289	9.2526	9.1237	9.4794		246.19	5.933	9.1701	7.79897	6.7784	6.97938	7.0258	9.8247	7.6959	7.732	9.93299	7.29381	8.5258	13.4124	7.5103	7.29381	11.866		246.591	2.2062	3.6289	9.8247	7.0464
	99.2389	11.1834	3.42345	16.3419					246.97	6.732	6.7268	6.62371	7.52577	8.40722	9.75258	9.00515	8.90206	9.4433	10.6443	8.73711	11.8505	11.8351	9.4433	9.2474	9.2423		246.568	5.1186	9.268	7.63918	6.9485	6.90722	6.9845	9.6495	7.4021	7.7165	10.1134	7.09794	8.9742	13.4124	7.3402	7.09794	11.9278		246.97	2.0309	3.4742	10.0619	6.6289
	99.3908	8.94252	2.97707	16.6539					247.348	6.6237	6.5567	6.60825	7.2835	8.5567	9.64948	9.26289	9.42268	9.3196	10.8608	8.81959	11.2474	11.2113	9.2784	9.1186	9.2113		246.946	5.5155	9.2732	7.46392	6.9175	7.04124	6.9794	9.8144	7.3763	7.7113	9.75258	7.06701	8.3711	13.6392	6.8505	7.06701	12.3969		247.348	1.866	4.2371	9.4794	7.4691
	99.5431	8.15661	3.30865	15.1932					247.727	6.5825	6.75258	6.52577	7.32474	8.54639	9.62371	9.15464	9.91753	9.4536	10.8505	8.58247	10.4742	11.6546	9.0052	9.1495	9.0515		247.324	5.3196	9.2526	7.46392	6.866	7.08247	7.0773	9.5258	7.2113	7.5567	9.85567	7.17526	8.4021	14.0515	7.0361	7.17526	12.4536		247.727	1.9948	3.8918	10.5206	6.9485
	99.6954	8.43286	2.26953	16.161					248.106	6.5206	6.64433	6.60309	7.49485	8.42268	9.78351	9.44845	10.3196	9.366	10.9588	8.47423	10.1701	11.2371	9.1186	8.9021	9.3196		247.703	5.0515	9.3196	7.49485	7.0258	6.96907	6.8814	9.5155	7.3711	7.7526	9.70103	7.2268	7.8402	13.8918	6.6701	7.2268	12.7268		248.106	2.0155	4.3299	9.3969	7.9433
	99.8477	3.5261	0.79069	15.6931					248.485	6.5	6.5567	6.55155	7.0567	8.52577	9.75258	9.49485	9.18041	9.6392	10.8247	8.07216	10.067	10.6856	9.0515	9.1907	9.2526		248.081	5.3196	9.5464	7.22165	6.7268	7.04639	6.8196	9.2938	7.1443	7.6392	9.53093	7.32474	7.6598	13.299	6.6392	7.32474	12.933		248.485	2.2474	5.0206	9.2732	7.5412
	100	0	0	14.3793					248.864	6.5567	6.41753	6.38144	6.94845	8.69072	9.69072	9.24742	9.07216	9.4433	10.8763	7.69588	9.52062	10.5258	9.2577	9.1082	9.2577		248.459	5.3969	9.4278	7.10309	6.9227	7.10825	6.8454	9.634	6.9175	7.9381	9.43814	7.06186	6.8505	13.2371	6.5773	7.06186	13.3093		248.864	1.9948	4.7113	8.2835	6.6495
[truncated: 21 more columns]

## Sheet: Figure4d
Antrum			Corpus
+ENRWG	+PDGFRA Hi	No cells	+ENRWG	+PDGFRA Hi	No cells
37	1.3	0	22.5	1.6	0
10	7	0	25	7.5	12
8	0.5	0	28	7	12
36	11	34	40	4.6	8
47	0	0	35	1.6	0.5
22	3.6	7.5	28	2	2
38	2	0	30	13	14
53	1.6	6	11	7	6
45	0.5	1	19	8	11
21	9	5	19	8	9
31	11	4	19	10	10
45	25	16	21	6	8
32	0	4	23		9
43	15	3	20		11
39	1	1	28		4
44	1	2	17		5
16	8	0	13		10
27	9	2	16		5
41	11	6	25
31		4
37		6
28		9

## Sheet: Figure4e
% budding orgs				total number
ENRWG	ENRWG +hF10	ENRWG +mF7		ENRWG	ENRWG +hF10	ENRWG +mF7
0	10	34		136	208	154
4	12	33		141	186	140
4	14	34		136	183	138
3	15	32		124	184	119
2	8	37		142	145	137
3	12	44		135	173	101
5	9	34		129	172	116
5	10	34		151	207	137

## Sheet: Figure5e
CORPUS	% distance from gland bottom	Grem1	Rspo3	Grem1: 49 glands		Grem1 measurements	Distance
	0	0	0	Rspo3: 15 glands			0	59.2366	57.272	65.6343	60.9714	60.9257	207.931	138.849	226.048	103.793	58.3897	41.304	30.6766	276.946	14.184	18.8869	30.3851	64.6754	70.2377	17.1783	25.7154	17.5989	18.7257	26.6914	29.5314	27.08	18.6617	19.2023	49.0697	47.4834	20.3611	82.8869	112.478	99.08	394.549	86.3177	249.383	138.712	148.911	171.981	174.843	71.0971	143.974
	0.070577	0.356837	0.157986				0.0705766	58.8606	56.4903	68.1086	59.4331	57.608	232.323	136.326	225.715	104.197	56.6126	41.2469	30.3051	277.145	14.7246	19.1566	30.7223	73.3966	65.5337	17.2057	26.0663	17.928	18.7166	25.12	29.6114	27.6777	19.5017	19.1486	50.2583	46.8194	19.5314	86.2846	116.685	99.448	428.865	88.4549	266.857	136.805	147.685	167.663	178.057	72.2777	147.039
	0.141153	0.606956	0.40449				0.141153	57.6011	57.0251	68.776	57.6377	55.4491	256.951	133.311	226.842	102.831	55.1029	40.6206	30.512	265.419	15.2434	19.9063	32.1691	83.5257	58.9931	17.7771	26.2103	17.5131	19.1223	24.632	29.072	28.0754	18.9989	19.5874	51.7223	46.9486	19.112	90.4263	116.978	99.4057	459.434	92.8937	279.498	132.579	146.317	165.102	181.535	71.1703	152.605
	0.21173	0.77379	0.569083				0.21173	56.1234	58.2846	67.8857	56.3589	55.0389	272.178	130.288	230.374	100.578	54.3657	40.0503	30.5566	243.464	15.1291	20.9211	33.5714	93.632	53.6011	17.9703	26.16	16.8629	19.1829	25.8926	28.9234	27.7737	18.1211	19.7657	52.7451	48.216	19.2503	94.6846	118.183	98.9554	476.878	97.0663	291.531	133.237	147.794	170.818	185.957	68.4309	161.838
	0.282306	0.903595	0.646891				0.282306	54.2217	59.5314	65.4571	56.6251	56.56	272.821	126.213	242.152	99.7669	55.4766	40.1406	30.0503	219.505	14.5954	21.656	34.0697	104.527	49.9006	18.5029	26.1211	16.7451	18.5154	28.1474	29.0263	27.08	17.9611	19.5794	51.8606	50.4457	20.24	99.8251	120.497	99.7006	478.528	101.462	304.933	137.93	149.189	176.867	193.199	67.2343	172.309
	0.352883	1.00369	0.758623				0.352883	53.0857	59.9623	62.9349	57.6286	59.8789	263.599	123.777	257.991	102.271	57.7246	40.8103	29.7714	202.07	14.0263	22.048	33.944	114.882	47.6251	18.8023	26.6686	17.0057	18.016	29.5691	29.0331	26.3417	18.4274	19.0389	48.9874	52.3474	21.8663	106.022	127.327	102.161	466.945	106.008	310.867	142.448	151.955	179.419	198.893	67.5451	178.52
	0.423459	1.01304	0.928484				0.423459	54.1303	60.8789	62.0777	58.7383	61.4857	250.376	123.645	272.062	106.352	59.1509	41.2469	30.3989	193.413	13.6309	22.5691	33.4903	122.992	46.9771	18.088	26.4549	17.4709	18.1326	29.4297	29.0171	26.0869	18.7417	17.9051	45.7943	52.4114	23.9497	112.597	136.219	102.526	443.018	109.698	301.529	143.835	153.146	184.541	198.559	68.0823	177.314
	0.494036	0.951181	1.15236				0.494036	57.1131	62.1714	63.8789	58.9966	60.6469	232.317	122.967	289.133	111.17	58.536	40.8297	32.128	190.773	13.5806	23.92	34.0994	129.218	49.0617	16.8834	25.5394	17.5257	19.2354	27.8011	29.3829	26.464	18.6171	16.9691	46.1211	51.2354	25.4857	120.16	143.754	102.314	408.208	112.838	278.815	141.288	156.967	189.791	192.461	69.9383	171.12
	0.564613	0.868203	1.3968				0.564613	59.4537	61.5874	66.0309	57.456	58.8343	213.309	120.713	312.265	116.409	56.4034	40.0069	34.1737	193.063	13.6343	25.8789	36.2114	134.16	50.8389	16.104	24.4091	17.2091	20.448	26.1589	30.6526	27.5349	19.2217	16.4937	48.2823	49.92	25.384	129.487	148.562	103.731	366.906	117.096	254.602	138.607	158.919	187.184	191.053	75.0571	162.287
	0.635189	0.858114	1.63465				0.635189	61.0217	60.0183	66.7063	54.5817	57.4251	197.424	121.398	335.753	119.033	54.0697	39.32	35.5383	202.113	13.6411	27.3886	39.0743	137.981	51.9177	16.0766	23.4697	16.9337	21.6229	25.1794	32.4171	28.592	20.7017	16.44	50.448	49.2377	23.8983	142.504	155.197	106.93	328.954	120.247	235.394	140.526	156.832	179.533	193.466	80.3211	156.226
	0.705766	0.955739	1.84284				0.705766	62.0549	58.4411	66.2046	51.7451	56.3874	182.559	125.173	355.413	120.599	53.3143	39.1451	36.0857	218.849	13.4583	27.8171	41.352	139.859	53.1429	16.5463	23.4674	16.8811	22.344	25.1966	33.1749	29.6229	21.3874	16.5886	52.8023	49.4286	22.0949	159.173	168.101	112.752	301.759	124.862	218.642	145.371	151.994	178.191	195.286	81.8137	152.161
	0.776342	1.09729	2.00109				0.776342	61.6171	58.4949	64.84	51.7474	56.1429	169.074	126.849	368.895	122.397	54.5714	39.3691	36.0583	239.394	13.2846	27.6251	43.0891	138.617	55.1966	16.824	24.0366	17.0526	22.4594	25.3977	32.4914	30.5954	21.0103	16.9771	54.8709	50.3131	20.9177	179.258	184.456	117.774	283.042	132.607	202.953	151.281	148.414	186.57	196.834	76.6469	146.603
	0.846919	1.20436	2.21944				0.846919	59.584	59.1326	64.5509	54.5189	57.552	154.264	126.049	376.406	122.805	55.2491	39.5257	36.048	257.413	13.1109	27.2754	43.8114	134.597	57.96	16.9417	24.1577	17.4091	22.2811	25.4663	31.5269	30.2206	19.8629	17.4891	55.1874	50.4343	20.752	202.418	202.47	118.861	271.369	141.801	188.168	156.586	150.202	191.931	197.48	69.5223	140.142
	0.917495	1.31603	2.50431				0.917495	58.3166	59.0423	63.5634	58.6583	59.856	141.046	125.683	375.001	122.861	55.4263	39.4606	36.4926	269.597	12.9863	26.8514	44.7726	127.699	59.2343	16.8503	24.0446	17.6011	22.4	25.9931	30.9177	29.8171	18.2674	17.7943	54.3131	49.0194	20.4377	226.174	219.318	117.465	274.065	151.042	175.152	161.229	150.795	191.158	197.77	66.272	135.003
	0.988072	1.41744	2.88062				0.988072	58.4343	58.4194	62.6091	61.7531	61.3097	131.333	125.616	358.897	121.286	55.1509	39.7017	37.4046	276.912	12.7211	26.1017	47.8034	117.813	58.2663	16.4469	23.944	17.3977	23.5897	26.3634	31.5063	29.6103	17.1829	17.4526	52.6949	46.5474	20.1063	246.145	233.029	116.537	286.161	158.911	167.472	169.109	153.962	186.163	194.496	66.8949	133.109
	1.05865	1.52965	3.32856				1.05865	59.7246	58.216	63.224	60.7737	60.3269	123.349	125.839	333.547	117.786	54.7886	41.1783	38.2937	281.529	12.1337	25.0869	55.9886	104.425	56.0011	16.3486	23.7269	17.0309	24.6709	26.0743	33.216	30.84	16.6594	16.856	51.6789	44.4606	19.9246	263.123	245.21	116.994	297.915	161.704	160.006	182.568	156.857	184.673	185.743	69.3691	129.223
	1.12922	1.62964	3.82913				1.12923	61.0537	58.0366	66.384	58.0389	58.0811	117.975	125.527	309.306	113.358	53.6297	43.504	39.0914	283.433	11.5326	24.2331	67.8503	89.5611	52.9577	16.6046	23.2229	16.6491	24.8469	24.7143	35.0491	32.4274	16.5577	16.7703	52.8171	43.5589	19.8229	280.784	257.28	121.495	304.371	159.335	154.798	192.024	158.968	182.533	176.563	71.8389	123.091
	1.1998	1.70107	4.33119				1.1998	61.1886	58.4343	69.3646	55.5554	55.7634	117.315	125.637	292.4	108.406	53.12	46.1269	40.0411	281.286	11.3074	24.0389	78.584	76.5063	49.48	16.208	22.6777	16.4503	24.0503	23.1086	36.2629	33.5429	16.3931	16.9566	56.0377	44.4617	19.9886	298.382	265.327	127.37	309.522	156.241	152.792	192.099	160.105	179.133	173.549	72.5326	119.997
	1.27038	1.71176	4.74669				1.27038	59.9429	58.5737	68.928	55.1451	55.8434	119.73	126.298	284.517	104.091	53.4126	48.7657	41.2457	275.513	11.4434	24.3257	84.1589	66.552	45.8983	15.5383	23.0537	16.2217	23.768	22.3154	36.5794	34.1806	16.0789	16.896	58.2583	46.6046	20.0423	311.813	267.358	133.278	311.643	150.813	151.493	185.53	160.784	179.362	171.312	71.088	122.349
	1.34095	1.68021	4.98224				1.34095	57.9417	59.24	65.8777	56.4503	58.2423	122.051	125.446	285.901	102.059	54.2777	52.1577	42.1497	269.406	11.6594	24.8526	85.2674	59.2011	42.6434	15.1234	24.0183	16.0514	24.3486	22.5497	35.7291	33.8537	16.5886	16.6594	57.976	47.8526	19.4994	315.373	265.912	135.202	311.277	144.367	149.026	179.946	162.054	185.208	166.043	68.3074	128.158
	1.41153	1.68855	5.01995				1.41153	56.1714	60.6709	63.4423	58.9657	61.2171	122.289	123.595	297.679	100.666	55.4789	56.2709	42.0297	265.697	11.808	25.3451	84.7074	55.1257	40.5543	15.2331	25.6526	16.4686	24.912	23.304	35.2103	33.3109	17.4069	16.7703	55.3509	48.5177	19.1909	310.873	262.721	132.339	308.055	138.375	149.248	174.752	163.352	190.59	167.843	66.1714	134.294
	1.48211	1.77861	5.09168				1.48211	56.3371	62.4983	62.1303	62.3611	63.8811	118.917	122.805	312.889	97.776	57.5611	60.2834	41.2171	264.382	11.7611	25.4697	82.8274	54.3143	40.4789	15.5829	27.2286	17.4126	24.8903	23.9063	36.3394	32.9966	17.6891	16.6469	51.8091	48.7234	19.6354	299.815	255.295	128.641	330.666	130.49	149.418	172.888	164.479	192.842	173.369	66.4103	138.857
	1.55269	1.91762	5.2523				1.55268	57.9326	63.4469	61.5874	63.9097	64.792	115.537	123.755	321.915	97.6971	59.5806	64.0651	40.9291	263.675	11.76	24.9909	79.0503	54.7394	41.7749	15.9234	28.5303	18.6549	24.6994	24.2446	37.8686	33.1806	17.4137	16.1783	50.2469	47.8903	20.3931	283.154	244.923	127.471	378.486	120.417	148.288	169.173	167.765	194.694	174.627	67.5291	139.651
	1.62326	2.04109	5.40286				1.62326	62.1474	62.1669	62.5337	62.6354	63.2583	113.561	126.384	321.072	99.2571	60.5017	67.9486	41.3246	262.257	12.0971	23.7726	72.8091	54.7086	43.6274	16.5211	30.3589	19.2366	24.384	24.8469	39.0423	33.76	16.7097	16.1086	50.5383	45.8743	20.5669	264.25	232.267	127.702	428.146	110.262	144.721	162.662	171.767	201.055	173.197	69.5703	135.362
	1.69384	2.12204	5.5597				1.69384	66.2103	59.3714	64.9223	59.9874	59.8926	112.511	130.142	314.199	101.016	59.9097	72.3577	41.6126	260.086	12.7131	21.7211	65.9966	54.0891	45.9234	17.1509	32.8949	19.3543	24.4446	25.0457	39.4183	34.8731	16.04	16.9063	51.2754	44.2149	19.6834	242.809	218.371	131.101	479.469	103.429	141.963	158.85	174.328	201.357	169.166	71.7703	128.922
	1.76441	2.14193	5.78088				1.76441	68.2263	58.0046	66.92	57.6183	57.08	115.258	137.59	303.494	101.913	60.7509	77.0857	40.4377	258.25	13.048	19.2149	59.8274	53.984	48.4423	17.5406	35.384	19.5189	24.576	24.6926	39.2549	37.3497	15.4069	17.856	52.3486	43.6366	18.6903	217.837	200.559	139.053	525.867	99.4697	141.789	156.039	169.741	192.697	167.123	73.4023	126.432
	1.83499	2.18911	6.02756				1.83499	68.5509	58.4606	64.6171	55.0297	55.4034	121.672	152.23	296.76	100.912	63.2651	82.3303	38.0286	258.226	12.752	16.944	53.0777	53.9189	51.7509	17.2206	36.8354	19.4491	24.2526	24.1337	38.0549	40.7623	14.9109	18.3589	53.4891	44.3223	18.5829	194.242	181.662	149.85	571.293	96.0834	144.454	149.002	163.475	188.649	164.699	73.2949	129.299
	1.90557	2.4116	6.28734				1.90557	68.808	59.0034	60.784	54.0286	55.5943	126.735	171.989	300.079	101.222	67.0709	87.9726	36.224	258.994	12.336	15.3303	45.64	51.3006	56.2846	16.6754	37.92	19.2869	24.2114	24.5897	36.4446	43.0937	15.0583	18.2606	54.8697	45.4571	19.112	177.486	166.322	157.07	629.499	94.3863	148.107	142.333	166.088	189.073	163.558	71.1669	132.261
	1.97614	2.76721	6.65255				1.97614	69.8697	60.0126	58.2354	56.4526	58.8789	126.134	195.774	309.282	103.263	70.6994	94.2251	36.208	257.578	12.5817	14.0983	39.6263	47.0629	63.8377	16.2583	38.6434	19.6949	24.4469	25.472	35.2571	43.9154	15.664	18.4777	54.8869	47.5143	19.3749	165.986	153.73	163.914	689.189	94.7029	150.243	143.449	175.159	188.309	168.287	70.136	134.198
	2.04672	3.10725	7.25437				2.04672	70.7657	61.5429	56.8674	59.1829	63.984	120.771	222.353	315.319	106.84	72.4594	101.45	37.5029	252.945	13.8103	13.0171	36.4023	44.6297	72.7874	16.4526	39.3314	20.1657	24.5977	26.0834	35.1246	44.9291	15.9269	18.8834	52.4514	49.1829	19.7554	155.744	144.224	168.845	737.743	96.0091	151.181	142.991	184.019	188.768	178.921	70.0777	135.523
	2.1173	3.37069	7.80005				2.1173	72.5097	62.1143	57.2331	59.5703	67.1669	115.032	248.733	311.245	111.622	70.0937	109.531	38.7771	246.97	15.7097	12.3074	35.7051	44.6091	82.3634	16.9291	39.48	20.4366	25.0617	26.3406	35.9291	45.6434	15.7566	18.8594	48.9566	48.416	20.4789	149.543	137.277	176.951	766.762	98.6629	150.213	136.589	190.743	193.688	184.702	69.5314	134.515
	2.18787	3.67241	8.12645				2.18787	76.0286	62.4994	60.4777	57.8869	65.8274	111.509	274.11	299.587	119.398	66.6194	117.849	39.32	242.098	17.5177	12.2663	36.632	44.4171	92.3909	17.7086	38.4994	20.0171	25.8983	25.3851	37.3931	45.7863	15.4411	18.5371	47.344	46.472	20.9326	147.55	132.659	192.043	783.239	104.469	147.961	129.992	205.167	197.393	186.427	68.5429	131.113
	2.25845	4.10089	8.34787				2.25845	80.9726	60.856	63.6949	56.6549	62.048	112.362	298.25	287.599	129.179	65.3783	126.267	40.0686	239.353	18.3177	13.1886	37.6217	43.5234	102.209	18.2491	36.8331	19.9589	27.2274	24.1943	38.3669	46.8011	15.9931	17.912	48.968	44.824	20.8343	146.951	129.407	216.664	798.475	111.794	147.779	130.522	227.544	191.626	190.344	68.6869	126.195
	2.32903	4.61898	8.5913				2.32903	84.6926	59.1131	63.7817	56.3109	59.168	118.654	325.525	280.731	133.246	64.9269	135.006	41.9874	238.246	17.6766	14.7554	37.1554	43.7029	111.729	18.3086	35.2331	20.4983	28.2971	22.8446	38.4137	48.7337	17.2731	17.3143	51.8811	44.4674	20.7177	147.606	126.733	248.118	816.399	117.734	152.473	133.373	249.303	180.734	195.853	68.8949	124.24
	2.3996	5.2073	8.85742				2.3996	84.0834	57.3783	60.8411	55.8411	57.5954	126.839	354.371	283.671	131.799	63.7611	143.173	44.9383	238.766	16.4743	16.1851	35.0743	46.1943	121.181	17.8171	33.8423	21.0091	28.9931	21.5074	37.3623	50.5657	17.8594	16.5417	54.56	45.0709	20.5006	153.527	124.681	286.472	839.634	121.712	158.021	135.426	269.248	178.661	200.792	68.7897	126.735
	2.47018	5.81257	9.08085				2.47018	82.0057	57.1783	59.3531	55.536	57.4834	132.987	377.197	297.24	130.537	63.9086	149.043	47.536	241.113	15.8766	17.1006	32.9703	50.6526	128.341	17.1726	32.3543	21.3966	29.016	20.8343	36.8731	51.1257	17.8789	16.0011	55.9611	46.1874	20.2377	164.219	126.352	330.335	862.13	123.225	166.849	134.775	295.24	180.525	201.034	67.248	129.41
	2.54076	6.41847	9.1283				2.54076	80.7817	59.1714	58.8697	56.4903	59.784	129.321	392.461	320.826	130.864	65.6891	151.59	49.2823	246.874	15.9097	17.4629	32.3337	56.2251	130.891	16.4137	31.0023	21.8057	29.608	21.1246	36.6914	50.0171	17.9406	16.1211	56.1657	47.808	20.112	176.775	129.851	381.733	873.355	124.638	178.879	131.013	325.371	183.835	199.024	65.4846	130.627
	2.61133	6.93482	9.13009				2.61133	78.7006	62.5954	57.5611	59.3634	63.8983	118.942	403.13	347.034	129.823	67.4023	150.929	50.5429	259.354	15.64	17.1531	32.04	62.7143	127.592	15.8103	30.7943	22.224	31.2114	22.2126	36.9051	48.8777	18.1326	16.832	55.9589	48.8846	20.2434	185.322	131.431	433.848	869.355	124.861	189.134	127.808	347.255	188.703	197.688	65.5589	132.187
	2.68191	7.42014	9.21959				2.68191	78.3589	64.2297	56.2263	62.0034	66.2811	110.983	410.633	374.358	129.368	68.1429	147.111	51.9497	280.251	15.0011	16.3463	32.224	68.6789	119.272	15.4046	31.6423	22.5509	32.4811	23.3269	38.3326	50.2731	18.128	17.4251	56.4434	48.064	20.7269	191.154	131.042	486.294	855.955	122.006	190.545	129.693	356.101	194.383	197.151	66.2606	134.919
	2.75249	7.84401	9.29885				2.75249	81.7646	63.2229	57.4697	60.12	63.9509	106.487	413.969	401.489	130.704	67.0526	140.191	53.5817	308.353	14.4571	15.3931	33.0411	73.0423	108.565	15.7269	32.4674	22.5783	32.8731	23.6354	40.6366	54.8149	17.6629	17.7851	56.9509	47.088	20.9577	198.681	129.451	541.229	832.882	114.711	184.109	136.083	357.131	197.485	198.384	65.3611	136.361
	2.82306	8.32028	9.29349				2.82306	86.8251	61.208	61.1486	55.5977	59.9177	105.435	419.518	432.825	134.018	63.9463	131.29	54.9223	342.153	14.7269	14.6057	34.8126	75.9314	97.1874	16.7966	33.4789	22.5931	32.5326	23.256	42.6354	61.4983	17.7451	18.0434	58.032	46.6377	21.0366	209.032	130.545	600.659	806.903	105.096	176.074	142.001	353.686	196.75	202.416	64.5977	137.499
	2.89364	8.86946	9.26965				2.89364	89.3863	58.752	62.4354	52.4446	57.1886	107.529	431.493	469.864	138.494	61.0937	122.459	55.6731	382.832	15.4674	14.0491	36.9554	77.8834	85.3954	18.1966	34.688	22.792	31.76	22.7109	44.8171	67.992	18.2709	18.5714	59.4663	45.6229	21.4046	220.342	133.511	666.721	778.137	97.7291	174.125	145.48	342.935	195.471	203.193	65.4137	139.435
	2.96422	9.46058	9.25543				2.96422	86.4731	58.0114	61.216	51.7097	55.6651	112.391	449.533	505.721	145.911	60.8754	115.439	55.8217	431.173	15.9897	13.6937	38.5474	77.8411	73.7349	19.6389	35.6949	22.6617	31.9017	22.9543	45.488	71.6583	18.5303	19.0606	61.6011	44.5509	21.7897	230.879	133.403	739.55	752.136	94.2949	177.041	146.274	320.162	196.551	203.283	66.3669	144.647
	3.03479	10.1203	9.2451				3.03479	81.3177	58.6389	59.5737	53.512	57.672	116.992	465.263	534.017	155.921	64.9794	110.96	56.104	484.395	15.7611	13.6251	38.6537	75.6217	64.5131	21.0629	35.7714	22.3669	33.6309	23.424	44.1349	73.1291	18.448	19.1349	64.5909	45.7086	21.6046	240.213	133.049	820.009	743.907	94.2446	175.201	141.681	294.401	199.17	205.411	65.8217	153.139
	3.10537	10.8899	9.18216				3.10537	77.1749	59.8594	59.8366	55.992	61.2389	116.067	473.026	550.459	168.992	70.1234	108.946	57.2674	536.687	14.8857	13.7051	36.8389	73.2937	59.2846	21.984	36.0914	22.0206	36.0926	24.6949	42.1897	74.8526	18.5577	19.6869	65.2914	47.4949	21.5246	252.128	135.942	900.555	751.6	94.536	169.783	135.72	277.575	201.147	218.167	62.8994	164.549
	3.17595	11.6747	9.21295				3.17595	74.2834	61	59.6263	58.496	64.6149	113.442	469.078	548.104	185.595	73.0571	110.125	59.6503	582.309	14.0891	13.8023	34.696	73.424	56.32	21.9451	37.7829	22.1406	38.1314	27.1703	41.1451	78.5006	18.9246	20.3509	63.5497	47.728	21.712	263.182	139.406	981.661	767.437	92.9314	164.427	133.673	267.178	205.199	236.831	61.2206	171.851
	3.24652	12.3335	9.35048				3.24652	74.1189	63.2377	59.5909	59.392	65.9749	111.847	453.674	526.845	207.326	72.7051	115.827	62.5714	619.714	14.1177	13.7646	33.7634	74.8629	55.008	20.5886	40.0891	22.5623	38.9783	29.6469	42.0011	83.7783	19.0354	20.1029	61.9223	46.4891	21.7851	269.04	142.847	1059.21	771.359	90.2983	162.155	135.952	257.158	210.049	247.051	61.6537	172.138
	3.3171	12.8865	9.57221				3.3171	74.9966	64.2046	61.7623	58.7474	64.6857	110.702	436.601	492.147	232.323	69.7234	126.67	65.0423	650.954	14.6137	13.7257	34.1177	76.8446	55.4777	19.2526	41.5394	23.2766	37.8503	30.2377	43.4709	91.3737	19.3326	18.4754	61.9851	44.7566	22.0857	269.327	149.985	1128.06	761.871	87.2743	160.851	141.049	254.781	214.64	242.601	61.84	165.77
	3.38768	13.3492	9.97712				3.38768	75.9806	62.2263	66.6526	57.84	63.2777	111.289	416.886	455.166	253.21	65.9623	141.062	66.6777	677.64	14.8251	13.5223	35.8114	80.184	55.5703	18.5509	42.408	24.1063	36.0183	29.6709	45.544	100.609	20.7394	16.9611	62.9257	44.8491	22.4777	264.648	157.987	1173.64	742.925	83.8434	159.754	149.097	260.498	210.97	235.025	63.0777	158.962
	3.45825	13.6922	10.6663				3.45825	74.7006	59.512	70.7589	58.4994	63.8446	116.855	397.253	423.986	263.534	63.2709	155.817	68.3097	697.897	14.4354	13.1029	37.7714	84.9451	54.3577	18.1886	44.0023	24.2857	35.008	28.728	47.5463	110.217	22.5897	16.8651	64.5109	45.6686	23.072	257.459	163.81	1184.28	713.704	80.7051	161.384	156.119	270.355	201.303	231.466	64.9554	158.483
	3.52883	13.9776	11.6254				3.52883	70.6903	57.0994	70.1577	58.1886	64.5246	124.192	372.165	401.282	262.415	62.3737	168.232	71.4194	708.031	13.8514	12.672	38.6617	92.1749	53.9429	17.904	45.6457	23.56	35.0423	27.8606	48.328	118.875	23.552	17.576	65.152	46.9303	24.2206	255.65	169.865	1169.17	688.361	80.4537	161.447	159.518	289.229	196.39	230.781	65.8651	163.867
	3.5994	14.1974	12.5643				3.5994	65.04	56.4537	65.224	57.5406	65.1257	128.251	339.293	392.331	251.695	64.2286	177.443	76.8537	706.693	13.7371	12.4971	37.856	99.7623	55.1371	17.7783	45.032	23.1783	35.6423	27.744	47.8103	124.624	23.2286	17.7554	64.824	48.2846	25.0789	257.829	180.888	1141.44	675.659	82.0126	160.56	162.376	315.845	200.494	229.601	64.5543	172.982
	3.66998	14.3937	13.3849				3.66998	60.8411	58.3326	60.1886	58.8251	68.0491	125.957	297.535	395.774	236.121	68.8286	183.23	84.8754	695.864	14.1669	12.4137	36.9303	108.022	58.4857	18.088	43.4537	23.4366	37.5166	28.1257	46.7634	126.762	22.2514	17.7234	64.0251	48.4754	25.4469	264.027	197.117	1109.31	672.585	83.7623	164.275	169.318	347.985	202.48	229.051	62.3863	179.313
	3.74056	14.5708	14.1536				3.74056	58.5794	61.5074	56.704	61.7646	72.5909	122.152	256.336	399.069	219.079	72.9097	185.104	96.0834	677.233	14.7474	12.1154	35.72	117.211	63.5291	18.3109	43.4777	24.9497	39.672	29.3474	46.1886	127.967	21.4411	17.7577	62.9497	48.288	25.8137	274.731	215.858	1076	667.353	86.1794	172.485	181.064	373.711	202.185	232.432	60.1337	181.734
	3.81114	14.6562	14.8014				3.81113	58.3109	63.9657	55.9691	63.6171	75.4366	119.474	223.566	394.288	201.96	74.9714	182.362	110.807	649.472	15.2503	11.7383	35.2331	124.656	70.904	18.2731	44.8549	27.1703	40.888	30.7749	46.4217	130.447	21.8651	17.4069	62.5269	47.0023	26.1897	294.118	233.927	1039.35	656.839	89.5543	175.384	192.935	386.318	201.571	232.36	60.3794	180.134
	3.88171	14.6296	15.2488				3.88171	59.4869	64.6366	58.1669	62.5074	75.0709	118.912	199.248	386.079	185.614	73.0491	175.125	129.465	608.995	15.2914	11.3851	35.4469	127.415	80.8537	18.2069	45.2046	28.5029	42.1714	31.2023	49.2149	137.096	23.4857	17.056	62.8903	46.0091	26.2263	314.994	250.95	1000.04	644.543	91.904	170.759	208.022	390.858	201.23	227.832	62.4617	177.93
	3.95229	14.5974	15.594				3.95229	60.9737	63.3977	63.5109	59.7657	71.9349	117.642	186.014	379.97	168.493	69.9977	164.739	152.117	555.175	14.872	11.0251	36.1474	126.977	92.8697	18.5326	43.4274	28.2377	43.52	30.7531	54.2366	146.889	25.5554	17.1269	62.8354	45.7371	26.128	333.69	271.219	958.542	630.995	90.9634	171.669	222.648	395.197	202.513	228.603	64.7371	174.498
	4.02286	14.5067	15.8704				4.02286	61.6549	61.1509	67.1657	56.3646	67.0091	119.902	177.097	372.755	150.537	68.3543	154.275	177.034	493.395	14.248	10.6469	36.3783	126.806	105.494	18.9063	42.0331	27.6034	46.0126	30.0766	58.1566	157.088	28.4537	17.3509	62.9086	46.304	26.1349	347.648	290.811	927.358	615.062	89.3189	177.067	233.624	386.629	201.359	235.975	66.9463	173.563
	4.09344	14.4749	16.1802				4.09344	60.9611	59.6857	66.5863	55.7497	64.9211	127.45	168.909	361.992	133.253	67.1417	146.351	200.794	432.821	13.9646	10.4743	35.9703	128.67	117.231	18.9303	42.7371	28.528	50.2629	29.7726	58.896	166.712	31.8777	17.296	64.9383	46.7989	25.5509	362.907	307.27	924.342	607.162	89.2777	182.198	238.747	361.414	200.687	237.312	67.128	174.037
	4.16402	14.5648	16.556				4.16402	59.0731	59.2731	63.1086	56.8571	65.6754	135.969	159.976	352.76	121.294	67.3817	142.584	219.63	381.782	14.2754	10.5086	34.7017	131.969	130.045	18.5211	44.496	29.7623	54.6263	29.9806	57.6434	175.233	33.9989	16.8046	68.7394	48.0423	25.1577	386.206	318.482	942.665	612.831	88.2126	183.519	236.313	334.017	202.199	229.735	65.488	176.067
	4.23459	14.9146	16.8816				4.23459	56.7429	60.4057	59.1954	57.7874	68.7074	140.21	151.643	350.134	114.73	69.5486	143.142	232.072	343.976	14.7349	10.5154	34.7246	139.162	144.757	18.0697	47.1246	30.5771	58.6217	31.0869	56.672	182.569	34.0446	16.5429	71.7806	49.576	25.1771	414.909	325.113	979.779	625.829	88.9269	188.507	227.247	310.774	205.349	226.496	63.472	180.482
	4.30517	15.4308	17.2368				4.30517	55.7417	62.4926	57.1749	58.9554	71.1383	141.503	146.286	353.306	112.843	70.4103	147.519	238.405	318.911	15.04	10.5486	35.712	153.255	159.894	17.4583	51.4469	30.8491	60.6846	32.9977	57.3531	191.339	33.496	16.6583	72.3257	50.5451	25.8526	452.982	323.277	1016.05	635.92	89.3486	196.05	220.352	285.81	212.074	232.664	61.8823	188.501
	4.37575	15.9923	17.5486				4.37575	56.9931	64.9303	57.4057	59.8731	70.7166	146.591	143.847	354.997	111.763	68.1817	154.709	238.347	306.56	15.2903	10.6411	36.6789	171.71	174.243	16.7977	57.5611	31.24	61.248	34.8114	60.2537	205.366	33.6743	16.3806	70.9246	50.3303	26.6103	493.13	314.995	1051.81	636.169	89.2663	202.935	211.873	257.402	226.176	234.758	61.5909	197.361
	4.44632	16.534	17.7527				4.44632	59.5726	65.4731	58.5509	58.8891	67.6103	154.92	140.778	357.454	111.663	65.2731	162.923	231.306	307.409	15.5371	10.7829	37.4377	190.01	185.794	16.3817	64.3429	31.3851	61.4491	35.5989	64.5714	221.334	35.4491	15.7989	70.7143	49.3337	27.2754	534.002	307.681	1074.76	625.929	88.9589	207.495	199.191	234.347	240.947	228.075	62.3531	206.016
	4.5169	17.1061	17.942				4.5169	62.2594	62.6057	60.0857	57.2743	64.64	165.259	136.528	372.328	111.214	64.248	169.782	218.134	319.018	15.7451	10.9749	38.4389	207.634	195.057	16.5794	68.5474	31.552	63.3417	35.5486	68.4011	236.415	37.9897	15.7577	71.5394	48.3783	27.6469	571.617	303.978	1078.66	608.019	89.7691	209.538	184.858	224.437	246.537	225.837	65.2834	219.375
	4.58748	17.7218	18.0848				4.58748	63.144	57.7531	61.8583	55.5966	62.76	178.783	137.375	400.521	107.039	64.6617	173.062	201.562	334.542	15.6423	11.336	39.6617	223.555	199.467	17.408	71.0857	30.7326	65.6069	35.6526	70.5417	247.761	40.7829	16.0766	73.0229	48.3109	27.6629	603.401	298.47	1070.19	594.928	91.1829	216.487	169.478	217.161	246.295	232.385	66.7486	238.24
	4.65805	18.316	18.0681				4.65805	60.8617	53.7257	62.3851	53.544	61.7703	204.418	140.291	440.414	100.063	65.4971	171.809	184.893	345.055	15.3783	11.824	40.0526	235.517	196.219	18.5143	73.2526	29.6046	68.1074	37.3817	70.6446	254.319	43.0697	16.4754	74.7326	48.4491	27.664	629.189	290.527	1058.38	592.599	90.536	224.44	155.093	206.784	251.361	235.088	65.9886	263.403
	4.72863	18.8882	17.7567				4.72863	56.9246	53.3269	61.6617	52.1989	62.0297	241.439	141.781	488.925	95.6674	66.6446	166.793	170.069	344.715	14.9623	12.272	39.0046	241.953	186.497	19.248	74.2777	29.4137	71.4971	38.7863	70.7474	256.227	44.432	16.4629	76.5211	49.5474	27.3246	649.237	282.344	1038.68	605.976	92.0514	228.391	147.505	201.04	260.291	233.835	64.5931	295.56
	4.79921	19.5251	17.1459				4.79921	53.8309	55.9097	60.7554	54.3109	64.1406	285.85	141.47	541.307	96.6263	68.4949	160.083	157.165	334.202	14.456	12.6606	37.4046	244.945	173.55	19.7109	75.416	31.0606	75.9086	38.9657	70.992	255.186	44.632	16.8926	76.6697	51.5966	27.0251	659.095	282.165	1016.67	620.941	98.8697	236.814	148.647	206.003	267.743	236.355	62.9554	334.883
	4.86978	20.1878	16.5401				4.86978	52.8457	59.024	60.1851	58.0617	68.16	337.592	142.711	588.809	100.167	69.5451	154.194	145.84	318.427	13.8754	12.9063	36.3543	246.325	160.261	20.0949	77.2274	32.4857	79.96	38.6971	72.1554	257.725	43.7646	18.3886	74.9189	52.6743	27.0743	661.051	284.993	992.679	636.522	110.224	249.793	151.81	212.459	272.077	245.861	60.4629	379.478
	4.94036	20.7366	16.2247				4.94036	53.0823	61.4754	61.7486	59.8571	69.8709	394.168	147.69	626.869	104.189	69.048	150.192	136.75	300.933	13.424	13.3349	35.8903	241.318	146.997	19.6811	78.6034	33.1737	82.4583	39.4309	74.9783	266.065	42.9177	19.8229	72.3017	52.1166	27.232	660.759	286.872	970.241	656.881	121.047	259.278	153.821	219.749	274.823	249.64	59.4503	417.218
	5.01094	21.1294	16.2336				5.01094	54.7417	62.864	66.1554	58.4903	67.6469	447.193	155.144	657.481	107.752	66.6823	147.122	131.351	282.813	13.5109	13.8297	36.3406	228.41	134.251	19.2069	78.2834	33.5817	85.376	40.4343	79.7337	278.765	43.312	20.512	68.968	50.9246	27.6537	666.645	289.67	946.551	670.942	132.347	264.624	153.803	229.377	274.815	244.133	62.0629	444.859
	5.08151	21.4266	16.582				5.08151	57.4434	60.7029	72.8914	55.5371	64.3646	486.425	164.233	682.682	109.522	63.584	143.693	129.865	265.126	14.3394	14.2263	38.2583	209.542	121.229	19.4251	75.0137	34.2526	88.5406	41.0743	86.4286	300.6	44.52	20.616	66.5394	50.6217	28.1463	674.15	294.969	920.279	675.647	145.841	272.139	152.904	240.24	267.867	237.231	66.2229	472.632
	5.15209	21.5961	17.1994				5.15209	58.1909	56.7051	78.0446	53.4526	62.4526	506.344	178.614	696.83	109.361	61.568	139.862	131.045	250.081	15.2343	14.5726	40.5154	189.163	107.435	20.3394	69.3691	34.4903	90.5703	40.4697	92.1291	327.751	46.8206	20.9234	66.264	51.6126	28.9394	689.038	300.184	893.557	675.397	158.288	283.89	149.659	247.592	253.743	232.653	67.5303	499.303
	5.22267	21.6939	18.0462				5.22267	56.112	54.4777	76.624	53.1509	62.2137	511.458	193.888	699.742	108.739	61.4503	136.871	134.322	240.29	15.4103	15.1771	42.152	171.523	95.0457	21.0594	62.5451	34.408	91.2	39.4023	93.7714	349.805	50.1337	20.6686	69.048	52.8	30.0263	728.319	299.463	865.09	670.067	172.856	292.602	145.656	246.203	244.603	226.421	66.4457	522.126
	5.29324	21.8329	19.0542				5.29324	53.6149	56.5006	72.0789	53.9154	64.1246	494.414	207.055	694.917	109.623	64.144	135.602	140.366	236.153	15.1429	16.1429	42.024	156.743	84.6423	21.0457	56.5931	34.816	89.9634	38.9154	90.9931	361.512	52.6034	19.8206	72.872	53.6846	30.3166	790.381	294.638	840.144	664.165	189.97	298.823	144.416	242.397	246.139	220.333	65.1623	533.702
	5.36382	22.1295	20.2987				5.36382	52.5177	59.0126	67.7051	55.0263	67.0229	455.019	220.217	686.827	112.945	70.3531	136.025	149.553	236.115	15.1211	17.5829	40.7394	143.599	77.5063	20.1474	52.9703	36.0526	86.9063	40.1509	88.1851	365.338	52.7817	18.792	73.2286	55.7989	29.28	879.191	290.515	818.654	653.833	209.398	305.551	145	242.795	246.843	218.847	62.424	536.826
	5.4344	22.5075	21.6879				5.4344	52.3417	59.752	65.3966	57.1269	71.2663	405.504	233.434	671.199	114.488	74.288	136.894	161.305	238.224	15.3726	19.2183	40.6549	133.166	73.776	19.2731	51.9417	36.3314	83.3143	42.912	87.0709	364.306	52.7086	17.9966	69.8297	57.9051	28.0377	1001.7	287.142	790.843	648.205	224.833	307.094	143.123	243.824	240.214	223.833	58.952	540.182
	5.50497	23.0216	23.176				5.50497	52.7131	59.5451	64.6457	59.44	74.72	364.751	242.281	650.425	117.227	73.5166	137.503	175.03	242.241	15.488	21.1246	41.3989	123.771	73.9383	18.768	52.8766	35.4011	78.1931	46.0103	88.0526	361.09	54.2697	17.7634	66.3589	58.0891	27.576	1158.03	288.127	748.279	654.503	228.374	301.611	141.485	243.57	238.395	220.809	58.5063	547.861
	5.57555	23.8283	24.5996				5.57555	54.7749	58.8491	66.6754	60.2229	76.8217	331.737	248.651	624.934	124.294	69.8457	138.726	191.105	249.222	15.0331	23.4343	41.6629	118.363	77.0914	18.5863	52.5017	35.6754	71.6091	47.0549	89.6331	355.429	56.7863	17.3474	64.5909	56.0629	28.6914	1349.56	292.451	691.955	666.874	221.513	290.287	142.171	250.576	250.403	214.943	60.4149	559.351
	5.64612	25.0235	25.9285				5.64613	58.0046	56.8114	70.4286	59.7874	77.3771	307.799	257.086	608.357	132.901	65.2629	142.211	209.937	259.789	14.0549	26.2663	42.0446	119.168	80.4846	18.6491	50.5634	37.136	64.992	45.6674	91.4069	348.75	59.9554	16.696	64.0309	53.9474	30.7006	1573.18	301.687	626.719	681.835	210.975	285.211	145.758	264.504	264.743	216.358	63.3623	573.375
	5.7167	26.417	27.2294				5.7167	59.9749	54.5577	73.6903	58.12	75.7669	293.002	273.147	604.577	144	63.0423	148.887	230.991	272.567	13.088	29.24	43.2903	122.777	82.6046	19.7897	49.2514	37.48	60.7394	44.1086	93.2891	345.478	64.6674	16.784	63.9531	53.6149	31.8789	1801.06	314.303	556.257	698.406	202.974	282.321	147.776	276.283	279.657	218.807	66.4263	588.557
	5.78728	27.8489	28.5				5.78728	59.0251	51.8446	74.3943	57.6366	74.4549	280.278	292.311	614.649	154.769	63.4114	157.738	252.856	285.35	12.7097	31.5829	43.4571	128.343	82.7131	21.8251	49.7131	36.176	58.4651	44.6069	92.448	347.037	68.52	17.6171	64.7211	54.6343	31.0491	2008.9	332.033	482.602	728.927	197.712	280.355	148.61	283.411	299.587	221.347	67.6251	602.16
	5.85785	29.3123	29.7024				5.85786	56.792	51.9954	76.112	57.8846	75.6869	260.85	312.734	632.179	166.471	64.0389	166.465	273.969	297.233	12.9669	33.416	43.0697	133.882	79.8949	23.5131	49.5166	34.4263	57.9154	46.3063	89.8206	346.43	69.3474	18.1017	66.1943	56.8309	29.1817	2183.94	357.602	414.127	769.032	198.299	285.824	149.597	293.319	326.675	225.978	66.8686	611.766
	5.92843	30.8056	30.8156				5.92843	54.9086	54.3726	78.3577	59.6686	81.5394	234.297	337.441	650.693	180.914	63.7394	173.333	293.203	308.061	13.4834	35.784	43.8869	135.877	75.888	23.8457	50.2389	34.0423	58.4137	49.8354	87.9086	343.491	67.3669	18.4594	65.8629	60.016	28.6811	2321.94	389.507	357.79	813.795	205.37	291.68	148.694	311.247	357.791	237.922	64.0937	612.29
	5.99901	32.2807	31.9162				5.99901	55.2411	58.1211	80.4846	62.2046	89.3451	207.149	372.026	662.013	198.626	63.6297	178.402	310.432	317.619	13.8526	39.7486	45.104	134.17	71.5223	23.6343	53.4366	35.3131	58.1269	55.0606	87.0469	337.015	65.6103	18.8251	63.7966	62.2594	29.8377	2421.64	418.642	311.001	862.523	218.198	297.722	144.2	337.746	397.369	253.221	59.9977	602.778
	6.06959	33.7013	33.0374				6.06958	57.016	61.2926	83.2354	63.5486	95.4686	183.295	415.163	663.146	218.064	62.6126	183.454	325.379	325.426	14.272	46.2891	45.9783	128.614	68.4069	23.4891	57.4537	37.8903	56.9829	59.312	87.9063	325.517	65.12	18.7486	61.3669	61.6903	31.744	2499.49	442.446	273.985	904.913	236.535	301.994	137.529	369.909	450.581	261.654	56.816	588.415
	6.14016	35.0947	34.2118				6.14016	58.8731	61.5211	88.88	62.1074	96.6183	166.631	459.082	658.703	233.038	61.784	190.744	337.262	331.155	14.9417	55.4503	46.856	118.247	68.2743	24.304	58.9383	39.6834	56.6971	60.6571	89.5131	308.469	64.1257	18.8686	60.4914	58.7326	33.944	2560.69	471.319	245.954	933.467	260.981	305.558	135.551	405.488	518.502	260.952	55.8949	565.273
	6.21074	36.3287	35.3745				6.21074	61.3669	59.2457	96.1509	59.8366	97.3257	159.15	504.357	654.09	235.662	60.9634	201.009	345.494	335.776	15.488	66.8663	48.5314	104.928	69.8011	25.976	58.248	40.3589	57.9474	59.808	92.8914	288.279	62.8263	19.2194	60.0651	56.632	35.4811	2591.42	516.354	228.302	946.753	290.157	307.128	135.942	442.541	572.854	266.301	55.928	533.099
	6.28132	37.4083	36.4704				6.28131	63.3017	56.8583	102.749	58.2034	100.63	159.322	551.233	659.855	222.81	60.2514	212.603	350.111	341.713	15.7177	80.1703	50.568	92.2846	69.8709	27.6171	59.4491	40.3154	59.3886	60.0891	97.4743	264.898	63.3509	19.288	60.6149	56.4651	36.0526	2579.97	571.965	216.809	957.824	318.845	313.39	137.976	470.833	600.032	281.027	57.7931	498.893
	6.35189	38.3061	37.3095				6.35189	62.5966	55.3189	104.042	56.9817	104.601	161.879	601.539	674.111	198.408	60.6469	223.269	351.235	351.958	15.8229	95.1349	51.928	82.1497	68.8697	28.4537	61.3383	39.1794	61.3177	62.0366	99.5966	239.959	67.24	18.7291	62.9589	58.7451	35.584	2527.05	635.891	206.121	971.621	341.751	316.945	140.688	490.272	608.381	304.015	60.688	468.29
	6.42247	39.0151	37.7922				6.42247	60.1726	55.3851	98.4994	57.3577	109.315	164.863	657.421	695.93	175.104	62.6171	232.453	348.715	368.398	16.0766	111.313	52.2926	73.92	68.6114	28.6926	62.192	38.28	64.3829	64.4549	97.296	212.178	70.224	17.8834	64.2411	60.6686	34.56	2450.77	707.929	199.057	986.731	359.397	314.469	141.386	500.979	607.008	328.256	63.6297	438.249
	6.49304	39.7112	38.1583				6.49304	58.848	56.7154	93.4549	60.6537	117.518	165.378	718.648	732.472	157.406	66.88	240.797	343.135	392.566	16.2914	127.416	54.096	66.7223	70.8069	29.1566	64.2274	38.5897	69.0914	69.3177	95.376	183.744	70.2354	18.1714	64.1566	63.0274	33.7509	2356.54	788.407	198.333	999.985	372.593	309.062	143.695	505.943	588.502	356.417	64.9543	406.025
	6.56362	40.5564	38.5641				6.56362	58.9326	58.1771	91.0206	65.1909	129.143	166.199	786.902	772.649	144.577	71.288	247.899	336.625	425.933	16.3371	141.229	58.8857	62.0309	74.6171	31.28	71.5211	39.2983	72.8069	76.5703	95.5806	158.394	69.8709	18.9429	62.5669	66.5337	33.9851	2263.08	869.571	195.625	1010.5	383.405	296.661	147.507	510.985	552.141	404.374	65.9177	371.126
	6.6342	41.5468	38.9855				6.6342	59.928	59.1097	92.2149	68.3051	136.598	168.687	853.145	813.681	137.229	72.7189	251.437	331.718	469.761	16.4	149.973	66.6149	59.6823	79.0069	34.8766	83.904	40.328	74.8766	86.1657	98.7451	140.909	70.1017	19.4549	62.1829	69.152	36.0377	2193.59	946.025	191.978	1017.85	394.011	283.709	149.093	518.225	503.671	455.534	66.9703	337.619
	6.70477	42.5919	39.2807				6.70477	62.5349	58.4206	95.36	70.5554	137.697	174.21	908.623	860.214	134.735	72.3211	248.895	329.049	523.362	16.6651	151.018	76.576	58.3234	84.6103	39.6194	97.3863	41.456	78.2606	95.16	102.72	129.793	70.3874	19.6606	63.0217	72.0823	39.056	2154.57	1013.96	191.683	1017.57	409.446	272.161	149.473	537.917	464.368	496.135	68.7566	305.288
	6.77535	43.5746	39.6199				6.77535	65.808	56.4377	99.6891	72.0286	137.485	179.927	947.725	915.663	131.333	70.8137	239.189	328.151	584.034	16.7383	143.998	88.7417	57.9611	90.3406	45.912	112.474	41.5223	86.0389	102.95	106.657	122.72	71.1874	19.8069	63.1737	76.6754	41.1966	2135.05	1075.02	193.674	1013.56	431.677	263.178	150.154	572.759	430.666	527.485	71.2983	278.334
	6.84593	44.5096	40.0294				6.84593	66.6354	54.3954	103.907	73.0914	138.701	188.046	968.533	979.213	125.109	69.4789	223.097	329.405	647.789	16.1109	131.863	102.656	59.7817	92.752	53.1669	130.133	40.9109	96.56	112.915	108.601	121.08	72.7954	20.1623	63.2046	84.0526	41.6103	2130.34	1126.37	199.386	1002.99	454.795	262.646	152.241	613.207	397.914	556.223	72.4777	259.92
	6.9165	45.2595	40.3835				6.9165	64.168	53.8457	103.565	73.7829	140.301	197.802	974.395	1050.58	120.336	70.0651	203.302	334.753	708.461	15.088	119.896	113.945	64.1794	91.0823	61	148.695	40.8469	110.253	126.662	106.405	124.051	74.4149	21.0697	65.0274	90.4629	41.0926	2131.67	1159.31	207.589	986.088	474.373	262.673	153.127	657.944	368.91	575.722	70.7634	250.617
	6.98708	45.7994	40.5658				6.98708	60.536	55.6069	105.401	75.2834	140.857	206.391	990.288	1113.89	121.661	71.6949	183.153	345.233	758.784	14.2274	112.795	121.039	70.0594	87.968	69.1154	167.141	41.3634	126.473	141.91	100.783	128.722	73.9406	22.4023	67.4994	95.08	41.3451	2136.68	1164.13	219.522	960.703	493.293	260.48	152.439	709.106	345.307	580.506	67.8331	249.103
	7.05766	46.3791	40.6989				7.05766	59.1931	57.8274	107.778	78.848	145.642	208.349	1017.84	1165.62	125.957	74.1303	164.96	359.272	794.67	14.1657	112.494	125.691	76.2057	85.1166	78.0891	185.327	44.0926	141.758	158.769	95.5246	134.666	71.7509	23.576	67.3931	99.1703	42.6331	2138.22	1146.12	238.334	944.562	509.059	265.555	152.768	758.941	328.139	596.304	66.2251	259.454
	7.12823	47.0111	40.9784				7.12823	61.064	59.4571	109.074	84.368	155.213	209.449	1045.84	1197.87	133.43	77.2011	149.174	374.139	818.381	14.3223	119.286	129.392	81.2023	83.3646	86.7543	202.305	47.8823	154.361	180.422	94.3086	144.117	69.2206	23.9623	64.8297	104.193	44.5954	2133.33	1117.34	259.392	943.128	520.675	273.527	151.558	783.901	324.726	632.345	66.4069	278.922
	7.19881	47.5671	41.4533				7.19881	64.7657	60.0571	112.001	88.592	161.784	214.664	1057.78	1206.25	146.718	77.8274	135.008	388.365	835.277	13.9189	132.945	129.73	84.7897	85.8297	95.7314	214.249	50.9634	165.072	205.701	95.4377	159.465	69.296	24.3451	61.896	107.465	46.8343	2132.16	1084.67	281.453	945.072	530.925	276.754	148.421	787.299	337.01	666.953	68.8217	301.975
	7.26939	48.1355	42.1216				7.26939	69.1337	59.272	119.899	89.6457	162.56	220.85	1044.78	1195.97	163.206	75.1909	122.019	403.269	848.087	13.0789	153.15	129.963	85.3771	93.9611	104.952	215.609	52.104	173.003	228.129	96.2057	183.92	71.6937	24.904	61.7966	107.209	49.6594	2143.47	1069.88	314.922	938.946	538.72	273.295	145.063	798.226	359.981	687.546	70.1726	325.366
	7.33996	48.8888	42.9787				7.33996	72.0514	55.8583	131.581	88.1691	160.819	224.502	1014.69	1174.44	180.603	71.9943	110.498	421.168	856.183	12.7383	178.105	133.542	82.5577	106.314	111.623	207.595	50.4366	177.083	241.832	97.5989	216.406	74.6709	25.4023	62.9794	103.829	52.4583	2156.71	1089.47	361.61	921.237	552.151	269.184	143.518	826.512	381.127	704.595	70.5874	353.943
	7.41054	49.8801	44.0022				7.41054	73.2903	52.4023	147.776	85.7977	159.034	226.355	975.475	1156.33	197.614	69.0526	101.297	443.341	859.145	13.2526	203.57	138.878	77.6709	119.777	116.432	200.382	47.672	179.536	247.875	100.685	251.4	78.8354	26.5063	63.5269	98.4183	53.3051	2174.71	1129.55	417.451	903.632	575.413	271.235	142.784	853.598	400.965	719.443	70.5451	387.251
	7.48112	50.9475	45.2386				7.48112	71.3406	51.5851	168.88	84.2811	158.765	229.965	935.682	1143.92	213.215	68.4354	94.6274	469.874	859.387	13.9737	223.984	145.598	72.5406	134.861	120.205	195.99	44.2057	181.857	248.478	103.597	279.634	82.6251	28.2194	65.3326	92.9509	52.7989	2198.17	1168.75	477.248	892.562	599.577	280.069	142.034	867.649	417.448	732.113	71.0526	420.963
	7.55169	52.0428	46.7148				7.55169	67.72	53.424	190.826	86.6606	161.829	226.741	901.839	1135.33	230.391	70.9383	89.5817	501.057	860.795	14.4149	235.475	154.181	68.1303	153.773	122.951	190.571	42.2903	186.008	245.709	102.859	294.883	83.4606	30.5291	67.6046	90.6229	52.5246	2216.29	1209.31	537.607	893.99	614.998	292.565	143.621	868.875	440.176	758.87	70.136	450.057
	7.62227	53.1034	48.2602				7.62227	63.5566	55.9383	210.189	92.9337	171.328	214.144	880.663	1129.53	249.199	74.7589	84.7063	537.707	864.766	14.5657	237.514	166.365	66.8594	172.663	126.447	183.939	42.888	190.296	243.174	100.901	300.095	82.4194	33.2766	67.4606	91.064	53.0937	2216.95	1253.76	583.198	886.593	620.527	310.995	144.531	877.654	460.955	820.406	67.4571	471.112
	7.69285	54.1234	49.8877				7.69285	61.4857	58.2103	225.878	98.0034	185.521	201.087	882.858	1120.02	267.314	78.0331	79.1166	579.29	868.539	14.7554	232.169	178.047	69.3371	186.293	131.714	178.064	44.7897	193.385	240.746	99.8549	304.017	81.92	36.2709	64.448	92.4743	53.5509	2200.09	1304.75	607.47	860.878	612.651	341.958	145.258	907.296	480.034	906.427	64.8617	476.635
	7.76342	55.0428	51.711				7.76342	60.3337	59.3611	239.809	99.2411	197.831	194.995	907.794	1109.8	287.102	79.136	73.5086	623.381	868.402	15.1074	222.45	184.601	72.872	195.51	140.361	173.933	47.3851	192.646	239.569	102.901	310.791	84.8469	40.0983	62.4686	93.4731	54.1109	2172.83	1358.9	605.874	831.346	593.979	373.677	142.502	946.465	511.386	989.123	64.9909	466.911
	7.834	56.0842	53.5921				7.834	61.2046	58.6846	252.297	100.192	205.536	199.649	945.49	1116.06	303.998	79.568	68.7783	666.314	863.376	15.3406	210.162	183.997	76.2217	203.113	151.549	168.728	49.544	188.505	237.387	112.163	319.303	89.8914	44.6709	63.8949	96.0377	55.5806	2140.65	1421.99	583.784	798.998	575.622	408.021	141.781	992.723	559.109	1066.48	68.944	443.359
	7.90458	57.1956	55.7155				7.90458	63.3623	56.8663	260.075	101.809	208.335	213.976	992.135	1133.36	309.442	79.6651	64.7646	704.985	853.89	15.576	196.193	180.592	80.2057	206.915	162.504	161.115	49.304	182.192	231.64	124.762	319.669	96.9851	50.5074	67.0274	102.262	58.3966	2107.1	1495.06	549.968	772.341	561.059	456.451	145.385	1049.17	613.278	1145.15	74.5383	412.8
	7.97515	58.2699	57.752				7.97515	64.5257	55.6023	271.667	102.589	215.336	234.937	1051.03	1155.09	300.344	79.688	60.56	737.402	838.839	15.6103	182.189	179.44	85.1394	207.61	170.449	155.136	48.1246	177.802	224.96	138.801	313.514	107.541	57.984	69.864	110.921	59.5269	2081.16	1584.84	511.194	746.282	540.645	522.814	147.816	1107.63	654.595	1212.71	79.1349	380.993
	8.04573	59.1658	59.5899				8.04573	63.8103	54.1703	286.479	103.521	230.447	262.833	1113.16	1180.65	280.487	79.8709	56.1006	762.383	816.743	15.6434	170.847	182.833	89.9543	206.123	172.832	152.974	47.4971	177.953	219.024	149.239	301.886	118.854	67.4606	71.1463	121.085	57.5154	2076.53	1673.81	469.627	721.361	507.535	604.182	145.818	1165.94	684.293	1240.4	80.2126	350.941
	8.11631	59.8852	61.1033				8.11631	61.136	52.5817	299.669	106.099	250.279	297.779	1176.56	1205.83	258.281	84.6091	51.9417	778.579	790.4	15.8377	163.511	191.259	94.0663	205.366	167.987	153.007	47.4914	188.075	213.357	158.487	285.199	127.886	78.1166	71.2046	133.286	55.712	2081.03	1745.24	432.958	704.09	464.04	700.25	140.867	1227.15	711.448	1218.01	78.912	318.819
	8.18688	60.5303	62.2066				8.18688	58.9623	52.6297	314.84	110.289	273.577	337.479	1239.08	1221.75	235.528	92.9086	48.7051	784.266	767.033	15.9189	158.376	207.785	95.8731	208.239	156.495	151.979	47.9211	206.538	206.853	168.087	261.909	135.139	90.3966	69.5657	144.309	55.3749	2098.1	1803.42	400.249	701.773	417.968	803.023	138.032	1267.14	735.198	1177.95	76.4617	288.738
	8.25746	61.1808	62.9002				8.25746	57.3611	54.4206	330.885	117.949	304.179	382.902	1296.75	1222.43	211.122	103.489	46.1017	778.662	752.615	15.7246	152.903	226.227	95.0994	215.277	141.383	149.351	48.064	232.251	203.002	182.051	240.47	146.105	104.843	66.4091	153.63	55.3109	2130.67	1848.01	370.443	712.561	379.406	896.109	135.899	1269.32	753.37	1145.12	78.3223	264.239
	8.32803	61.9497	63.185				8.32804	57.8377	58.1234	344.074	125.73	337.29	432.153	1329.85	1210.28	190.144	115.675	43.6126	764.008	747.842	15.2651	146.856	238.057	92.1783	229.542	123.969	143.769	49.5429	266.973	207.44	201.095	229.069	162.409	121.918	64.3954	159.978	54.8937	2191.53	1879.34	348.04	733.714	348.262	971.768	138.066	1241.28	778.498	1124.58	82.6274	247.642
	8.39861	62.6294	63.1461				8.39861	61.3714	58.7909	347.879	129.59	364.664	484.502	1320.14	1186.29	173.151	131.634	41.5669	744.824	752.141	14.9474	142.371	243.378	88.1543	250.704	106.889	133.262	51.2423	309.399	214.73	222.461	230.145	181.771	138.806	64.2697	160.971	56.5189	2263.72	1915.52	333.113	746.786	328.391	1024.2	145.207	1219.31	805.874	1081.65	87.6389	237.701
	8.46919	63.246	63.0836				8.46919	65.2297	56.0754	337.464	127.65	385.121	527.434	1271.08	1165.63	159.398	151.817	40.2903	723.416	767.39	15.0526	140.766	246.562	84.0846	276.447	91.0709	119.4	51.2309	356.843	224.798	242.058	238.359	202.305	154.931	65.4651	159.433	59.6309	2340.72	1960.8	323.007	745.409	329.065	1064.13	150.719	1239.01	818.066	1010.08	93.9931	236.15
	8.53976	63.6842	62.9672				8.53976	65.9954	53.5794	312.562	122.621	399.707	552.589	1199.59	1149.15	145.877	175.92	39.9143	697.375	796.784	15.2617	140.45	249.307	80.9234	301.352	77.8194	107.89	51.0857	407.016	241.186	254.392	252.07	223.28	170.663	67.5897	159.479	61.6343	2406.37	2003.97	315.298	746.005	348.666	1092.3	151.142	1285.81	803.971	925.006	101.584	240.472
	8.61034	63.8053	62.652				8.61034	63.8309	53.3394	275.934	120.075	412.44	557.96	1104.8	1131.53	136.235	203.953	39.8171	664.105	841.882	15.4811	138.768	252.663	79.144	322.715	68.1703	104.568	51.6343	453.384	261.854	257.502	271.109	241.801	184.968	70.2251	162.847	62.1257	2435.54	2027.42	306.454	758.944	392.912	1089.88	150.127	1343.05	765.232	841.026	109.993	252.36
	8.68092	63.5708	62.1281				8.68092	61.6537	53.8446	237.163	119.038	419.907	540.773	987.643	1107.8	130.202	233.77	39.2983	627.362	899.522	15.7429	134.726	260.331	79.7314	336.501	61.9234	108.448	52.8229	493.559	285.802	253.978	289.535	254.063	196.8	72.1611	168.442	63.6823	2409.6	2048.95	295.01	779.845	449.438	1058.36	147.274	1386.86	713.862	772.051	119.793	266.534
	8.75149	63.1469	61.4758				8.75149	61.264	54.6777	205.568	121.986	424.56	506.894	863.488	1081.44	124.72	262.8	38.456	595.613	961.886	15.96	129.602	276.536	83.6766	339.307	56.1646	116.859	52.4446	528.274	313.397	247.873	300.769	258.523	203.851	71.9257	178.813	67.416	2332.63	2093.16	281.542	802.471	517.685	1032.75	143.64	1396.54	649.999	724.685	131.039	278.363
	8.82207	62.7222	61.1541				8.82207	62.6617	56.1897	180.201	128.265	423.584	470.537	755.897	1047.11	120.032	285.453	38.1269	573.905	1018.39	15.9623	124.334	298.704	90.8514	327.267	50.0377	127.854	52.0754	555.298	344.147	241.376	306.264	258.933	205.743	69.0583	193.285	71.544	2226.37	2154.89	270.157	814.081	588.763	1044.25	142.673	1365.04	585.65	705.578	147.03	283.36
	8.89265	62.2902	61.3295				8.89265	65.9886	57.4389	158.817	133.589	411.646	440.936	679.399	998.762	117.512	298.195	38.7874	559.326	1059.8	15.6377	118.065	324.17	99.304	301.034	45.496	138.037	54.1189	569.61	375.307	233.889	307.659	257.598	207.336	66.5269	209.614	75.5223	2116.49	2245.32	262.494	805.666	651.302	1075.28	145.05	1296.43	530.923	692.757	164.31	285.55
	8.96322	61.9544	61.9412				8.96322	71.496	56.8606	147.334	133.821	385.807	422.945	627.056	943.743	118.105	301.311	39.7143	545.351	1083.2	15.1783	109.353	352.022	104.817	269.117	42.8114	145.126	55.3166	575.153	400.739	230.081	303.032	258.809	211.975	65.5451	229.013	80.9806	2030.38	2379.46	259.621	774.138	708.615	1103.2	143.791	1212.11	493.008	671.936	179.451	284.526
	9.0338	61.7696	62.9726				9.0338	78.6537	55.4503	145.726	131.149	352.875	408.221	588.907	890.024	119.048	292.803	39.9109	529.017	1092.87	14.9509	98.6617	379.766	105.635	235.742	41.6217	151.63	53.4331	571.48	417.064	226.224	295.393	263.343	216.974	65.3211	253.102	89.0126	1961.4	2553.53	265.093	729.406	759.296	1120.77	138.999	1134.18	452.129	659.8	196.193	284.462
	9.10438	61.6749	64.5434				9.10438	83.7326	55.464	148.979	128.338	322.827	393.399	555.985	836.387	117.679	274.729	39.6709	513.537	1096.09	14.9943	88.0914	403.99	101.474	203.441	42.5977	162.669	49.6389	553.634	425.175	218.035	285.537	273.952	220.654	65.1829	286.709	98.3303	1881.85	2761.38	280.558	674.635	793.151	1136.05	137.123	1053.61	416.095	662.739	214.662	285.845
	9.17495	61.3958	66.7721				9.17495	86.3474	56.4514	151.549	126.625	298.405	381.301	526.657	785.143	114.591	250.915	38.8549	502.414	1097.06	15.0937	79.4183	417.371	94.9029	175.35	45.9794	175.255	47.0811	524.129	428.649	206.725	277.265	289.864	221.984	66.88	327.598	106.258	1800.95	2953.12	297.583	613.001	798.809	1167.7	136.054	953.333	394.669	667.976	228.312	289.094
	9.24553	60.9298	69.0365				9.24553	89.1703	56.8206	155.093	127.869	282.175	378.767	498.824	758.337	113.158	225.89	38.3051	493.656	1096.84	14.9371	72.688	414.789	87.1589	155.089	49.0971	182.575	46.4571	490.745	432.93	194.829	269.601	306.731	222.349	69.736	370.191	112.289	1716.97	3108.81	320.865	545.289	772.385	1206.95	134.08	844.011	386.657	666.322	233.301	296.07
	9.31611	60.3327	71.0208				9.31611	91.8354	57.5417	161.694	134.977	278.194	389.23	469.856	755.869	111.859	202.435	37.6366	480.904	1095.34	14.3863	67.3589	396.046	79.3817	142.44	49.384	182.423	47.3897	461.416	442.525	184.842	264.563	322.87	222.669	70.5669	410.499	117.566	1621.73	3212.05	352.153	482.37	719.528	1237.29	129.806	755.389	383.734	664.795	228.664	310.634
	9.38668	59.7632	72.5873				9.38668	94.7074	58.2743	173.035	145.528	286.2	407.448	451.295	762.993	109.161	178.079	36.7886	461.093	1094.12	13.7486	63.232	365.757	71.3257	136.016	47.2743	177.288	49.0297	439.48	459.712	181.389	262.579	341.919	224.785	68.2286	440.53	119.963	1512.76	3262.93	380.937	434.581	647.838	1250.66	128.226	707.429	387.078	680.904	218.847	326.313
	9.45726	59.2467	73.8465				9.45726	99.1897	58.376	185.208	154.569	294.711	435.162	451.409	769.059	110.104	150.95	35.8571	436.798	1095.36	13.4377	60.2171	325.209	63.7006	137.463	45.2263	170.662	51.5851	428.807	481.913	184.73	260.961	361.635	225.465	65.7566	454.182	121.043	1395.37	3280.19	400.934	399.115	563.655	1245.99	129.201	689.144	402.169	697.913	207.954	336.816
	9.52784	58.8847	74.8515				9.52784	105.773	58.632	201.917	159.997	296.934	475.346	474.712	771.883	115.414	125.355	34.6926	412.749	1097.76	13.4926	58.104	279.928	57.2514	146.05	44.3783	162.609	53.7794	425.923	501.385	194.189	259.872	378.807	220.837	65.28	450.125	122.578	1285.83	3298.38	413.781	366.051	476.128	1229.56	129.442	695.885	422.344	705.585	194.887	344.295
	9.59841	58.8568	75.7895				9.59841	114.914	57.6971	227.255	164.328	295.744	529.051	521.574	786.198	120.775	106.76	33.1806	390.553	1095.63	13.6709	56.6171	237.966	50.8286	158.541	45.0149	152.822	53.5829	423.085	516.603	208.057	257.253	388.587	211.585	66.88	438.638	123.951	1211.73	3322.58	419.28	336.937	396.599	1198.19	132.358	720.03	439.926	709.261	183.402	352.215
	9.66899	59.0451	76.7779				9.66899	121.663	54.8594	261.96	170.802	298.17	588.558	585.206	817.53	122.466	93.2411	31.4903	368.677	1081.75	13.4697	55.8069	202.655	44.848	169.562	45.8949	145.659	51.16	411.735	524.433	221.409	255.999	391.271	199.289	68.7246	428.202	121.69	1179.06	3352.88	415.429	311.329	333.736	1142.13	135.409	757.282	452.042	715.519	175.446	358.267
	9.73957	59.437	77.546				9.73957	122.632	53.1577	301.071	179.573	304.677	646.576	658.763	860.498	119.385	85.9851	30.3966	346.193	1053.95	12.9691	55.8469	170.695	40.0491	180.026	47.2286	141.234	50.1897	392.134	525.811	230.546	258.439	390.383	184.499	72.1886	426.338	114.179	1174.99	3395.65	403.159	294.283	287.902	1058.47	137.497	803.879	468.024	714.814	170.475	359.259
	9.81014	59.9976	77.7236				9.81014	122.094	54.184	341.409	188.681	313.945	688.454	737.616	909.877	115.979	85.1257	30.5086	324.807	1016.04	12.336	57.3726	144.218	37.7554	194.987	47.6663	137.848	51.5657	372.165	529.702	240.515	260.789	385.094	165.658	75.1349	433.541	104.882	1180.13	3433.76	387.813	280.854	255.661	975.21	136.035	861.107	490.254	700.679	166	349.368
	9.88072	60.7319	77.3501				9.88072	123.798	55.2937	384.587	200.285	331.61	707.535	813.089	965.645	117.096	87.5337	31.8217	307.443	973.038	11.8937	61.2606	126.587	38.0903	214.185	47.7886	136.403	54.3154	357.803	533.209	250.961	258.561	372.779	143.264	74.8571	452.424	98.1234	1185.03	3455.24	372.417	267.331	234.723	911.934	132.968	919.162	502.659	688.23	165.65	329.733
	9.9513	61.4324	76.4276				9.9513	127.63	56.0811	424.096	214.218	353.368	709.095	880.8	1024.55	122.322	88.1989	33.5131	295.898	926.743	11.616	67.9257	116.662	39.7589	235.821	47.1886	140.498	56.5554	345.394	539.313	257.774	255.583	357.023	122.664	72.464	478.517	94.5783	1189.13	3438.67	361.981	256.485	225.349	865.129	130.602	954.477	502.976	681.811	170.65	304.408
	10.0219	61.8995	75.1749				10.0219	131.651	56.2251	456.838	224.295	369.651	695.517	928.969	1081.06	133.359	84.7531	34.728	289.421	877.466	11.3177	77.4114	110.423	42.0937	258.609	46.5074	147.305	58.2937	332.641	546.417	261.686	258.827	340.455	106.416	70.8389	503.999	95.9371	1192.66	3393.6	360.064	248.731	221.665	832.177	130.706	956.645	502.45	656.473	176.637	274.805
	10.0924	62.1458	74.1106				10.0924	136.119	56.0937	483.487	228.328	373.709	671.106	951.424	1122.89	148.893	79.9063	35.2823	286.263	827.738	10.9737	89.7429	108.592	43.9703	278.843	45.4286	151.537	60.8743	319.966	546.867	265.29	268.542	326.243	93.3051	71.7611	522.343	101.896	1203.61	3319.44	368.202	241.401	221.535	820.363	132.583	937.346	507.945	611.419	184.632	240.686
	10.163	62.3223	73.6619				10.163	142.865	55.6994	503.85	228.817	368.781	631.651	954.496	1145.14	171.357	75.9451	35.5783	285.238	782.463	10.5771	104.832	109.995	45.5806	291.367	44.888	154.36	61.1314	310.883	542.583	269.981	281.127	315.101	82.3829	74.3314	528.946	108.224	1217.28	3211.88	387.213	235.608	225.679	842.527	132.835	923.482	510.105	567.613	194.351	210.925
	10.2336	62.338	73.7635				10.2336	146.543	55.0846	512.679	228.285	365.767	581.809	938.966	1143.26	196.761	73.3989	35.9451	286.147	744.985	10.296	122.579	109.651	48.6286	291.377	45.5189	162.253	60.0457	304.128	537.369	273.243	295.656	310.687	73.7783	78.7829	518.592	110.923	1221.92	3080.69	428.785	229.175	231.938	886.559	137.034	920.107	497.931	528.056	199.295	190.537
	10.3042	62.1221	74.0714				10.3042	146.291	55.2457	507.102	228.455	365.01	531.657	910.344	1116.72	226.423	72.9977	36.6823	288.632	715.139	10.3966	141.909	105.888	53.8926	280.64	46.8046	176.963	58.8777	304.699	536.461	273.087	306.998	309.376	68.0011	86.336	497.066	112.751	1226.04	2930.51	482.633	225.698	239.619	929.135	142.162	906.922	488.483	484.809	195.274	176.759
	10.3748	61.8322	74.499				10.3748	145.662	56.7634	497.021	228.614	364.439	475.609	877.334	1077.52	261.936	75.5029	37.7486	292.343	690.832	10.8743	160.873	99.9223	60.0171	265.115	49.0469	198.371	58.6034	315.099	545.062	270.483	310.839	301.749	65.8183	95.7223	474.909	116.005	1234.87	2775.36	529.466	226.927	248.36	977.656	142.802	870.155	499.48	455.815	183.659	170.55
	10.4453	61.8125	74.9364				10.4453	145.445	58.9806	494.712	232.15	368.872	421.368	844.859	1041.75	298.535	80.512	38.6617	296.733	671.447	11.8171	177.799	95.9223	67.7017	246.615	51.992	220.425	59.4114	334.28	554.835	267.478	306.275	287.232	65.8869	102.646	454.087	122.005	1254.26	2627.95	566.824	231.915	261.99	1052.96	145.707	809.593	530.375	446.314	171.722	174.689
	10.5159	62.1863	75.4263				10.5159	147.042	60.9406	496.761	238.12	373.423	380.344	828.933	1012.75	332.808	85.416	38.8651	300.911	658.755	13.1257	191.917	93.5017	74.3783	227.934	55.2103	240.802	61.8411	358.17	562.77	269.408	294.72	270.77	67.9406	107.51	436.847	129.682	1282.71	2480.44	590.118	244.506	281.991	1142.32	150.359	740.219	575.399	452.243	164.432	183.647
	10.5865	62.7682	75.9885				10.5865	151.152	62.9429	494.96	242.849	377.281	362.526	827.63	985.63	358.629	86.512	38.5531	303.879	654.023	14.648	203.726	93.8137	79.1771	212.152	59.5611	252.629	66.28	380.225	560.857	275.941	283.093	255.765	70.8434	111.091	422.629	142.601	1320.9	2322.68	595.169	265.073	304.623	1225.85	151.906	698.929	628.967	457.985	159.737	188.477
	10.6571	63.664	76.9568				10.6571	159.166	63.592	486.882	243.795	378.53	368.486	848.163	963.626	368.385	83.8229	38.3109	304.542	656.305	16.4857	214.237	100.125	82.3714	202.505	65.3611	248.71	70.384	399.786	543.323	284.017	273.706	243.737	71.1303	116.191	411.938	164.066	1378.23	2175.22	585.794	286.462	330.401	1288.13	150.248	702.714	694.976	460.578	154.726	185.667
	10.7276	64.8815	78.7635				10.7276	169.833	61.2023	479.495	240.592	373.419	388.361	891.775	956.575	360.349	80.296	38.6731	302.256	663.005	18.648	222.512	111.757	83.4857	203.129	74.0743	229.848	72.5017	415.482	507.785	292.17	269.183	241.888	69.4629	121.771	408.253	189.341	1447.01	2049.12	567.249	305.559	359.395	1343.72	148.223	736.046	755.111	460.537	154.49	182.227
	10.7982	66.3356	81.0587				10.7982	177.451	58.0229	474.119	235.317	366.691	419.011	960.088	957.614	335.761	76.9783	39.5954	297.299	672.878	21.2926	226.166	124.736	82.7886	210.238	84.6949	206.014	72.2869	422.859	464.607	296.456	273.745	251.715	66.8651	128.059	407.418	208.565	1521.71	1954.98	534.713	323.187	392.771	1401.99	147.809	781.207	793.787	461.519	155.363	184.752
	10.8688	67.8201	83.1465				10.8688	181.19	56.8846	463.913	232.367	360.409	451.138	1025.35	964.431	300.617	76.912	40.2994	291.049	687.294	24.6617	223.793	136.814	80.776	220.861	96.3269	185.699	71.9154	420.937	426.243	299.131	288.879	269.473	64.6674	134.831	406.16	220.435	1601.8	1885.11	497.677	336.28	429.737	1446.32	152.938	824.341	815.501	459.169	153.019	195.345
	10.9394	69.4514	84.5996				10.9394	184.67	58.5714	453.986	236.799	362.453	475.05	1081.65	980.949	260.967	82.3531	40.3291	285.09	708.331	29.6789	217.99	149.969	75.3337	238.433	104.674	170.833	73.6103	416.794	398.919	298.278	312.744	288.375	63.4983	142.442	403.651	231.974	1681.14	1839.81	467.736	352.173	466.018	1462.82	158.491	858.978	823.303	454.961	146.718	211.094
	11.0099	71.2327	85.6048				11.0099	188.893	61.4137	460.506	252.143	375.881	482.464	1133.09	994.378	221.35	90.5154	39.8731	280.489	735.799	37.4514	214.144	169.592	68.6206	261.931	107.441	163.471	76.7417	408.015	380.081	301.402	343.784	304.304	64.2823	148.528	402.824	240.995	1755.35	1797.45	442.001	374.328	494.91	1477.63	164.003	895.531	813.456	458.747	142.346	228.472
	11.0805	73.2529	86.3029				11.0805	191.593	64.968	480.494	276.118	402.928	486.199	1175.35	997.313	187.182	101.082	39.5246	277.651	766.597	48.2149	216.266	195.725	63.1531	287.01	104.367	163.018	82.1074	393.703	369.971	311.235	381.277	322.287	65.4114	153.59	401.673	247.151	1824.67	1759.82	415.632	404.553	509.921	1526.09	175.016	930.669	783.981	481.922	141.184	243.637
	11.1511	75.2391	86.8559				11.1511	197.263	69.9154	510.045	300.144	433.525	490.749	1207.82	985.114	161.994	112.166	39.5314	276.827	796.653	61.1611	223.025	224.042	59.648	309.274	96.4754	160.888	91.2457	376.586	365.13	328.627	426.806	342.84	66.3223	160.01	398.883	251.123	1899.41	1716.68	385.584	440.789	506.879	1594.05	189.129	965.437	747.239	512.441	142.622	250.2
	11.2217	76.8447	87.2135				11.2217	212.973	73.9131	543.141	319.795	462.13	497.131	1219.71	955.755	145.538	123.8	39.5794	278.485	822.728	74.5131	229.91	251.038	56.4194	329.029	86.6309	155.758	101.333	359.773	360.129	352.733	473.779	360.553	66.4869	169.171	392.191	257.088	1982.48	1663.31	355.917	481.563	495.798	1642.05	207.726	1001.43	711.562	532.769	145.509	249.394
	11.2922	78.0767	87.6264				11.2923	233.479	74.2697	576.343	338.864	487.99	504.207	1218.11	913.81	136.395	136.742	39.2926	283.949	843.825	87.3577	234.845	274.867	55.2663	343.063	77.0743	151.929	108.779	346.661	351.217	380.085	515.846	372.186	67.1931	182.027	380.025	265.079	2064.27	1615.87	325.39	528.711	482.728	1669.4	225.923	1043.48	674.122	554.97	148.79	247.557
	11.3628	78.979	88.3644				11.3628	249.557	71.2777	608.179	366.153	518.485	509.015	1225.93	872.545	128.191	149.448	38.0526	294.583	860.761	99.2823	239.542	293.725	55.8194	348.374	69.2903	156.766	115.117	339.774	342.738	406.359	549.686	377.032	67.3874	197.202	365.21	268.831	2131.38	1580.97	292.387	573.215	465.655	1687.57	240.072	1078.28	628.095	590.361	152.135	243.819
	11.4334	79.541	89.045				11.4334	261.721	68.2869	637.967	400.127	558.91	503.936	1249.21	842.718	118.959	159.965	36.4057	309.993	874.242	109.368	245.589	304.741	58	340.67	62.688	167.13	121.614	340	341.898	424.968	570.162	373.333	68.7749	214.45	349.746	267.506	2180.56	1552.53	263.701	609.769	447.403	1687.44	242.01	1091.99	584.53	630.013	149.383	236.992
	11.504	79.9189	89.1904				11.504	274.995	68.3794	668.063	432.792	610.093	483.782	1284.38	829.134	113.487	170.984	35.456	326.802	882.794	115.886	250.778	309.128	63.096	323.791	56.0823	177.235	127.469	349.711	347.545	439.784	575.197	359.139	72.4034	229.583	336.387	266.223	2212.63	1533.61	249.63	632.343	435.539	1662.48	235.758	1095.81	552.889	668.098	142.014	228.726
	11.5746	80.1883	88.7757				11.5746	292.334	71.616	694.209	465.353	672.64	449.542	1337.61	827.797	112.163	180.96	35.5943	341.918	884.822	117.865	251.366	307.455	72.6103	302.719	49.8891	184.626	131.106	366.535	358.744	454.261	565.73	338.746	77.1246	237.699	328.851	267.826	2229.25	1521.05	245.294	639.471	434.161	1635.32	228.151	1086.55	539.898	714.655	136.694	221.899
	11.6451	80.4136	88.296				11.6451	310.286	75.9669	716.599	501.88	740.267	404.181	1408.37	832.297	112.144	184.766	36.3886	355.715	881.653	116.013	246.534	303.629	85.9269	278.709	45.0846	187.176	132.737	388.23	376.405	472.025	542.272	321.251	81.1086	239.266	328.818	274.671	2231.59	1513.48	240.642	632.673	451.553	1615.8	217.833	1060.52	543.795	760.536	135.806	219.227
	11.7157	80.8204	88.2109				11.7157	328.433	81.4286	739.539	536.743	802.711	363.635	1484.19	830.465	111.918	181.166	37.0709	370.738	878.194	112.488	239.486	301.256	102.03	255.104	41.7051	185.195	133.248	414.357	399.361	494.426	505.137	313.978	84.008	234.992	330.914	292.058	2251.29	1507.46	235.818	611.354	493.87	1593.85	207.77	1029.99	572.229	787.682	137.014	220.974
	11.7863	81.5207	88.4434				11.7863	345.459	86.6971	762.993	563.927	849.635	333.455	1544.87	815.04	113.167	175.369	37.4926	387.733	879.2	109.2	235.478	303.701	118.344	236.713	39.5737	175.543	132.418	446.231	417.078	521.645	461.339	316.155	87.4377	229.739	334.656	319.673	2290.45	1499.06	241.966	575.161	562.587	1546.14	198.494	1026.63	627.09	788.043	140.675	226.409
	11.8569	82.4437	88.7217				11.8569	358.002	88.2183	777.013	583.275	877.305	311.769	1577.95	796.123	116.649	167.795	38.032	404.325	885.999	107.437	238.385	311.481	133.752	226.221	38.1509	162.383	128.941	476.693	427.263	558.006	419.611	327.075	91.776	227.289	342.288	349.361	2344.39	1495.23	262.579	534.545	639.682	1487.31	192.133	1047.86	689.194	771.819	148.117	233.254
	11.9274	83.3305	88.9328				11.9274	364.005	87.4777	777.08	607.231	900.351	299.039	1573.27	771.898	119.757	160.539	38.7657	418.13	896.234	107.705	250.168	328.867	150.761	217.642	39.1326	153.367	122.869	496.087	431.574	598.735	386.589	344.099	95.1234	229.037	349.703	371.154	2389.11	1495.38	294.999	497.13	710.605	1438.81	183.291	1065.16	748.451	749.221	157.662	244.767
	11.998	83.8458	88.9851				11.998	358.955	87.0606	759.853	641.941	926.778	295.013	1534.65	739.269	120.585	153.923	39.2171	429.363	907.887	110.465	272.719	348.983	167.368	211.163	42.2411	146.669	115.65	502.365	427.851	633.354	359.633	363.296	100.245	237.534	355.353	384.246	2431.8	1496.02	334.096	465.802	769.006	1385.94	174.453	1070.71	795.495	707.125	165.496	259.4
	12.0686	84.0375	88.8138				12.0686	349.295	89.696	722.696	687.679	956.376	296.512	1481.73	700.567	120.387	148.714	39.04	440.066	921.731	116.713	308.537	367.904	181.456	210.133	45.9909	139.615	112.632	498.894	414.558	660.525	333.77	379.447	109.491	255.118	359.957	395.747	2487.15	1490.52	379.422	437.528	809.495	1316.3	166.889	1074.88	819.158	643.662	167.163	273.946
	12.1392	84.2385	88.5653				12.1392	335.153	93.3634	675.567	746.818	989.947	298.576	1439.09	654.705	123.425	148.886	38.5817	451.129	940.406	127.217	358.751	387.981	192.987	215.514	50.9097	132.841	114.827	486.239	394.01	681.795	309.062	391.653	120.373	277.671	362.698	409.781	2547.73	1476.87	432.209	411.995	840.09	1250.61	161.91	1087.04	811.475	581.352	164.663	284.558
	12.2097	84.647	88.3473				12.2097	320.832	96.808	621.626	818.579	1038.55	305.689	1415.66	602.96	129.09	153.263	38.5291	460.715	964.887	141.544	421.247	406.219	204.224	223.592	57.5829	127.361	123.261	464.091	372.371	698.146	290.64	402.013	130.457	301.112	358.113	423.312	2618.09	1452.66	490.59	390.922	859.713	1203.64	163.203	1099.61	791.19	537.325	166.347	288.535
	12.2803	85.454	88.0802				12.2803	305.775	99.9909	563.707	907.674	1105.34	321.946	1408.28	548.136	134.998	158.529	39.1291	466.934	992.747	158.591	491.382	417.321	213.589	231.566	65.9897	124.025	139.363	436.186	355.307	707.262	281.759	412.806	140.089	330.317	345.333	432.465	2719.67	1415.39	555.379	375.25	862.576	1181.63	170.679	1102.11	781.862	501.271	174.526	284.669
	12.3509	86.611	87.725				12.3509	297.357	104.299	509.457	1008.47	1185.3	347.496	1408.47	493.506	143.15	161.248	39.992	471.086	1018.79	176.647	564.366	418.858	221.61	237.193	75.1737	120.241	156.366	407.569	342.157	706	277.926	423.087	147.992	366.831	327.043	439.497	2845.87	1366.24	623.643	359.152	851.374	1175.92	175.046	1115.45	781.371	469.959	183.05	273.489
	12.4215	87.9714	87.559				12.4215	296.855	108.504	463.393	1111.07	1278.93	379.497	1384.21	451.99	152.318	165.825	40.52	477.769	1036.9	193.763	635.642	412.399	229.309	239.326	84.776	115.112	169.904	382.459	333.789	698.096	275.161	429.667	153.672	413.474	308.561	445.16	2973.29	1312.89	689.062	339.853	825.784	1182.39	175.154	1146.59	780.906	458.832	193.088	256.447
	12.4921	89.273	87.437				12.4921	300.634	109.105	429.597	1207.9	1379.55	416.918	1341.3	427.295	158.742	175.064	40.928	489.001	1041.56	208.128	700.914	396.979	237.682	236.503	94.0869	112.607	179.273	358.091	330.977	683.357	269.126	432.714	156.064	468.946	292.949	447.065	3059.31	1255.87	747.679	322.958	788.971	1202.61	176.746	1172.73	775.87	464.871	205.963	240.271
	12.5626	90.272	87.3462				12.5626	301.275	108.451	406.23	1294.88	1476.65	453.014	1271.76	418.28	160.784	189.341	41.3326	501.335	1028.72	218.617	757.167	374.536	246.096	230.394	101.946	113.263	187.115	331.654	336.389	659.534	259.447	433.707	160.144	529.824	280.919	447.923	3065.4	1202.88	795.982	314.974	747.488	1231.31	181.69	1185.81	786.184	463.112	218.753	230.613
	12.6332	90.7424	87.4113				12.6332	299.566	111.653	392.539	1369.94	1572.87	476.813	1167.56	418.275	160.565	215.896	41.4194	509.464	997.257	225.329	802.307	351.493	251.653	223.154	106.719	114.551	193.175	305.399	345.451	625.739	246.379	430.787	169.146	590.01	272.722	454.302	2992.36	1154.47	834.682	305.4	709.287	1276.36	183.52	1189.36	814.578	452.962	227.721	229.581
	12.7038	90.8484	87.662				12.7038	300.067	117.867	401.923	1434.63	1676.23	484.321	1047.86	424.319	160.92	251.825	41.3429	510.502	949.01	228.926	834.658	335.335	253.647	215.502	105.666	112.774	196.432	282.877	354.557	588.44	235.346	425.634	184.064	641.549	271.258	466.489	2843.88	1104.69	860.05	291.566	683.17	1348.69	181.405	1190.16	832.939	457.526	235.339	237.903
	12.7744	90.8021	88.1514				12.7744	308.357	124.674	430.531	1499.78	1785.66	485.451	929.722	432.601	163.79	294.553	41.3429	504.982	887.829	230.6	853.358	325.437	257.583	207.792	99.224	111.155	197.698	264.094	364.21	547.986	230.015	422.509	200.024	679.466	275.131	480.565	2633.71	1046.95	866.979	280.197	681	1453.66	179.453	1169.56	831.198	476.536	247.521	250.058
	12.8449	90.5147	88.9294				12.8449	321.314	131.114	465.837	1563.09	1888.36	495.981	826.161	437.847	168.578	340.696	41.6309	495.098	818.621	231.338	858.334	319.002	262.253	201.152	90.6251	110.255	197.537	250.933	370.073	509.655	225.834	430.529	218.105	707.921	278.602	493.199	2393.54	983.32	849.608	270.726	693.087	1550.62	181.096	1120.67	825.141	487.087	266.37	260.898
	12.9155	90.0678	89.8739				12.9155	335.704	135.745	508.457	1618.79	1973.28	512.614	745.043	435.233	176.566	383.293	41.7726	481.755	746.6	232.379	850.181	320.517	263.839	197.537	81.4389	107.921	193.941	245.25	373.163	473.881	221.269	451.519	244.454	731.59	279.453	504.057	2139.55	925.641	808.657	259.522	715.254	1622.94	178.937	1068.43	816.875	483.334	297.203	271.591
	12.9861	89.7245	90.7871				12.9861	350.539	136.04	556.152	1671.34	2044.65	528.923	688.637	425.109	187.27	418.325	41.1497	464.425	677.375	234.92	831.345	330.801	259.664	194.402	74.4286	104.414	183.903	242.982	374.445	438.13	215.808	479.778	280.763	751.589	282.341	512.487	1890.94	878.977	751.871	249.15	753.961	1676.19	179.942	1026.05	802.464	477.344	341.389	291.286
	13.0567	89.3872	91.4316				13.0567	362.621	131.729	597.123	1724.05	2105.07	541.569	651.55	412.59	197.304	449.829	40.3566	443.651	616.738	239.854	806.706	339.375	250.167	188.339	70.28	103.712	171.038	240.858	377.696	401.736	212.229	511.027	320.072	769.149	292.326	516.373	1669.11	832.706	683.945	241.034	803.624	1717.61	183.029	983.641	776.475	482.591	391.431	316.432
	13.1272	88.8521	91.6896				13.1272	360.189	130.818	623.307	1772.03	2145.23	542.446	634.269	398.471	203.631	492.696	40.4903	423.913	570.056	246.953	781.662	338.838	236.621	176.71	68.1337	105.837	160.803	239.371	382.334	362.232	209.211	544.954	358.51	789.461	309.494	509.059	1482.71	785.683	621.623	236.333	846.93	1745.24	187.427	932.135	733.689	496.286	440.275	343.253
	13.1978	88.1264	91.6771				13.1978	345.023	133.523	636.496	1792.03	2148.93	526.515	636.36	390.584	204.045	555.679	41.7806	412.41	540.971	254.042	758.854	331.819	221.282	166.97	68.3726	113.051	156.238	240.198	385.773	327.199	205.133	579.946	397.946	806.679	330.696	492.591	1338.02	744.605	584.027	230.859	870.896	1762.98	186.808	873.941	669.773	513.547	480.529	368.705
	13.2684	87.2173	91.4141				13.2684	327.131	138.702	642.782	1774.12	2113.32	490.766	667.219	388.504	199.368	630.738	43.0766	414.616	530.539	258.557	738.136	320.486	204.966	160.64	70.1349	121.487	156.61	239.789	384.923	301.882	200.47	606.558	435.842	816.795	355.455	467.218	1225.69	702.419	560.679	223.849	870.181	1795.42	177.561	825.913	597.466	534.088	505.798	390.091
	13.339	86.3103	90.836				13.339	311.661	146.689	637.656	1718.7	2041.45	443.742	727.743	383.677	192.79	698.899	43.5143	433.277	537.907	260.136	719.967	307.714	186.819	162.769	72.0251	131.968	159.354	235.555	383.082	287.917	204.457	626.119	470.891	812.518	380.343	439.026	1145.2	653.912	538.782	220.889	854.416	1861.4	169.543	778.194	534.383	555.831	522.529	402.483
	13.4095	85.4089	90.3278				13.4095	301.165	153.843	615.913	1648.62	1951.11	398.645	803.059	373	183.464	750.501	43.2034	467.914	560.993	259.802	705.718	291.966	166.997	174.919	74.4743	141.427	163.281	227.887	380.653	282.741	213.262	640.537	499.342	789.795	399.915	413.829	1093.21	601.105	522.25	225.168	838.657	1929.35	171.575	734.262	494.657	565.84	539.784	401.944
	13.4801	84.459	90.3456				13.4801	297.255	158.53	586.07	1570.33	1848.09	357.886	884.006	356.952	170.616	787.622	43.2857	515.896	596.958	257.711	695.001	278.629	147.855	196.176	79.3063	146.447	165.603	219.697	370.183	287.281	225.75	649.915	516.074	753.497	418.661	392.726	1060.38	552.563	510.153	231.846	830.337	1952.73	176.035	710.691	465.706	568.28	556.974	388.09
	13.5507	83.5662	91.2062				13.5507	297.416	159.584	553.201	1475.9	1725.94	323.096	963.298	342.914	156.878	813.847	44.0526	573.249	642.225	252.863	684.986	271.639	131.079	219.959	86.4389	144.709	163.243	214.233	353.422	297.033	239.771	656.257	525.765	707.088	444.287	371.585	1041.42	522.128	496.645	238.327	823.776	1924.8	178.614	718.333	434.659	588.117	574.431	367.905
	13.6213	82.8831	92.6155				13.6213	299.97	161.049	511.967	1395.28	1618.89	304.142	1037.38	336.106	142.089	823.063	44.392	636.755	692.277	243.514	670.813	265.666	116.592	240.95	93.5851	138.107	155.648	209.695	338.258	307.786	252.829	662.387	533.185	651.807	475.625	345.705	1033.38	511.534	476.918	247.306	803.247	1879.6	181.653	748.283	409.255	619.254	597.389	348.202
	13.6919	82.3188	94.2189				13.6919	297.345	165.758	466.309	1338.14	1538.33	300.467	1101.53	337.461	126.722	809.464	43.5589	702.654	742.213	232.339	651.063	261.71	105.586	259.095	98.6034	130.218	147.771	202.603	332.536	314.093	261.163	665.904	537.595	599.114	508.143	317.846	1036.3	514.534	450.393	258.847	766.47	1838.73	183.627	779.47	398.034	637.674	625.694	331.817
	13.7624	82.1185	95.7354				13.7624	298.49	172.559	422.294	1325.35	1502.88	302.32	1158.97	345.615	112.825	771.461	41.6126	764.218	788.481	224.675	628.84	264.086	99.2286	277.742	100.192	121.845	139.674	193.344	339.344	315.174	262.302	660.711	533.968	555.913	539.181	296.707	1054.87	526.225	424.823	268.946	724.583	1803.24	180.169	808.072	404.277	639.109	657.287	322.445
	13.833	82.5874	97.1216				13.833	305.022	184.378	400.915	1360.35	1513.81	302.557	1202.9	359.633	106.157	715.358	39.6229	814.341	829.834	224.571	609.718	274.583	96.7977	292.189	99.2629	112.113	132.256	185.671	352.725	313.401	257.393	652.553	523.191	521.466	567.457	280.898	1078.6	541.821	404.145	276.861	691.582	1790.91	176.875	829.95	424.829	633.995	692.288	319.01
	13.9036	83.259	98.3275				13.9036	309.555	204.242	403.402	1393.88	1522.91	302.849	1236.06	367.464	103.517	643.799	38.1543	850.186	865.827	231.286	597.791	288.549	94.8663	297.177	96.4217	103.509	124.917	178.28	370.305	313.424	247.406	643.837	509.014	499.113	587.418	267.416	1097.46	555.863	385.021	291.856	669.01	1803.59	175.215	832.177	451.224	629.566	729.309	318.953
	13.9742	83.8577	99.3666				13.9742	313.251	228.677	427.345	1400.7	1506.83	311.033	1270.92	361.349	104.799	559.454	36.9429	873.685	894.392	241.025	593.587	299.92	91.5966	295.497	93.0846	96.3783	122.728	172.746	386.373	315.163	243.586	634.487	494.825	485.521	596.725	255.411	1110.93	575.976	365.555	319.119	647.961	1811.27	174.199	831.681	472.399	614.622	768.211	318.666
	14.0447	84.1897	100				14.0447	319.925	252.242	474.208	1388.94	1480	327.995	1304.36	352.411	106.721	472.869	35.7166	886.083	912.651	250.619	596.547	303.709	85.2651	291.438	91.7543	88.6423	127.946	170	396.066	316.006	235.058	621.354	488.111	478.282	593.887	246.305	1123.24	600.379	346.424	351.84	631.921	1783.1	173.667	835.246	491.898	583.87	801.235	315.074
	14.1153	84.4869	99.9259				14.1153	334.569	276.525	535.363	1372.89	1458.61	346.354	1347.41	354.081	108.677	396.464	34.664	886.227	919.053	258.927	607.047	298.661	77.8629	284.917	91.2194	79.5943	134.781	170.229	400.04	320.061	224.616	605.642	490.767	473.074	579.426	239.555	1127.99	630.226	330.358	390.446	629.488	1726.95	174.256	848.139	511.05	546.342	832.467	307.814
	14.1859	84.6706	99.2763				14.1859	350.037	304.416	603.993	1355.9	1446.87	362.686	1406.68	363.801	107.251	337.587	34.0069	874.199	914.498	266.491	624.743	284.638	71.3154	274.288	92.168	72.8411	140.855	168.935	399.512	325.522	216.2	589.099	494.336	464.098	555.113	231.099	1121.47	664.621	320.968	446.169	634.12	1647.89	174.009	855.017	529.225	519.751	863.634	299.71
	14.2565	84.6292	98.3553				14.2565	358.09	337.349	671.424	1338.96	1437.33	372.533	1473.81	374.941	102.915	296.139	33.7463	854.809	900.495	273.323	646.39	259.297	66.6069	258.661	97.1097	69.0834	147.727	164.891	394.448	325.431	209.576	572.029	502.8	451.715	528.856	221.355	1107.51	699.379	313.057	513.719	633.529	1545.84	173.929	854.665	558.858	512.989	902.814	291.299
	14.327	84.6188	97.1783				14.327	363.967	370.186	730.976	1325.02	1431.21	378.136	1538.76	395.695	101.254	269.782	34.2057	834.727	878.277	278.419	667.574	225.879	62.5817	243.736	102.811	69.3474	159.751	163.147	382.526	324.765	200.925	550.398	514.734	437.845	503.606	214.4	1094.17	727.915	307.554	580.84	628.464	1431.61	176.281	857.422	596.863	532.107	942.794	283.658
	14.3976	85.1356	95.8672				14.3976	379.423	396.168	784.35	1338.96	1450.79	379.661	1607.64	423.527	101.567	255.206	35.5783	817.456	848.673	280.576	685.875	191.119	58.2549	231.47	106.392	69.6057	177.859	165.554	366.129	329.403	187.512	524.707	529.76	420.767	481.025	211.318	1083.08	743.747	305.027	639.808	623.958	1358.93	178.651	859.073	630.663	585.995	991.088	278.254
	14.4682	85.9451	94.3607				14.4682	404.554	410.249	826.122	1364.69	1479.53	380.408	1676.6	447.554	100.854	246.205	36.9726	800.939	812.431	280.2	700.715	161.482	54.896	221.539	105.771	70.992	200.064	167.864	353.183	342.073	171.96	495.138	546.735	401.222	460.443	211.675	1074.39	741.323	308.025	691.557	615.774	1349.12	177.518	853.218	649.768	670.225	1040.77	273.242
	14.5388	86.7853	92.8578				14.5388	437.254	409.462	846.322	1394.86	1508.75	387.818	1728.23	462.021	101.44	238.119	37.5509	781.666	771.257	280.12	711.362	143.547	51.8114	213.462	101.754	72.632	221.733	168.944	340.651	356.767	159.478	464.081	564.767	381.169	437.168	216.762	1069.7	722.391	317.589	744.934	608.261	1378.82	176.725	851.957	654.118	761.195	1087.54	268.851
	14.6093	87.7484	91.4813				14.6093	474.714	397.766	842.27	1419.29	1523.08	411.551	1760.94	466.27	102.438	234.057	38.0743	759.142	729.206	284.096	716.914	135.611	48.7063	207.064	96.7383	72.216	238.72	172.751	322.274	368.225	154.007	436.92	575.134	364.767	410.61	229.777	1061.26	693.255	334.025	797.363	610.379	1447.8	176.653	876.167	653.246	844.679	1123.67	269.52
	14.6799	88.9709	90.6583				14.6799	510.122	378.367	814.05	1449.07	1541.25	448.72	1786.6	472.479	101.323	236.654	39.5131	734.232	691.837	294.637	717.285	131.018	46.5177	198.715	92.416	69.8526	245.786	182.557	300.65	375.781	154.347	416.219	571.205	356.915	387.296	249.806	1053.28	660.202	355.248	828.193	625.773	1545.07	179.007	917.447	651.949	915.462	1145.22	277.883
	14.7505	90.1942	89.9549				14.7505	534.535	355.737	762.069	1484.95	1565.23	498.632	1820.06	480.385	98.96	245.933	42.2583	704.786	664.37	311.383	713.862	127.648	44.8194	184.666	89.3017	66.8606	244.379	195.129	282.416	377.386	160.058	398.719	553.936	354.2	372.536	268.263	1038.97	625.859	381.239	835.379	647.422	1642.73	183.805	960.575	636.815	969.698	1150.19	291.841
	14.8211	90.932	89.1002				14.8211	540.781	335.233	697.671	1517.97	1579.51	556.821	1847.66	492.021	97.2377	266.066	45.8366	666.851	649.464	331.912	709.76	122.719	43.288	168.64	87.416	64.9646	240.367	210.258	274.045	370.487	169.653	379.033	528.762	353.209	360.915	284.325	1020.28	598.256	399.077	830.111	664.957	1686.26	191.087	994.155	614.366	993.954	1142.38	309.648
	14.8917	91.251	88.1226				14.8917	534.79	323.88	635.577	1560.74	1573.07	606.613	1867.62	513.259	95.776	298.176	48.848	623.616	646.158	353.659	708.941	117.357	42.4697	159.753	85.8069	63.8194	237.079	230.769	275.999	355.571	176.237	354.481	503.232	355.233	347.87	300.962	1004.14	579.178	409.853	812.313	674.536	1672.88	196.099	1031.02	591.579	987.382	1117.57	331.472
	14.9622	91.8529	87.1035				14.9622	530.271	327.937	592	1625.9	1553.11	645.783	1900.25	538.533	94.8663	338.992	50.5417	586.799	650.597	375.197	713.47	112.472	43.2503	158.73	84.656	62.992	235.057	254.819	290.248	336.406	183.089	328.925	480.805	366.453	337.271	318.267	997.558	567.602	425.376	785.825	678.889	1639.13	197.678	1060.28	579.767	975.847	1074.62	353.31
	15.0328	93.1178	86.1689				15.0328	532.017	343.435	564.754	1711.53	1529.71	675.403	1941.86	559.749	96.9291	382.403	51.4114	567.296	658.465	396.243	721.965	107.71	46.5554	160.865	83.8549	62.2194	239.297	280.76	312.104	315.642	190.977	306.136	460.041	384.835	327.87	338.181	1007.72	563.903	448.398	756.683	678.917	1613.24	201.278	1070.71	581.767	982.526	1026.57	370.625
	15.1034	94.7344	85.4052				15.1034	530.824	365.275	549.818	1808.47	1503.7	708.112	1971.29	567.969	101.822	424.121	53.104	567.464	667.937	416.43	732.088	103.871	52.0423	164.991	83.6023	62.4526	253.681	303.608	334.989	296.264	201.901	285.142	438.747	403.323	313.089	360.618	1040.27	559.251	478.695	738.561	674.285	1584.18	208.787	1056.88	599.174	989.922	980.791	377.562
	15.174	96.3965	84.8564				15.174	528.834	392.05	554.434	1906.39	1477.89	747.478	1972.59	566.645	105.819	464.19	57.3543	582.194	679.479	433.945	742.829	100.257	59.4811	171.091	84.6537	61.8709	273.622	323.793	354.608	287.755	215.442	266.555	419.645	420.685	293.089	382.623	1083.25	552.75	516.141	731.318	677.47	1531.97	219.552	1046.04	620.226	974.801	933.014	372.727
	15.2445	97.8803	84.5978				15.2445	532.731	420.614	573.966	1997.22	1462.69	781.599	1941.58	563.57	108.744	497.817	64.2194	606.208	690.723	447.082	753.955	96.8651	68.5417	175.87	85.3314	58.5109	294.601	344.086	370.912	291.979	231.23	250.339	403.133	438.485	270.271	403.197	1125.77	546.934	556.722	724.582	680.21	1470.64	234.363	1043.63	637.536	943.953	883.718	356.325
	15.3151	99.028	84.5041				15.3151	537.814	453.774	596.739	2078.27	1462.34	805.517	1893.05	564.081	108.27	524.734	71.8194	638.614	695.038	457.033	764.689	91.4594	80.0834	173.255	85.0697	55.0377	316.335	361.047	386.638	303.455	247.694	238.543	391.973	457.967	251.552	419.315	1161.85	537.059	601.165	717.05	674.016	1421.43	249.618	1024.59	638.963	908.251	833.833	335.235
	15.3857	99.7496	84.4439				15.3857	534.614	497.221	610.858	2135.37	1464.62	820.026	1828.27	569.882	105.055	543.654	78.8069	680.133	686.445	467.787	772.914	84.0549	92.7669	165.553	83.64	53.5611	336.237	370.971	408.881	316.431	260.215	230.96	386.647	472.111	239.322	433.368	1186.75	517.29	649.905	714.705	657.859	1397.47	264.275	987.389	631.706	881.445	781.997	314.339
	15.4563	100	84.4363				15.4563	528.727	551.049	623.538	2151.66	1452.77	821.091	1758.41	577.745	102.598	557.006	85.9406	726.098	666.187	481.803	775.066	76.4343	103.647	158.197	82.4103	53.2434	355.734	373.035	445.621	331.03	265.568	222.351	383.241	474.114	232.579	446.928	1201.41	492.922	707.257	709.866	632.936	1403.67	276.463	940.85	614.722	874.391	716.146	298.455
	15.5268	99.858	84.3349				15.5268	521.51	618.254	649.311	2115.61	1420.84	806.563	1704.48	592.174	100.807	566.094	95.056	765.057	642.994	498.059	766.413	72.2149	110.766	154.697	81.9417	53.1486	372.726	370.05	492.336	345.131	262.326	211.752	379.107	460.854	231.571	464.373	1204.08	464.594	768.832	700.591	603.411	1456.74	279.606	887.029	580.445	899.152	638.083	289.349
	15.5974	99.5193	84.2219				15.5974	506.967	691.21	690.848	2038.47	1380.34	789.946	1660.85	612.565	99.3349	567.494	106.469	787.29	626.973	514.458	744.761	71.8183	112.261	153.599	84.3749	54.2034	384.19	360.923	545.512	358.883	252.969	202.954	378.475	434.759	236.715	486.512	1207.49	432.383	822.032	680.48	586.926	1566.42	280.912	818.88	535.705	946.353	559.941	282.358
	15.668	99.1034	84.1982				15.668	487.034	754.343	738.189	1933.35	1329.75	787.397	1625.59	634.734	99.0217	560.181	117.736	793.178	621.584	530.632	713.639	74.0297	109.232	156.842	91.0994	55.3611	390.919	344.25	599.437	370.591	242.35	199.631	382.047	405.752	244.319	514.405	1224.12	399.422	853.886	652.643	586.499	1706.89	280.738	743.751	493.025	986.678	488.25	279.311
	15.7386	98.7328	84.2862				15.7386	473.999	795.351	786.927	1812.12	1269.45	805.738	1587.15	652.274	101.097	543.283	125.526	790.998	624.433	546.15	680.179	77.552	103.577	164.183	100.536	55.8297	393.047	323.135	640.097	379.159	230.821	201.634	387.707	378.479	252.926	546.21	1258.44	372.466	862.793	621.499	601.378	1860.18	275.44	686.699	461.368	1006.32	427.651	275.6
	15.8092	98.516	84.3526				15.8092	471.08	817.657	829.831	1688.68	1202.39	851.002	1537.35	666.209	105.138	521.371	128.704	786.703	632.338	558.553	649.432	83.1257	98.1737	173.984	111.183	53.7429	387	300.666	659.377	385.727	222.955	208.306	393.722	362.696	264.369	573.062	1303.04	351.886	848.961	587.152	641.352	2003.24	270.863	647.179	431.083	1017.5	382.091	269.461
	15.8797	98.4334	84.2031				15.8797	465.601	832.231	864.518	1586.63	1147.76	916.194	1485.65	677.318	106.121	501.871	128.655	779.297	643.741	565.19	621.507	92.0823	92.5886	180.407	125.208	50.4709	376.086	275.456	661.303	387.485	216.614	219.31	400.751	357.567	278.302	585.208	1354.59	335.936	815.629	554.043	696.553	2107.61	268.697	605.713	417.471	1018.28	352.768	264.08
	15.9503	98.2408	83.7654				15.9503	454.394	843.381	889.697	1511.06	1120.26	992.51	1432.89	689.4	103.856	496.633	127.261	765.707	656.654	564.981	593.517	104.199	89.8766	180.898	142.962	48.8629	363.658	248.841	647.498	382.69	208.079	230.776	407.922	357.913	289.605	578.469	1406.49	335.057	772.597	518.258	759.493	2155.64	266.749	564.645	423.441	988.855	335.299	259.352
	16.0209	97.8557	83.1117				16.0209	444.923	848.335	914.827	1466.55	1118.81	1052.18	1378.68	706.754	99.9463	512.385	125.696	746.274	666.792	558.689	563.742	118.208	89.0309	178.058	159.613	48.3234	353.17	226.874	621.4	373.81	195.643	234.847	419.341	362.17	294.798	557.706	1446.13	351.726	726.968	480.162	824.997	2143.72	261.261	534.744	451.669	926.303	326.219	261.992
	16.0915	97.5467	82.6066				16.0915	441.119	853.216	949.665	1472.58	1152.08	1085.08	1326.03	720.806	97.2011	542.912	124.081	725.024	668.44	548.458	533.872	132.13	92.2754	173.667	170.358	47.9589	346.763	211.362	592.32	362.583	181.947	232.138	434.437	368.091	297.336	527.814	1459.58	370.501	687.424	443.887	878.11	2097.64	254.887	515.906	500.256	862.783	329.297	269.295
	16.162	97.4288	82.3802				16.162	447.759	873.858	991.733	1520.77	1201.48	1102.72	1280.71	725.626	96.792	581.087	121.879	705.054	657.058	536.914	508.058	145.912	99.7189	167.416	173.251	47.5817	343.869	196.515	565.968	351.054	172.718	230.577	456.361	374.737	297.725	490.327	1451.25	380.619	662.061	414.599	913.952	2044.53	256.709	493.231	555.664	812.952	340.239	278.398
	16.2326	97.5001	82.3237				16.2326	474.083	902.987	1031.28	1606.88	1257.08	1116.17	1258.92	718.606	97.7726	625.127	118.563	685.989	631.033	526.895	489.959	159.027	108.405	160.846	170.576	47.1314	347.953	181.018	547.243	341.894	171.622	232.517	482.393	381.968	291.489	454.544	1454.64	380.568	657.551	396.922	929.189	1980.28	266.065	462.558	610.666	760.498	362.032	282.033
	16.3032	97.8491	82.4559				16.3032	519.189	950.019	1074.66	1721.78	1307.38	1136.19	1255.1	706.254	99.9417	674.405	114.59	665.679	592.989	521.008	480.535	171.248	114.805	156.49	163.873	45.8789	355.44	171.87	532.778	334.349	176.823	235.563	504.377	390.967	277.25	429.656	1484.29	371.811	671.267	385.87	934.081	1890.21	284.094	440.967	665.697	696.721	392.566	282.482
	16.3738	98.4558	82.8708				16.3738	569.951	1018.82	1131.2	1856.36	1346.63	1151.64	1253.75	695.354	102.385	723.117	111.047	645.216	550.152	521.437	478.878	180.955	118.128	153.205	151.711	44.2949	355.695	169.627	514.206	325.801	187.738	243.498	519.976	404.135	262.751	413.336	1530.08	355.229	696.241	381.857	926.983	1776.31	309.453	432.599	717.511	630.734	430.143	282.237
	16.4443	98.8686	83.5391				16.4443	611.843	1107.91	1184.17	1996.44	1390.11	1144.97	1245.5	687.447	102.634	765.969	109.133	628.265	510.565	528.617	483.497	185.095	118.167	146.323	133.557	43.1669	348.397	168.731	489.93	317.991	203.005	256.01	525.968	418.921	253.794	393.253	1563.17	331.787	729.675	392.235	905.458	1634.9	344.634	422.825	759.056	564.058	467.469	279.181
	16.5149	98.6071	84.3947				16.5149	639.109	1201.71	1221.34	2117.77	1439.75	1114.91	1235.85	685.032	101.391	794.105	109.033	616.261	478.451	539.77	492.841	182.261	115.627	136.487	113.423	42.8137	336.36	167.031	462.741	308.243	218.68	268.373	523.243	435.061	250.161	364.995	1555.91	306.959	774.256	426.093	864.848	1457.9	388.728	416.811	784.851	496.547	490.384	271.238
	16.5855	97.8093	84.9884				16.5855	659.422	1289.91	1260.35	2213.56	1494.89	1057.69	1234.31	694.185	99.736	808.778	109.39	606.663	453.606	551.287	506.263	174.214	110.926	129.482	95.0926	42.112	322.56	166.989	433.552	298.463	230.033	279.738	511.186	449.346	251.35	334.058	1498.19	282.383	851.515	476.835	806.408	1272.3	438.941	412.786	794.459	433.968	495.222	260.249
	16.6561	96.9379	84.9763				16.6561	679.302	1358.71	1300.93	2281.45	1556.77	976.104	1248.23	714.325	99.8309	805.822	107.99	595.162	434.336	561.699	523.693	163.558	106.021	126.099	78.0686	41.9314	310.175	169.405	406.547	294.485	239.651	297.923	494.421	459.726	257.293	308.192	1405.75	258.29	943.383	535.021	734.353	1103.84	493.738	418.159	805.258	389.27	488.034	254.302
	16.7266	96.2711	84.4852				16.7266	695.323	1399.86	1325.69	2312.3	1621.43	885.895	1290.26	744.658	102.198	775.2	104.117	578.929	421.481	571.991	544.301	151.599	101.922	122.481	62.5943	42.8891	304.419	176.203	385.426	295.256	249.501	318.826	472.069	464.427	263.839	285.737	1299.32	234.43	1045.24	592.462	656.958	982.655	552.04	434.309	820.669	370.832	471.504	252.475
	16.7972	95.7377	83.4471				16.7972	709.059	1409.44	1346.08	2317.4	1686.58	800.928	1344.99	781.688	106.168	716.389	98.9543	556.835	417.869	583.141	565.53	139.117	95.8594	118.705	51.1463	43.8126	306.569	185.091	370.345	298.776	256.286	337.673	444.545	468.051	263.302	266.36	1191.37	210.793	1153.95	639.411	588.882	911.086	613.667	466.277	830.765	358.929	448.146	249.63
	16.8678	95.2227	82.0687				16.8678	724.095	1393.03	1354.73	2303.59	1753.9	725.29	1393.41	822.023	110.523	656.827	94.3566	528.934	424.49	594.945	585.361	128.613	86.2869	116.169	44.3383	43.7886	310.787	195.294	353.119	306.158	261.536	347.199	413.517	475.197	253.729	253.349	1098.04	191.213	1256.74	666.021	533.955	854.769	670.207	513.018	825.687	347.656	420.615	243.049
	16.9384	94.5786	81.0304				16.9384	746.989	1352.04	1338.07	2273.08	1815.49	653.666	1431.32	875.08	113.792	614.611	90.7749	496.273	438.243	606.578	602.929	119.241	75.4754	112.959	41.0286	43.0926	314.281	206.551	333.653	311.874	264.895	345.871	386.422	486.481	238.798	246.058	1022.79	176.667	1337.78	665.793	491.534	805.887	713.595	569.25	796.675	349.122	393.831	234.399
	17.0089	93.7434	80.2552				17.009	783.584	1297.97	1291.37	2226.26	1865.65	598.31	1459.69	937.489	114.499	589.431	87.3086	460.99	453.959	616.543	617.169	109.329	67.2171	106.59	39.8469	42.12	321.806	218.373	318.321	311.69	266.647	337.046	370.072	502.477	220.09	236.256	968.83	165.343	1386.44	639.093	455.335	771.402	738.738	616.08	742.719	365.758	368.718	229.085
	17.0795	92.6664	79.8754				17.0795	826.064	1241.71	1241.81	2157.52	1897.01	571.561	1485.17	993.747	112.506	579.47	83.1611	426.967	469.01	622.899	626.545	97.7874	63.6731	97.96	39.9017	41.36	336.805	232.824	309.694	303.685	265.313	322.95	362.299	519.425	199.753	222.266	927.04	156.88	1399.84	592.374	414.594	737.519	743.231	653.478	677.903	384.819	346.466	229.382
	17.1501	91.5992	79.8372				17.1501	873.158	1182.34	1201.87	2087.84	1919.64	572.745	1513.53	1040.85	112.662	584.901	78.3509	399.021	484.248	625.016	631.4	87.0091	63.6194	88.0377	39.4297	41.2651	356.512	251.098	304.118	288.953	261.934	303.952	356.613	531.216	180.146	209.381	895.375	153.259	1389.36	534.299	378.59	703.405	730.335	680.183	608.881	410.01	326.746	232.192
	17.2207	90.8494	80.343				17.2207	931.914	1124.75	1181.53	2045.55	1943.43	610.014	1546.21	1084.56	115.609	603.102	73.4823	381.323	500.486	623.357	634.189	79.3349	64.7829	78.6971	38.5646	42.4309	379.665	268.446	302.625	271.406	256.36	277.821	348.131	528.357	163.92	196.504	858.278	153.29	1369.18	475.809	352.825	680.129	703.744	693.344	539.026	445.605	315.064	235.994
	17.2913	90.3254	81.302				17.2913	998.171	1072.5	1166.27	2051.84	1973.37	664.765	1584.99	1113.84	119.933	638.115	69.0686	376.752	516.25	618.104	636.222	73.456	66.9143	72.5909	37.9451	43.9097	406.163	277.294	304.633	258.203	250.037	251.717	335.203	511.09	149.833	183.686	808.715	154.557	1341.37	425.97	333.173	656.867	662.159	689.351	470.443	488.955	311.041	242.785
	17.3618	89.903	82.593				17.3618	1067.45	1022.06	1144.39	2074.77	1971.77	735.715	1627.98	1121.56	124.806	680.194	65.6434	387.89	529.735	609.794	636.843	69.4594	69.6251	68.3589	38.7931	44.9771	433.883	273.714	305.349	250.928	247.16	230.91	321.928	485.003	134.578	174.877	756.194	154.435	1303.67	389.733	311.682	636.237	606.859	681.545	408.077	542.707	310.294	248.735
	17.4324	89.5759	83.9395				17.4324	1129.97	964.733	1126.14	2108.96	1947.83	810.978	1665.19	1116.51	133.125	732.242	63.7109	416.464	540.144	600.342	636.358	67.1109	72.3303	64.4366	40.7886	45.2091	458.137	261.52	302.886	246.36	246.805	217.713	305.269	455.018	119.983	171.198	713.506	151.904	1249.45	370.318	286.278	623.776	543.309	683.334	358.72	590.47	314.862	253.815
	17.503	89.2815	85.095				17.503	1187.91	902.808	1123.34	2146.82	1923.54	875.187	1684.37	1112.33	145.118	794.099	63.3429	460.768	548.447	592.666	636.798	67.6994	74.7383	62.4971	43.4423	44.2514	475.851	246.568	297.694	245.369	248.954	213.216	282.761	423.485	109.711	168.293	679.217	150.414	1176.62	366.426	264.345	613.176	485.325	689.023	320.368	631.813	325.685	253.394
	17.5736	88.9557	85.9012				17.5736	1231	839.158	1143	2203.56	1928.8	919.266	1670.68	1102.12	156.736	864.578	64.0869	515.205	557.937	588.773	640.434	67.992	78.1966	61.9931	47.8846	42.1406	487.537	229.041	293.659	244.536	253.245	213.29	259.264	395.341	104.997	163.919	653.973	150.465	1092.25	375.286	251.001	607.997	440.352	680.603	289.706	666.234	336.385	248.889
	17.6441	88.4053	86.0686				17.6441	1255.41	780.465	1188.91	2263.14	1962.25	937.742	1619.85	1084.01	170.002	940.106	65.208	573.962	573.857	589.287	648.109	67.0389	80.4149	60.5737	54.224	40.152	493.726	208.432	295.328	239.806	255.48	215.557	240.479	375.781	104.31	159.792	638.371	151.177	1000.69	389.967	243.073	606.067	405.355	652.541	264.831	680.866	336.955	246.352
	17.7147	87.5738	85.4246				17.7147	1258.22	726.835	1254.92	2300.2	1996.13	927.899	1528.52	1053.95	189.646	1028.98	66.0777	633.874	599.226	594.939	658.763	65.72	79.8983	59.3109	60.9394	38.8651	495.499	189.005	304.71	226.237	256.19	220.457	227.44	364.983	104.629	158.418	630.953	151.112	918.287	404.571	244.003	616.726	380.065	619.41	250.557	685.411	323.922	246.976
	17.7853	86.7501	84.1314				17.7853	1242.79	682.336	1346.74	2312.17	2022.16	896.073	1407.4	1019.76	214.216	1135.55	67.0731	693.158	631.453	607.869	670.322	64.7543	78.5783	58.4971	65.632	37.3406	492.131	172.434	322.512	210.178	252.539	225.681	217.96	359.768	107.848	161.942	623.832	152.567	854.467	417.194	253.789	634.07	360.499	591.021	240.339	690.704	310.551	249.519
	17.8559	86.0401	82.7224				17.8559	1209.72	642.906	1457.18	2292.52	2034.56	854.097	1283.73	978.875	243.95	1259.06	68.9771	749.731	664.054	629.245	682.181	64.0914	77.6994	57.6491	67.5726	35.648	485.331	158.823	350.475	199.055	249.999	229.286	209.903	357.357	114.616	170.959	620.189	155.976	809.163	425.314	263.427	645.578	351.456	553.803	233.561	697.239	304.353	256.143
	17.9264	85.4189	81.4065				17.9264	1162.87	603.146	1555.7	2244.08	2036.94	812.411	1171.61	935.514	277.297	1394.47	71.9029	801.665	691.941	657.298	696.81	63.8834	74.8194	58.36	67.9451	35.152	475.442	147.566	384.031	193.401	252.408	232.626	202.865	360.963	119.175	187.387	621.079	164.022	773.831	426.872	267.177	636.551	363.88	517.05	235.408	697.867	304.424	259.632
	17.997	85.0354	80.3508				17.997	1116.94	564.72	1623.28	2166.97	2020.36	767.953	1083.21	896.174	310.976	1549.18	75.048	849.712	714.838	688.259	717.744	63.4331	68.5337	60.9989	68.024	35.1623	465.795	138.194	419.654	194.714	258.563	234.869	199.087	372.147	121.337	211.294	625.891	176.226	748.962	422.032	264.922	606.373	394.583	486.915	243.838	693.032	306.073	257.737
	18.0676	84.9118	79.7292				18.0676	1083.28	533.983	1644.48	2066.78	1978.41	724.568	1021.75	863.915	339.525	1724.05	77.5326	898.44	736.11	718.786	745.647	64.0903	60.8137	62.7177	67.7314	34.952	452.826	130.857	450.387	202.707	266.021	236.31	196.471	384.602	124.094	238.047	631.76	184.386	733.152	414.944	258.994	569.901	437.829	461.598	254.099	675.609	317.293	248.495
	18.1382	85.0136	79.5002				18.1382	1065.36	512.301	1613.6	1956.96	1911.08	690.227	990.027	830.675	358.128	1913.48	79.1749	952.463	758.866	747.723	778.32	65.1189	54.64	61.4411	66.5177	34.968	436.551	127.263	476.869	214.923	273.525	235.263	197.223	394.263	129.997	261.379	636.973	184.936	726.021	411.322	249.944	535.656	490.362	444.795	262.921	650.814	330.816	240.305
	18.2087	85.3377	79.2581				18.2088	1065.28	503.822	1543.72	1853.59	1821.32	663.494	991.267	797.577	368.935	2107.51	80.7394	1011.29	782.166	774.787	812.714	64.4491	50.5566	58.984	64.9817	35.68	417.352	127.567	497.536	226.769	279.259	234.786	204.378	399.49	140.09	277.902	642.216	184.517	714.447	416.193	238.546	497.2	546.312	441.035	276.281	626.646	338.583	235.503
	18.2793	86.1288	78.7836				18.2793	1092.27	507.961	1454.29	1784.03	1729.84	642.224	1009.93	766.977	375.677	2290.47	83.3851	1067.88	802.391	798.433	845.67	62.4389	46.7177	59.2857	62.4697	37.5726	394.735	129.166	506.814	233.301	284.223	232.152	219.007	398.93	154.789	288.925	649.707	186.813	699.851	425.499	226.088	461.751	600.946	448.614	305.397	609.275	339.513	233.93
	18.3499	87.4512	78.0123				18.3499	1150.27	519.357	1365.45	1757.99	1657.32	623.681	1035.61	743.238	373.989	2446.77	87.5669	1114.49	818.389	815.127	873.546	61.0274	44.8251	60.0914	59.9006	40.5463	370.896	130.107	504.43	233.335	294.014	226.626	236.651	392.153	172.328	294.493	649.893	189.455	696.714	429.354	217.585	443.287	646.015	468.333	342.767	598.141	339.775	233.569
	18.4205	89.0402	77.2612				18.4205	1233.92	531.813	1278.5	1771.32	1622.23	601.642	1066.33	725.096	362.245	2580.63	93.0149	1147.69	833.19	820.342	893.231	61.088	45.296	60.4629	58.4994	44.2731	354.497	128.075	491.781	229.995	311.017	220.482	253.362	379.397	190.874	286.747	637.133	185.973	697.373	420.274	212.566	432.627	679.577	492.462	380.427	587.575	342.304	232.301
	18.4911	90.6232	76.7328				18.4911	1319.86	546.895	1191.97	1804.77	1622.38	584.361	1086.79	703.241	345.775	2698.64	98.6674	1165.82	851.056	811.037	903.609	63.3771	46.9314	61.7303	59.8137	48.5131	340.137	123.241	473.773	224.542	338.333	217.965	266.718	364.503	206.026	265.29	623.059	178.55	696.655	398.177	207.73	419.793	698.259	514.734	419.318	574.795	350.29	235.467
	18.5616	92.0618	76.2349				18.5616	1390.25	561.218	1102.76	1853.31	1652.07	570.531	1089.31	673.465	331.573	2797.44	102.955	1166.02	874.445	787.666	906.162	66.4617	48.376	63.7817	62.7109	52.2571	326.761	116.582	451.365	219.463	373.066	216.59	276.322	349.05	216.33	240.979	612.873	170.983	695.574	373.075	200	403.341	705.953	551.17	459.64	565.667	363.92	242.625
	18.6322	93.4289	75.6794				18.6322	1449.51	572.91	1013.13	1916.36	1710.33	561.522	1077.78	646.048	317.351	2904.85	105.392	1147.06	902.832	754.102	904.626	69.8731	47.7371	65.096	66.96	55.3086	317.784	108.888	425.114	214.721	413.245	216.808	281.485	333.513	222.597	218.75	601.138	163.439	704.323	347.066	192.907	400.19	687.846	598.021	504.477	564.182	383.565	250.118
	18.7028	94.4302	75.3837				18.7028	1486.72	582.981	925.551	1981.8	1793.46	556.193	1050.76	625.117	295.691	3013.52	106.811	1113.28	934.559	715.201	901.802	73.0171	45.4491	65.1577	74.2103	56.9806	313.663	99.7097	394.743	207.65	459.913	216.434	286.037	319.885	223.63	195.765	575.794	160.793	730.361	317.451	185.535	409.774	644.731	635.006	558.624	572.648	402.064	256.369
	18.7734	94.8953	74.8685				18.7734	1506.65	601.462	849.314	2037.53	1888.5	554.949	1003.57	608.895	267.291	3094.62	108.592	1070.71	968.929	674.999	896.285	74.6594	42.7211	64.0537	84.3771	57.5006	312.266	88.9714	363.097	194.768	506.288	213.583	291.311	313.44	218.374	173.235	540.334	158.039	771.517	284.613	178.667	423.042	586.779	650.613	622.991	577.167	409.12	265.149
	18.8439	95.0373	73.9492				18.8439	1519.36	636.162	785.351	2056.63	1961.59	552.209	935.369	596.611	241.032	3178.23	111.13	1021.07	1007.66	636.866	883.943	74.9611	41.2194	62.8103	96.1954	56.7234	311.281	80.6629	330.632	174.843	541.241	209.219	294.625	312.251	206.103	154.691	502.424	155.657	825.978	255.623	173.346	440.993	531.715	651.47	695.298	576.891	400.355	274.403
	18.9145	95.0198	72.8367				18.9145	1528.55	679.045	733.022	2029.23	1995.01	548.424	852.967	586.163	224.111	3241.66	113.742	963.8	1053.07	604.651	863.815	73.7269	41.1097	64.92	108.597	55.7109	311.975	75.8686	301.817	155.232	565.043	204.248	295.201	314.534	188.384	148.197	463.991	153.925	891.199	233.729	172.223	471.737	482.206	650.689	767.605	584.096	387.952	285.405
	18.9851	95.1225	71.8978				18.9851	1531.46	733.391	704.423	1968.21	1988.45	553.338	773.759	581.97	214.119	3289.69	116.515	900.547	1104.15	581.771	839.775	70.944	42.4103	69.1726	119.554	53.8377	317.106	72.0457	279.395	139.283	580.115	198.013	293.81	321.393	168.106	153.425	428.37	153.322	958.007	220.21	176.054	513.781	440.019	642.698	839.328	600.41	386.389	294.959
	19.0557	95.3869	71.3529				19.0557	1530.05	791.254	692.561	1904.11	1957.51	572.37	703.137	579.52	210.478	3296.34	119.938	835.303	1155.63	569.469	815.071	66.9714	44.4891	75.5531	128.451	51.4686	329.966	67.688	259.736	127.466	585.666	195.282	291.32	334.753	146.64	161.745	396.015	156.641	1025.28	212.729	181.76	560.568	425.063	636.526	923.273	611.992	392.832	298.864
	19.1262	95.9534	71.0982				19.1263	1555.2	848.093	692.848	1869.08	1933.19	601.184	641.186	578.214	211.669	3277.78	125.027	770.971	1201.55	566.711	788.115	62.7211	45.9406	83.832	135.114	49.6343	346.266	65.5909	244.401	117.736	578.806	194.678	288.664	353.853	127.513	170.238	363.909	158.53	1083.05	210.014	183.458	615.648	411.571	644.815	1020.04	604.574	398.002	303.523
	19.1968	96.5972	70.9495				19.1968	1631.02	897.783	699.413	1838.02	1890.79	630.139	585.367	584.153	213.613	3256	132.703	707.481	1237.61	571.23	756.765	58.9429	45.6354	92.6709	138.33	47.3451	357.281	66.3143	233.327	109.272	559.966	191.943	285.967	369.951	114.28	177.553	332.632	157.111	1120.68	209.275	185.509	685.653	396.431	657.611	1110.19	584.022	396.434	317.631
	19.2674	97.3161	70.5306				19.2674	1746.98	942.73	699.79	1809.72	1829.22	662.293	541.466	603.13	210.957	3229.26	142.895	644.041	1260.46	580.728	724.706	55.296	45.2069	103.909	137.41	43.9703	360.51	68.4023	228.597	102.229	536.874	185.043	283.278	380.457	104.957	180.496	315.726	157.046	1134.21	208.551	195.953	772.926	380.01	665.106	1167.49	555.215	388.369	342.971
	19.338	97.9619	69.8984				19.338	1895.33	980.65	687.362	1773.5	1734.44	701.267	510.73	644.193	210.112	3239.89	155.069	582.55	1267.03	592.182	701.042	50.8137	46.1383	118.201	134.769	40.6754	358.848	68.9417	227.248	95.9394	514.49	175.712	283.023	378.648	97.4343	179.083	320.568	157.849	1125.12	209.334	218.035	860.223	366.761	658.302	1172.66	513.554	371.982	374.773
	19.4086	98.36	69.1803				19.4086	2074.19	1024.12	663.757	1727.46	1607	755.526	488.528	709.166	215.501	3251.33	168.139	527.605	1256.38	602.158	692.909	45.7989	47.9474	134.478	130.042	38.504	356.968	68.0206	226.822	90.904	487.304	166.278	286.16	365.811	91.9657	175.115	329.886	157.904	1102.67	212.808	250.317	947.352	349.525	642.232	1133.6	456.345	348.464	412.175
	19.4791	98.7563	68.6846				19.4791	2281.97	1073.55	638.218	1697.97	1479.62	813.8	478.722	793.768	228.28	3229.84	180.018	483.488	1231.49	608.195	699.626	41.5189	51.2149	150.819	125.346	37.5943	355.187	67.1726	227.882	88.152	453.219	154.805	285.085	342.409	89.2114	171.309	331.662	158.229	1076.44	213.098	287.968	1032.54	327.655	630.79	1078.19	397.877	330.296	446.705
	19.5497	99.2247	68.406				19.5497	2494.42	1119.7	617.269	1714.75	1389.34	881.101	483.758	882.883	246.645	3154.06	188.656	450.53	1198.11	609.792	714.443	38.2891	57.872	165.674	123.543	36.7749	353.456	66.9657	230.151	86.5749	415.681	140.346	280.199	312.983	87.6046	167.013	321.295	155.661	1044.57	213.391	325.986	1108.85	300.541	628.674	1027.01	348.361	321.993	476.624
	19.6203	99.6182	68.3135				19.6203	2692.28	1155.99	599.015	1782.6	1348.42	958.786	499.045	962.184	267.702	3025.14	193.007	425.799	1162.46	608.017	731.285	36.0023	68.0149	179.907	127.066	35.4069	354.505	67.2971	229.093	86.3371	377.901	124.746	277.051	284.282	83.5326	164.192	303.495	151.962	1002.24	221.8	358.525	1165.34	271.262	635.323	973.247	307.975	319.76	496.725
	19.6909	99.5918	68.346				19.6909	2842.17	1182.94	581.349	1880.95	1334.91	1035	522.31	1024.36	287.005	2865	193.374	406.602	1129.62	603.706	748.409	34.3509	80.3977	193.28	131.965	34.4297	354.242	68.1771	221.63	86.8754	345.104	109.422	272.971	259.809	79.7669	162.576	283.177	149.296	959.395	242.91	383.186	1194.03	246.56	659.849	895.857	274.624	321.114	504.736
	19.7614	99.0712	68.4318				19.7614	2939.83	1206.57	561.007	1998.46	1334.69	1101.45	557.418	1069.83	302.723	2682.84	190.243	392.709	1104.04	596.817	765.427	33.7417	91.0046	203.074	134.795	34.0914	348.219	68.6023	207.701	88.0103	314.494	97.08	267.007	239.256	77.4971	155.254	263.057	148.093	914.358	270.594	397.536	1199.84	234.774	699.056	792.646	254.645	328.559	497.923
	19.832	98.1073	68.3238				19.832	2993.89	1227.8	535.561	2128.24	1341.86	1154.88	607.434	1092.43	309.006	2487	183.273	385.002	1089.83	586.877	779.433	33.5051	99.4091	203.737	135.073	33.152	335.65	67.7177	193.881	89.1623	284.711	89.3406	261.866	224.782	77.2754	142.646	243.576	148.15	868.72	306.424	399.97	1181.53	233.032	745.429	680.382	244.274	337.978	482.074
	19.9026	96.6204	67.8705				19.9026	3015.29	1249.59	506.865	2253.92	1347.32	1192.98	666.312	1088.07	304.253	2283.73	172.837	382.843	1089.59	573.486	785.607	32.6834	106.253	194.377	133.741	31.2891	320.032	64.68	184.425	87.6046	255.333	84.3771	260.629	218.088	77.3429	126.349	222.664	146.193	837.255	355.858	386.337	1119.91	228.785	795.011	577.693	238.995	338.994	460.993
	19.9732	94.607	66.6688				19.9732	3016.92	1265.99	487.223	2350.04	1337.85	1199.68	727.446	1061.72	292.866	2109.97	161.525	384.402	1102.96	556.375	780.863	30.9417	109.651	180.338	130.397	29.912	303.4	62.616	178.661	84.584	226.629	78.3006	263.513	213.896	76.8251	112.075	202.642	145.207	833.367	413.408	361.809	1017.1	222.067	840.161	483.689	234.738	333.85	432.642
	20.0437	92.326	64.978				20.0437	2990.51	1285.08	487.177	2401.39	1309.89	1189.18	791.096	1013.04	277.287	1977.23	152.813	388.527	1125.82	536.705	765.017	28.6674	109.504	166.621	122.161	29.856	284.446	62.5646	177.605	81.5897	205.374	71.9063	267.861	210.841	76.6469	100.911	185.391	146.553	861.12	470.573	334.434	903.296	220.27	876.33	401.305	229.608	326.274	400.753
	20.1143	89.9657	63.4606				20.1143	2922.56	1309.8	500.451	2420.85	1265.71	1186.79	852.074	946.813	259.741	1882.58	148.505	394.045	1151.77	516.751	739.466	27.1954	107.171	153.744	110.024	30.4229	265.559	62.4777	179.213	79.1909	195.277	66.8389	272.289	207.798	77.48	92.8891	171.803	149.955	888.387	520.077	310.066	800.883	224.44	904	334.399	225.854	322.221	379.581
	20.1849	87.7921	62.2498				20.1849	2838.01	1340.14	518.879	2416.22	1204.94	1209.35	902.862	867.343	241.087	1821.65	148.056	399.779	1173.52	498.006	706.214	26.6343	103.787	142.286	98.3291	30.9966	249.76	63.1909	179.385	79.1086	195.928	64.8057	276.606	204.538	78.4046	86.1154	158.813	156.25	906.475	564.757	289.976	717.483	233.032	925.526	285.079	218.585	327.293	375.345
	20.2555	85.9398	61.0337				20.2555	2739.13	1371.1	544.93	2404.71	1133.85	1257.23	924.762	786.799	224.643	1805	149.352	404.562	1185.44	479.07	667.506	26.6537	99.3691	133.387	90.3474	31.5497	237.11	64.4743	173.691	81.3303	204.255	63.4137	283.086	202.201	77.4754	82.4046	147.609	161.547	918.904	596.873	273.688	637.717	241.271	955.775	251.342	205.954	341.51	383.688
	20.326	84.3965	59.8356				20.3261	2629.38	1391.95	568.767	2391.97	1063.38	1322.4	917.551	725.21	208.309	1810.75	151.287	408.007	1185.87	456.834	626.103	27.0491	94.0549	125.239	85.7486	30.9474	227.423	65.7691	164.538	83.248	219.846	61.776	290.57	201.182	74.56	81.6446	138.865	163.747	934.269	614.459	260.631	568.091	246.851	1004.04	231.978	198.846	360.383	404.138
	20.3966	83.1012	58.779				20.3966	2508.85	1404.05	573.425	2373.34	1008.68	1388.84	886.986	688.154	190.534	1815.88	153.885	410.313	1177.11	431.161	585.952	27.864	90.1143	115.73	84.2023	29.2549	219.809	65.5463	154.664	83.0949	238.585	60.168	297.47	202.04	72.68	80.6949	132.082	165.993	967.814	621.067	256.733	526.019	246.304	1068.7	219.029	194.115	378.453	437.814
	20.4672	81.8456	57.9054				20.4672	2377.11	1407.27	553.194	2325.97	964.337	1442.59	860.955	665.977	174.291	1800.65	157.469	411.117	1161.61	406.288	551.646	28.6823	87.6971	105.435	85.5909	28.2274	217.895	65.4777	143.771	80.8549	254.958	59.384	305.285	207.072	72.8023	76.528	127.568	171.226	1008.28	627.608	266.903	505.37	243.072	1149.92	207.8	187.758	387.424	486.567
	20.5378	80.6291	56.9163				20.5378	2264.36	1407.96	522.983	2240.3	927.219	1468.01	834.561	654.466	163.479	1758.92	161.889	409.261	1139.81	387.493	526.541	28.1863	84.896	95.0446	89.5954	28.5691	223.094	65.368	135.305	78.0549	266.376	56.904	314.933	213.529	73.592	71.9223	125.143	179.31	1051.63	635.201	290.872	504.622	245.757	1241.51	199.599	177.435	385.663	547.034
	20.6084	79.7031	55.7285				20.6084	2191.78	1408.79	502.539	2134.12	898.834	1465.65	801.782	646.552	158.631	1703.39	166.592	404.008	1111.67	377.392	513.114	26.704	80.9314	86.1554	94.8126	29.4937	231.606	66.0423	127.546	75.0194	274.224	52.1989	321.271	214.88	75.0754	70.96	125.399	191.216	1101.28	639.957	320.965	527.792	249.104	1335.31	197.872	171.653	382.68	609.072
	20.6789	78.8519	54.5983				20.6789	2165.46	1405.76	492.367	2001.51	870.168	1437.33	773.815	630.366	160.901	1639.64	172.237	397.423	1080.36	375.648	514.033	25.5966	76.3669	78.9806	98.5314	30.6663	242.493	66.7063	119.586	71.5554	277.513	47.9337	322.088	208.403	75.3714	71.9943	126.023	206.578	1151.94	633.771	344.979	567.624	253.247	1403.68	199.089	170.606	387.838	667.883
	20.7495	77.9789	53.8977				20.7495	2199.92	1404.25	492.302	1839.11	832.203	1397.22	752.126	600.893	169.137	1580.9	180.417	393.977	1050.66	382.109	530.373	25.3326	72.5954	72.4629	100.329	31.1543	255.286	66.9177	112.707	68.0171	278.725	45.3051	319.219	197.069	74.4629	72.424	125.502	224.783	1188.97	612.76	360.326	603.414	266.165	1427.73	195.441	171.168	397.979	718.973
	20.8201	77.0902	53.4117				20.8201	2249.28	1395.19	508.152	1658.99	781.281	1356.39	731.168	559.615	183.666	1546.27	191.432	397.119	1025.12	398.872	558.839	25.4526	68.3691	67.3303	101.974	30.848	268.206	67.6	105.254	65.7097	276.275	44.5097	313.471	187.138	72.6674	73.6103	124.6	246.514	1215.65	588.344	369.248	640.487	283.495	1426.02	187.425	169.375	410.635	753.133
	20.8907	76.3457	52.9519				20.8907	2285.34	1393.68	537.175	1475.8	710.845	1321.2	713.352	518.87	206.158	1540.9	203.547	405.49	1001.64	428.099	592.338	25.1817	65.5509	62.8903	102.237	30.2926	277.377	69.568	98.6091	65.3931	272.203	45.7086	303.771	179.755	70.0903	73.7097	122.651	272.376	1227.32	567.514	370.957	695.373	306.427	1420	180.783	165.515	424.067	763.01
	20.9612	75.5515	52.5979				20.9612	2282.72	1409.91	562.823	1306.2	637.366	1288.51	701.883	486.961	235.977	1543.69	215.355	414.456	975.574	467.917	624.218	25.1497	65.1726	58.9783	99.6103	30.2171	277.291	70.6229	94.1417	65.4971	269.431	48.7097	292.321	173.394	67.4389	71.1223	121.608	297.406	1219.49	556.894	361.16	760.127	332.096	1411.93	180.326	162.958	435.13	750.91
	21.0318	74.4845	52.2869				21.0318	2263.66	1439.92	576.406	1157.61	569.682	1250.75	696.256	459.963	268.995	1528.03	227.707	420.797	943.729	511.367	650.342	24.9211	66.5486	54.2766	95.1669	30.536	269.987	70.2549	92.352	65.0286	266.242	50.48	280.174	168.742	66.5086	67.0914	122.039	320.88	1193.37	555.069	334.411	821.223	358.775	1388.36	185.535	159.987	438.105	723.214
	21.1024	73.2453	51.9785				21.1024	2246.55	1480.88	581.006	1026.51	504.769	1195.16	687.806	444.153	303.777	1479.18	242.115	424.737	907.646	550.417	668.807	24.1749	67.9977	50.0229	89.736	31.0754	259.046	69.8674	92.4091	64.9371	258.785	49.9977	270.294	165.369	67.2823	64.1943	124.621	341.976	1161.24	563.264	303.454	891.938	384.179	1332.42	194.561	155.921	429.201	688.395
	21.173	72.1663	51.8357				21.173	2227.58	1524.76	593.627	920.521	451.312	1123.98	679.141	444.816	333.598	1401.64	258.646	428.927	872.088	579.606	678.536	23.36	68.6514	45.8571	82.3257	31.7909	242.755	70.0469	93.7817	64.5531	250.183	47.944	262.47	158.374	67.9966	63.4674	129.933	360.917	1129.29	583.025	276.321	992.974	415.317	1241.58	213.191	153.2	412.242	652.034
	21.2435	71.2866	51.8606				21.2435	2193.98	1574.91	618.407	847.485	415.33	1044.49	678.299	459.599	354.845	1298.5	274.939	435.551	839.97	597.231	677.963	22.8183	68.8114	43.6491	72.9954	31.6366	222.902	71.3646	95.7966	64.6526	243.933	46.9623	256.213	148.363	67.5349	64.5166	136.647	377.568	1095.67	608.857	248.575	1104.34	455.631	1133.65	242.603	156.129	397.103	613.869
	21.3141	70.4156	51.9472				21.3141	2131.17	1624.55	649.63	785.413	388.538	958.125	691.765	476.027	371.947	1178.67	287.675	445.851	809.163	603.625	664.433	22.3257	67.4343	43.4057	64.736	31.1977	203.073	72.7189	96.8469	65.5829	243.781	47.0754	251.285	136.813	66	66.7851	145.478	393.719	1060.87	631.971	221.467	1210.43	506.382	1026.76	275.522	158.792	386.192	577.063
	21.3847	69.5293	52.0225				21.3847	2052.22	1656.91	684.222	726.815	361.647	866.987	713.846	482.523	388.25	1064.23	295.386	460.984	775.617	598.838	636.218	21.8766	62.6686	44.1714	58.5863	31.928	180.901	74.4766	95.4937	66.3806	248.195	47.3246	245.695	126.68	64.1897	69.5429	152.385	404.291	1042.92	644.203	201.11	1316.36	572.375	929.279	308.705	156.526	375.816	547.379
	21.4553	68.989	52.1599				21.4553	1967.94	1677.75	724.621	674.833	336.295	779.216	736.967	483.618	404.8	997.702	298.914	482.551	738.327	583.199	595.768	21.5337	58.0743	44.1291	54.9634	33.3269	157.461	75.9223	91.4434	67.1863	252.167	49.2377	236.407	117.479	63.6789	71.1851	155.24	409.25	1047.05	642.271	187.049	1455.18	650.256	851.483	344.927	153.425	366.943	531.426
	21.5258	68.6979	52.6124				21.5259	1886.89	1696.73	762.221	635.288	318.374	708.169	762.553	483.65	425.515	971.221	299.814	511.879	701.263	558.609	549.313	21.2343	55.9577	43.024	53.5417	34.0754	136.134	75.4846	87.6354	67.6937	255.054	52.5703	224.959	109.046	64.1806	69.5006	157.317	409.499	1064.37	622.888	178.055	1616.62	726.023	790.654	375.205	152.061	358.105	528.072
	21.5964	68.4602	53.3066				21.5964	1813.48	1706.6	788.305	608.053	311.849	656.88	792.453	484.042	457.725	977.525	298.331	548.272	670.033	529.84	503.32	21.4354	57.9029	41.2731	54.7509	33.2731	119.655	73.4937	86.3543	66.5783	255.063	55.2354	212.219	103.695	64.1714	65.1749	159.63	405.815	1108.93	584.73	172.44	1755.03	787.637	741.008	391.24	150.843	342.646	537.283
	21.667	68.3671	53.9392				21.667	1762.95	1713.66	801.344	592.829	311.27	618.846	824.895	489.361	504.47	1005.09	294.368	589.207	648.153	502.939	461.651	21.7429	63.5966	39.8994	56.712	32.0149	108.418	72.2583	87.8606	64.2674	251.446	55.6526	198.767	101.323	63.832	60.9611	159.503	395.234	1167.06	535.719	170.137	1867.4	827.758	710.161	396.462	150.095	319.752	553.763
	21.7376	68.5547	54.4				21.7376	1739.15	1707.58	804.689	592.786	318.838	587.112	852.554	500.921	559.077	1042.6	289.743	631.071	635.641	482.323	425.251	20.9051	73.2994	39.2549	57.2811	31.4629	102.625	72.8971	90.4537	61.5989	241.931	53.9337	184.112	99.5977	64.9086	58.6354	156.283	383.648	1228.2	479.517	171.137	1987.92	848.289	701.624	406.595	152.278	300.336	572.771
	21.8082	68.8709	54.6735				21.8082	1747.57	1689.59	798.937	601.439	334.688	557.605	875.901	508.738	610.737	1068.89	287.153	669.696	630.565	469.001	393.73	19.8697	86.6971	38.8411	56.3589	30.9509	98.0183	74.6629	95.6366	59.1349	227.67	52.0674	166.05	95.9109	65.6731	57.2571	150.503	378.095	1280.39	426.107	177.323	2125.93	855.995	699.897	423.131	154.291	288.566	592.616
	21.8787	69.0673	54.6332				21.8787	1756.83	1663.66	801.861	607.927	349.47	530.813	894.106	511.781	655.13	1086.05	288.694	700.128	632.258	462.218	367.517	19.5303	103.453	37.3794	56.0046	30.4766	94.9851	77.4651	100.365	58.1977	210.136	51.0583	149.296	91.9886	64.7417	57.5543	143.33	384.525	1316.18	384.673	180.504	2238.99	873.111	684.623	444.567	156.138	286.861	615.096
	21.9493	68.9141	54.434				21.9493	1752.69	1641.68	827.989	599.987	348.901	508.278	895.715	510.174	689.128	1106.19	296.507	717.824	641.935	461.037	347.885	19.72	119.184	37.1166	55.8731	30.4503	92.848	80.44	99.7829	58.9623	192.712	51.0606	136.855	91.9851	63.5737	59.3943	135.73	396.123	1341.86	355.597	181.657	2281.41	913.879	659.266	452.746	154.853	293.279	647.825
	22.0199	68.6272	54.4318				22.0199	1741.11	1628.02	872.403	573.623	335.49	487.696	887.007	520.091	715.792	1134.8	311.995	720.84	660.015	465.211	334.96	20.3691	131.307	38.3943	56.232	30.2263	89.8777	82.4194	95.9074	60.6411	180.737	52.1497	127.879	94.7394	61.7657	62.6091	128.986	410.618	1354.06	342.831	186.728	2240.9	980.515	639.702	447.989	151.385	307.968	682.347
	22.0905	68.3635	54.5387				22.0905	1722.41	1634.8	926.19	537.462	324.314	475.528	871.512	546.454	734.469	1172.38	335.819	710.518	683.549	474.035	325.925	20.4949	138.793	39.3886	56.4491	29.9714	85.8126	82.4411	95.5417	62.384	178.057	54.208	121.69	98.6583	59.8606	64.5726	122.414	424.351	1345.9	345.401	194.137	2129.49	1063.35	627.064	433.69	149.526	324.949	708.87
	22.161	67.9617	54.4611				22.161	1715.81	1674.97	972.235	499.609	321.033	467.76	849.354	590.178	748.873	1211.56	367.984	688.423	707.608	485.415	317.259	20.2297	141.543	39.4194	58.7817	29.3726	82.408	81.8754	99.1817	61.9623	179.902	56.1097	118.153	103.878	60.232	63.9749	117.981	431.341	1318.58	364.386	201.641	1950.01	1142.41	602.632	409.232	149.798	339.889	723.23
	22.2316	67.5435	54.2772				22.2316	1710.38	1750.38	1002.68	468.329	324.098	456.366	825.725	644.834	769.335	1253.16	408.832	655.288	727.623	496.939	308.145	20.056	142.296	39.0034	63.3794	28.7623	80.8263	81.6469	105.845	59.2754	181.931	56.0263	116.147	107.525	62.4674	61.8594	117.889	431.496	1296.89	392.458	211.89	1742.49	1208.19	556.478	382.191	150.486	350.717	719.997
	22.3022	67.6265	54.0954				22.3022	1717.31	1859.2	1022.56	453.786	337.787	442.606	808.424	704.131	809.338	1287.58	459.905	612.249	740.731	507.693	300.277	19.4766	144.922	38.4434	66.3954	28.7234	80.4229	82.5806	115.503	57.6069	183.819	53.9806	114.965	108.473	64.3783	61.6217	118.491	424.786	1302.54	427.317	229.722	1563.98	1234.67	500.382	362.755	151.04	360.416	693.477
	22.3728	68.6544	54.0473				22.3728	1738.56	2006.36	1048.29	454.979	361.048	428.867	807.581	751.059	886.224	1304.53	521.155	561.818	746.837	518.351	295.763	18.5029	154.527	38.1234	68.0743	29.1177	82.8034	83.208	126.562	58.584	185.823	52.0126	116.048	107.539	64.6057	62.2971	119.151	412.816	1331.91	466.753	249.257	1446.15	1219.81	451.899	358.142	155.517	369.483	648.505
	22.4433	70.303	54.0107				22.4433	1774.62	2170.25	1082.94	465.715	389.552	414.035	822.345	779.489	975.68	1305.28	589.085	506.375	749.019	529.15	294.975	17.4823	169.183	38.0697	72.4663	30.1634	87.7371	83.8251	135.803	61.2171	188.157	51.5257	119.331	106.51	63.3463	62.6251	117.327	397.047	1359.06	514.933	261.797	1372.44	1175.47	413.549	367.616	163.449	383.661	590.162
	22.5139	72.4471	53.7786				22.5139	1840.79	2337.94	1144.79	481.88	410.739	392.152	853.446	787.87	1074.8	1318.76	657.435	447.736	751.256	539.462	295.912	16.7326	183.999	38.7154	79.0926	31.0537	92.5131	85.8766	143.437	62.8537	189.115	52.9691	122.61	108.12	63.016	64.7463	113.026	373.679	1375.83	574.338	266.078	1319.85	1135.18	376.182	376.641	168.085	402.626	526.31
	22.5845	74.7938	53.3632				22.5845	1926.64	2501.38	1214.87	500.574	424.563	363.562	885.801	785.789	1168.26	1362.87	719.839	388.673	754.835	549.794	296.045	16.5269	195.752	39.8297	86.1703	31.2229	94.4423	87.9623	147.49	64.0206	185.881	55.9771	124.19	111.817	62.2549	66.6206	110.723	349.837	1386.91	631.262	270.726	1285.46	1114.27	343.28	381.424	167.942	424.312	469.643
	22.6551	76.9351	52.747				22.6551	1998.03	2643.85	1289.46	523.44	438.439	333.088	905.974	784.707	1243.87	1425.37	771.359	333.669	758.817	561.91	294.246	17.0834	204.103	41.32	93.592	31.0034	95.0423	88.3543	147.525	64.8743	181.256	58.6057	129.331	117.627	60.776	65.6286	112.407	325.56	1386.89	682.423	274.898	1273.17	1094.95	319.381	381.985	168.613	444.957	431.111
	22.7257	78.545	51.9247				22.7257	2058.27	2761.07	1364.61	555.221	455.102	306.798	912.128	797.368	1302.03	1503.17	806.839	286.646	763.849	576.658	291.896	18.4457	208.739	43.1223	101.929	30.5371	95.1234	89.0263	144.101	63.8171	172.377	60.1177	136.534	125.738	59.2926	62.2949	116.643	306.307	1368.74	724.689	271.958	1247.6	1058.9	304.539	376.384	169.456	453.654	409.481
	22.7962	79.5691	50.8172				22.7962	2105.95	2841.5	1431.55	595.211	470.175	288.998	901.806	830.233	1352.13	1590.65	820.287	249.496	772.912	592.409	291.219	19.4743	207.666	44.7634	112.135	30.4366	95.7749	91.7074	139.646	61.2594	158.382	59.4777	141.302	136.13	59.0183	59.9554	120.574	295.213	1344.66	759.442	264.327	1207.28	1000.72	295.205	365.135	169.554	449.418	395.438
	22.8668	80.1107	49.4691				22.8668	2136.09	2889.44	1485.85	643.16	482.753	282.005	878.577	875.896	1408.49	1667.6	807.135	221.689	787.581	605.774	292.929	19.5783	202.133	45.6126	125.003	30.7589	97.0571	95.0514	134.627	58.8949	142.441	57.8663	141.945	146.877	60.1531	59.8171	121.824	285.431	1316.66	783.039	261.421	1174.86	919.539	292.07	352.016	171.002	441.547	389.947
	22.9374	80.0355	47.9971				22.9374	2141.93	2886.4	1509.02	692.342	491.498	282.094	849.378	925.961	1466.59	1725.52	768.867	201.379	804.803	613.51	296.401	18.8251	194.441	46.5703	141.76	31.1566	98.0903	97.3543	128.622	57.472	127.102	57.1737	138.971	156.141	62.1097	60.7051	123.07	276.529	1285.41	794.323	261.055	1165.8	820.213	299.031	349.189	172.862	430.682	390.055
	23.008	79.1149	46.6666				23.008	2133.9	2824.92	1486.59	731.293	488.663	284.478	825.049	961.338	1514.96	1760.93	713.769	186.742	818.879	613.471	301.35	18.1714	185.739	48.2994	157.786	31.9611	99.536	98.6171	124.183	56.9074	113.649	58.1211	133.301	163.398	63.6	61.784	124.669	272.587	1242.28	793.259	258.19	1159.31	735.056	308.913	347.479	174.383	414.862	390.643
	23.0785	77.4809	45.5616				23.0785	2126.14	2744.81	1424.28	753.874	469.787	286.061	806.091	969.007	1546.71	1781.05	651.395	176.858	825.109	605.112	308.527	17.3097	174.813	51.3817	171.257	32.8514	100.576	99.2297	118.615	56.2971	102.824	60.1429	125.702	169.637	64.0526	62.8663	126.685	272.67	1179.47	777.17	253.319	1153.26	663.523	320.589	340.099	171.15	399.853	388.232
	23.1491	75.3415	44.6176				23.1491	2113	2644.59	1339.48	765.379	436.853	283.202	796.216	958.91	1545.89	1776.66	586.913	171.001	822.055	588.816	318.873	16.6194	161.237	55.0137	181.374	33.1863	99.0503	99.4937	110.679	55.8503	96.4606	61.16	117.058	173.593	64.0823	64.1829	127.593	275.911	1105.56	751.207	251.96	1144.56	614.047	339.007	335.85	165.218	397.811	383.193
	23.2197	73.0053	43.8819				23.2197	2100.27	2546.3	1241.05	775.918	405.701	280.471	795.288	941.154	1510.24	1741.09	523.136	168.429	810.904	565.49	332.201	16.2743	148.257	57.016	185.987	32.6411	93.4983	99.944	103.039	56.0354	94.4446	62.8697	109.41	172.071	63.9543	61.3417	125.118	285.694	1031.67	719.37	253.824	1126.01	594.226	371.147	340.722	163.05	403.698	375.525
	23.2903	70.4872	43.1705				23.2903	2094.24	2464.94	1116.01	788.653	385.095	280.162	797.895	909.927	1460.39	1671.92	464.833	168.509	793.215	536.662	346.344	17.1943	136.134	56.1451	186.535	32.6526	86.4469	100.858	99.592	56.2057	93.3177	67.3909	103.784	164.73	64.32	56.5817	122.397	297.193	966.547	691.05	260.912	1091.18	585.8	402.742	346.211	164.489	409.346	370.311
	23.3608	67.9152	42.4775				23.3608	2111.41	2388.08	971.818	791.632	373.515	285.806	805.983	873.857	1398.8	1568.64	418.754	171.37	769.973	505.002	358.314	19.0126	124.306	53.9349	184.074	33.4217	79.8057	101.201	99.4011	56.6823	90.6114	70.848	99.9417	152.243	65.2754	54.016	123.217	309.592	928.102	675.175	278.601	1042.96	594.359	417.936	345.469	165.625	411.561	367.675
	23.4314	65.6767	41.9142				23.4314	2164.26	2310.39	834.865	792.448	370.577	300.167	823.24	837.633	1324.3	1435.12	389.061	177.627	743.383	472.589	365.983	19.7429	113.991	52.9074	174.733	33.5029	73.6457	102.76	99.776	56.832	87.5611	69.5577	96.1771	137.31	66.7154	53.8354	129.175	320.544	922.137	668.123	307.374	999.072	623.856	422.898	342.851	167.422	408.512	368.247
	23.502	64.0786	41.4942				23.502	2248.75	2231.73	720.285	791.832	370.807	325.753	861.688	805.495	1237.29	1290.99	375.385	188.512	717.706	439.881	368.889	19.3211	105.507	53.2674	159.441	32.5623	69.4069	103.955	100.261	57.1726	84.5371	67.0023	90.8594	122.054	67.9189	53.1269	133.029	329.305	936.73	664.574	349.963	976.984	678.738	425.471	344.106	168.027	414.616	369.006
	23.5726	63.1133	41.313				23.5726	2354.07	2166.74	626.704	781.211	374.392	356.477	911.217	779.107	1145.41	1163.57	375.64	205.25	697.061	407.04	366.303	19.1943	98.176	54.0297	143.494	31.8069	68.5577	103.779	99.0903	56.92	81.6171	66.6846	85.288	108.003	68.216	53.1703	132.181	335.387	963.766	655.699	404.429	974.912	754.179	419.28	349.289	169.918	430.281	365.666
	23.6431	62.6435	41.5615				23.6432	2469.59	2130.4	559.904	753.894	371.552	382.321	950.686	757.53	1075.15	1055.41	387.216	227.803	682.707	375.687	357.297	19.8046	89.9577	55.248	132.759	32.2149	68.8114	103.758	94.7051	56.3086	79.0526	68.1143	80.7886	97.8869	67.7874	54.8274	129.281	336.782	1006.91	642.645	463.677	971.181	845.299	406.147	352.925	170.161	457.638	353.235
	23.7137	62.5653	42.1714				23.7137	2577.71	2116.29	514.345	711.751	362.338	404.432	981.733	745.707	1028.95	975.467	407.941	252.723	672.186	347.367	342.073	20.3017	81.9051	56.2274	130.499	33.1566	67.0594	106.283	89.3794	57.1006	78.2686	70.5109	78.608	90.8069	66.7783	57.0354	129.958	330.968	1049.93	626.282	524.967	958.246	940.143	386.842	350.859	168.272	499.409	338.243
	23.7843	62.7243	43.0116				23.7843	2657.67	2125.6	482.231	665.165	357.968	430.598	1004.79	745.302	995.77	932.222	435.91	274.945	660.943	321.865	323.699	20.4857	75.3531	56.2	135.776	33.5623	63.8263	108.731	83.6126	59.1543	79.2949	73.9029	77.2389	86.1943	66.3451	56.3154	132.992	319.125	1082.88	607.481	575.539	924.901	1033.6	364.947	353.031	163.698	553.577	328.784
	23.8549	62.9449	43.8664				23.8549	2701.35	2147.23	461.038	618.618	364.939	459.522	1018.9	759.654	971.072	909.617	469.461	290.718	644.73	297.845	306.526	20.6286	71.5337	54.8411	145.935	32.9383	61.0217	109.673	81.1223	59.5806	80.4457	77.4526	75.9383	84.5097	67.3497	53.2606	134.4	304.593	1101.4	586.838	612.274	870.927	1133.08	343.39	376.711	160.603	597.217	323.583
	23.9255	63.1255	44.5578				23.9255	2706.17	2150.62	447.469	570.984	375.61	489.546	1026.38	790.838	965.506	904.395	506.409	298.474	621.408	275.193	294.019	20.4846	68.6663	53.328	156.759	31.9474	59.0057	110.615	81.1177	57.8583	79.536	79.1897	75.6434	83.6594	69.0274	50.9189	133.945	289.336	1123.65	567.386	635.473	806.438	1219.64	323.84	425.765	159.763	625.515	324.216
	23.996	63.3102	44.9357				23.996	2678.2	2117.78	448.256	533.231	395.974	516.85	1031.25	827.241	972.861	908.649	543.982	298.266	590.921	255.046	287.558	20.2549	67.1029	52.0503	161.603	31.4571	57.872	111.697	82.312	56.2354	76.2926	78.848	76.1086	81.1817	70.4469	50.4903	132.345	272.029	1157.85	544.826	642.111	743.207	1273.5	326.347	503.009	163.854	644.753	324.542
	24.0666	63.5496	45.1515				24.0666	2618.71	2049.23	470.089	513.409	433.528	536.599	1039.98	847.8	991.973	915.032	578.535	290.295	554.081	237.799	287.205	20.0457	66.3223	51.6046	160.832	31.28	57.6571	110.44	83.544	55.8686	72.6011	78.28	75.0457	76.9257	71.0949	50.392	132.511	253.658	1205.41	515.128	627.83	696.203	1301.32	349.342	597.559	169.048	660.313	328.501
	24.1372	63.6277	45.1453				24.1372	2525.28	1952.65	504.851	508.725	481.99	550.77	1046.37	840.993	1014.17	919.81	607.473	275.048	511.757	222.659	292.863	20.2091	64.0903	53.7234	155.96	31.4217	57.5691	108.975	84.5257	55.736	70.7006	79.9109	73.4811	72.8846	70.44	50.9851	134.006	236.849	1264.44	482.946	597.05	652.989	1310.93	378.31	690.751	170.542	673.255	339.971
	24.2078	63.4601	45.0823				24.2078	2397.4	1842.36	551.207	507.293	528.875	557.982	1042.63	810.567	1021.08	927.083	630.842	253.91	466.29	208.666	304.171	20.2514	60.9577	56.6583	149.937	32.232	56.5131	111.031	82.0583	57.1223	72.9371	81.424	70.3314	69.2343	68.8366	51.7726	135.04	221.899	1362.28	449.929	559.973	607.136	1305.59	400.79	776.223	171.474	676.026	358.559
	24.2783	63.1311	45.1311				24.2783	2231.46	1750.55	591.68	508.337	569.873	562.107	1031.69	771.851	1001.16	951.538	650.735	229.705	422.014	195.37	319.511	20.6217	57.0034	57.6754	142.275	33.752	54.0617	113.954	76.7783	60.5177	75.7406	83.4674	66.6491	66.9166	67.0034	51.872	132.23	206.601	1489.95	418.915	521.582	575.313	1293.81	413.838	850.888	172.498	663.645	374.429
	24.3489	62.8606	45.2969				24.3489	2033.9	1715.02	616.503	520.477	609.466	573.349	1024.17	740.376	949.619	988.093	667.762	205.615	383.351	183.051	335.832	20.9726	54.3669	56.6343	134.103	35.3566	50.8206	113.577	72.2434	63.3143	77.8366	86.9371	63.7257	66.0686	66.7451	50.6069	127.431	190.622	1617.67	401.618	487.304	569.633	1278.94	428.696	901.454	173.625	637.112	386.641
	24.4195	62.8911	45.4856				24.4195	1819.68	1747.94	619.048	549.958	650.241	604.373	1030.67	721.806	884.835	1021.52	679.935	184.907	352.685	171.949	349.84	21.3589	54.632	54.5143	129.127	35.7406	48.4526	110.205	70.4857	63.9074	78.1966	91.0583	63.4834	66.7977	67.1691	48.936	125.133	177.128	1746.05	395.209	478.313	602.661	1261.84	441.966	912.527	175.818	597.678	403.695
	24.4901	63.2101	45.6238				24.4901	1614.18	1840.71	607.835	580.934	683.155	641.92	1051.03	721.502	827.608	1041.68	684.687	169.531	331.264	162.305	358.822	21.312	55.8286	52.5189	127.547	35.528	48.5314	108.087	70.816	62.5177	78.2731	93.1349	64.3897	67.5737	66.872	48.2023	125.061	166.061	1897.02	393.185	494.191	659.617	1242.46	438.806	889.576	177.149	548.853	435.939
	24.5606	63.8041	45.7615				24.5606	1438.84	1947.01	595.985	615.751	710.09	671.265	1073.68	740.185	792.953	1050.81	682.173	160.238	320.045	155.038	360.198	20.5566	55.6846	50.9166	127.192	36.0571	50.712	109.203	71.3406	60.0903	77.7429	91.6766	64.2926	66.9417	65.0457	48.9737	125.352	159.757	2069.43	388.651	523.435	747.269	1204.45	421.771	858.257	176.334	506.641	473.471
	24.6312	64.6265	45.8417				24.6312	1304.27	2032.89	585.558	655.238	731.293	687.993	1101.68	770.101	792.146	1041.1	675.109	156.378	318.147	152.514	352.674	19.7143	54.9406	50.6903	128.61	36.9371	52.5634	110.407	72.4777	59.6949	75.7417	91.0263	63.2343	64.448	62.7874	48.5337	126.894	158.099	2248.04	382.617	571.339	844.002	1144.42	399.622	833.682	179.231	474.507	509.248
	24.7018	65.3121	45.9139				24.7018	1209.59	2078.24	576.127	689.054	742.43	685.055	1139.21	803.335	827.855	1012.11	666.305	156.001	322.473	157.547	337.466	19.4617	54.4697	51.456	133.711	37.584	53.6731	111.782	72.6594	61.2046	74.288	95.4309	62.2926	61.96	62.32	47.9886	127.679	154.71	2395	375.882	628.877	930.241	1069.65	376.413	802.523	187.901	451.992	539.421
	24.7724	65.5413	45.9461				24.7724	1155.1	2088.43	569.041	702.109	733.92	657.155	1171.88	826.752	896.149	966.086	656.489	157.839	329.877	170.365	317.471	20.3737	54.048	53.2389	142.462	38.7257	54.4537	113.158	71.5863	63.7851	73.232	101.504	61.7771	60.8526	63.7223	48.2937	128.416	147.32	2482.25	364.155	691.87	1008.72	996.854	347.587	745.379	197.479	436.494	558.576
	24.8429	65.3456	45.8086				24.843	1138.58	2074.69	564.545	691.706	708.976	604.135	1193.77	837.608	988.521	921.619	645.111	161.926	339.755	188.175	295.006	21.7086	52.3246	55.3931	149.897	39.44	53.0994	113.506	70.04	66.8571	74.0834	107.701	61.4983	60.5737	65.8194	48.8971	129.945	142.477	2492.74	343.589	762.723	1078.65	935.576	326.618	672.509	206.355	427.586	563.669
	24.9135	65.0155	45.593				24.9135	1142.06	2055.52	554.493	675.162	677.257	542.847	1215.56	841.146	1104.98	880.582	632.086	168.75	353.821	208.131	271.546	23.0137	51.4171	56.8926	154.797	39.8011	49.8994	112.134	69.032	68.168	77.2251	116.251	61.7989	60.1783	67.5909	48.7006	128.393	138.49	2440.45	318.869	837.834	1141.8	890.418	308.645	600.658	215.277	425.731	564.095
	24.9841	64.583	45.3061				24.9841	1157.99	2029.35	541.954	655.33	642.133	478.851	1239.39	842.05	1229.18	843.953	618.221	177.216	372.343	230.089	248.245	23.8869	52.8514	56.272	156.854	39.5977	46.4846	109.75	68.0983	67.0663	79.504	129.614	63.0206	60.5806	69.0274	46.744	126.087	132.01	2352.55	293.419	916.142	1184.4	858.446	289.801	550.382	225.975	420.026	560.928
	25.0547	64.1168	44.8304				25.0547	1181.25	1986.96	526.679	640.115	609.09	424.235	1251.13	847.401	1344.06	819.104	603.851	185.831	391.979	256.49	226.629	24.0149	55.0274	54.5486	154.849	39.1349	44.5886	108.077	67.6914	64.4731	78.5257	139.697	64.3143	62.0891	69.5486	45.0229	126.834	126.254	2256.04	268.138	997.435	1186.15	830.329	272.937	530.247	239.983	406.032	551.68
	25.1253	64.1159	44.1683				25.1253	1213.5	1930.32	523.859	638.27	584.551	385.681	1245.17	855.299	1433.56	808.448	588.238	194.957	408.198	288.323	208.421	23.4789	56.7874	53.5931	148.155	38.7714	45.1017	106.806	67.9303	63.0069	75.304	145.879	64.5303	63.1977	69.3246	45.5051	128.507	124.315	2172.7	250.869	1090.55	1170.45	829.261	260.905	548.566	255.605	392.738	534.399
	25.1958	64.5357	43.3867				25.1958	1255.28	1851.75	533.686	641.713	557.96	365.29	1223.49	853.512	1482.35	801.631	571.362	206.118	419.126	322.629	194.321	23.2549	57.9349	53.64	140.027	38.448	47.8674	103.776	68.2217	62.7886	71.5749	150.489	65.5314	62.3863	68.9531	46.2949	128.357	124.305	2093.66	249.035	1185.82	1161.47	869.363	262.813	593.909	279.147	384.714	513.705
	25.2664	65.0908	42.5461				25.2664	1309.22	1758.4	542.43	644.79	524.512	358.838	1180.08	831.221	1482.51	800.449	556.278	219.545	426.76	354.235	184.224	23.2857	59.2046	54.7611	135.398	38.9394	50.2697	99.9291	68.904	63.7349	69.1669	155.081	68.6309	61.08	68.8457	46.3189	125.2	125.288	2007.78	256.545	1273.51	1159.18	954.075	269.079	651.843	305.304	383.806	496.425
	25.337	65.4765	41.9919				25.337	1377.12	1661.1	552.958	639.025	480.691	359.474	1118.63	794.48	1438.2	809.048	547.702	234.32	434.617	379.893	177.671	23.392	62.6834	56.568	134.957	40.5817	50.7943	99.6823	69.1314	65.824	68.4069	158.334	69.7211	60.8	68.4274	47.736	119.376	126.833	1917.3	267.198	1341.42	1153.06	1083.7	273.776	701.971	324.45	380.611	483.306
	25.4076	65.7733	41.7049				25.4076	1447.67	1580.61	570.16	627.192	427.921	378.912	1053.03	756.141	1369.87	836.371	548.81	250.297	444.421	400.71	172.723	23.6549	68.1749	59.384	136.464	42.1269	50.7783	102.25	67.8594	67.6846	70.1783	160.279	67.496	60.5326	67.168	48.9829	112.441	128.165	1830.23	275.827	1382.98	1139.71	1239.76	282.675	730.709	334.546	376.741	472.489
	25.4781	66.2325	41.5615				25.4781	1512.8	1534.44	586.226	616.434	386.151	420.822	993.959	721.593	1305.18	882.582	558.979	268.066	457.009	418.697	168.45	24.6663	74.8983	60.4686	139.273	42.2937	50.6229	104.91	65.1109	69.8423	73.2229	162.158	64.9611	60.8206	65.9783	47.8	106.715	125.985	1759.78	281.458	1389.87	1126.15	1409.81	303.187	733.961	339.655	376.232	462.405
	25.5487	66.4938	41.4376				25.5487	1570.47	1529.18	597.189	609.251	361.488	475.826	936.483	690.678	1237.48	934.763	574.491	287.903	474.128	432.389	164.529	25.856	83.336	59.7543	143.241	41.2206	51.4743	105.384	62.6994	69.9703	75.6046	160.55	65.28	61.7646	65.5589	45.2526	106.975	121.863	1698.42	284.753	1351.34	1080.35	1573.21	323.639	712.786	336.458	373.717	462.247
	25.6193	66.4994	41.1458				25.6193	1621.66	1544.88	615.153	601.192	347.237	536.706	879.19	670.873	1171.76	987.328	591.654	308.435	497.139	437.313	161.677	26.4286	92.6651	58.8251	144.487	40.0857	52.368	104.906	61.64	67.8949	75.608	152.262	67.1371	63.1806	65.9029	42.5554	112.747	116.903	1640.72	285.543	1270.62	1013.01	1717.23	345.096	680.813	322.962	366.536	476.207
	25.6899	66.3713	40.4541				25.6899	1661.31	1575.15	641.824	595.158	347.687	599.957	826.866	656.277	1113.93	1025.56	609.074	327.487	524.069	430.614	161.435	26.3646	101.985	57.7829	138.487	39.8549	52.0937	106.074	62.3269	65.1646	74.4171	138.182	68.4834	64.1714	66.104	40.1509	119.27	115.673	1591.1	284.224	1165.41	955.878	1829.85	384.976	651.536	298.494	356.407	495.937
	25.7604	66.0885	39.2184				25.7604	1679.9	1612.59	674.912	590.918	360.223	648.312	783.345	645.351	1059.22	1041.77	626.998	344.281	549.334	414.27	164.672	25.9943	110.553	58.2366	127.997	40.0377	52.2274	106.512	64.0137	63.8114	74.4869	125.775	68.8789	63.2514	66.0606	39.0183	122.957	115.875	1555.71	281.705	1052.79	926.651	1897.1	453.802	620.312	275.27	350.051	516.263
	25.831	65.5868	37.8472				25.831	1672.63	1637.71	709.681	585.354	378.881	663.232	750.365	647.912	1009.03	1034.79	643.638	360.286	568.065	393.192	170.985	26.12	117.352	60.6834	121.653	40.3497	54.12	104.632	65.0091	63.7771	74.5897	118.593	70	60.4971	64.8994	39.4766	122.517	113.214	1535.45	283.706	945.501	912.958	1915.05	552.91	582.941	259.376	350.047	536.655
	25.9016	64.8815	36.4905				25.9016	1636.22	1637.49	744.966	569.885	391.853	643.398	725.41	655.086	972.555	1016.46	654.073	377.185	578.253	371.03	179.709	26.6674	121.051	63.5531	121.69	41.7429	55.8514	103.192	64.0149	63.9314	75.5257	114.711	70.5234	58.8834	63.6114	40.4811	123.635	113.094	1533.49	296.415	858.387	887.082	1890.01	689.077	540.183	244.365	355.986	555.865
	25.9722	64.1074	35.2577				25.9722	1572.42	1607.01	778.562	556.017	400.382	606.777	709.47	665.066	948.846	994.099	653.997	393.656	579.459	348.424	191.174	27.6834	123.895	67.1623	125.688	43.8286	55.7977	102.551	61.6057	64.208	77.9794	111.958	69.9874	58.6091	63.0903	41.4926	124.231	114.705	1528.93	316.171	814.626	847.342	1848.56	852.687	498.111	227.168	366.486	565.935
	26.0428	63.4673	34.136				26.0428	1491.47	1548.76	818.704	555.024	416.541	572.326	703.432	678.055	937.952	965.117	644.355	405.319	571.645	325.413	206.074	28.9337	126.377	70.3543	131.288	45.2971	55.2274	103.023	59.2709	64.2777	81.7451	113.458	69.4046	58.9646	62.8777	41.8057	122.097	115.683	1512.4	334.775	824.105	803.058	1813.79	1033.31	451.824	210.691	373.835	565.07
	26.1133	62.9972	33.3593				26.1133	1412.06	1471.49	865.834	566.822	437.762	541.039	705.841	690.734	951.496	933.914	630.768	407.934	555.759	302.766	223.57	30.4583	129.662	71.3474	139.259	44.5783	53.9074	104.681	58.0194	62.0743	85.08	117.558	69.2366	59.1017	63.152	40.5394	119.599	116.847	1497.3	352.599	860.791	752.288	1797.37	1208.16	399.287	200.394	370.593	555.608
	26.1839	62.6428	33.0245				26.1839	1349.6	1391.4	920.518	579.984	455.775	518.601	711.848	699.616	985.662	908.087	618.326	400.56	535.246	282.263	241.119	31.9909	131.048	71.3897	146.975	42.7691	51.9646	105.869	57.2526	58.5646	85.5806	117.904	70.5406	58.6994	63.6891	38.8869	119.759	120.014	1480.35	365.131	918.736	695.894	1797.83	1346.47	348.707	192.593	362.907	540.453
	26.2545	62.4956	33.0268				26.2545	1284.35	1320.44	990.899	596.283	472.475	516.6	716.175	700.786	1035.65	897.353	608.159	386.013	514.09	266.427	256.641	33.0149	130.687	70.3303	152.12	42.3931	50.944	105.472	57.5771	56.8251	85.7257	113.05	71.9314	57.5977	63.4137	37.5703	123.717	126.875	1477.02	365.342	983.272	642.417	1804.41	1441.68	307.855	186.071	355.918	525.912
	26.3251	62.4773	33.3309				26.3251	1212.71	1260.91	1075.7	615.453	485.773	546.371	718.826	689.392	1087.36	895.733	598.097	367.957	494.589	258.07	269.408	34.1303	126.753	69.1543	152.93	42.6469	51.928	103.398	60.3497	58.4217	86.3691	108.144	71.848	57.4331	62.3211	37.0389	128.65	134.81	1499.92	347.957	1037.96	586.279	1796.34	1503.06	270.984	184.002	352.067	516.627
	26.3956	62.3704	33.9363				26.3956	1143.67	1192.74	1159.48	622.574	486.854	604.56	718.52	661.039	1124.83	890.166	585.333	348.224	477.43	259.126	279.522	35.2309	117.171	69.064	152.721	43.1909	53.6949	101.835	63.1726	59.4983	87.2937	106.165	70.9611	57.5691	61.0309	37.3703	131.402	142.096	1532.25	318.368	1089.08	528.111	1776.03	1540.49	239.08	187.522	353.6	514.982
	26.4662	62.0799	34.678				26.4662	1095.19	1107.63	1224.43	607.294	469.458	681.368	710.095	622.311	1145.65	885.389	569.215	326.337	464.994	269.519	286.834	37.4171	103.841	72.4869	150.799	44.2389	55.7589	101.861	63.6069	60.2731	89.1006	104.607	69.6091	58.1086	60.8423	38.3417	132.499	150.086	1555.67	283.086	1149.67	484.355	1746.94	1554.54	217.64	185.177	356.13	522.256
	26.5368	61.768	35.2224				26.5368	1069.51	1013.48	1260.69	572.775	437.211	770.368	689.13	585.257	1140.83	900.271	551.655	301.323	461.633	286.867	290.632	41.3554	90.0251	76.5703	143.925	45.5657	56.4263	102.287	62.2709	62.4971	91.7097	104.069	68.0377	58.1703	61.104	39.4663	131.45	161.795	1566.37	246.335	1217.11	464.539	1726.05	1576.56	208.757	176.559	360.408	532.689
	26.6074	61.5046	35.5042				26.6074	1065.28	919.166	1259.21	535.752	402.451	870.272	665.507	551.687	1107.41	921.883	534.046	275.285	471.05	308.034	289.696	46.304	79.2103	77.1806	133.786	46.1394	54.856	103.563	61.5817	64.5726	94.8354	105.91	66.5943	57.3029	62.208	39.4994	129.267	178.069	1557.41	209.89	1272.38	460.917	1730.64	1621.66	203.416	171.731	365.769	541.045
	26.6779	61.1454	35.5576				26.6779	1086.21	833.119	1223.56	503.816	374.371	967.782	653.602	517.458	1054.68	954	514.878	252.691	492.723	330.322	282.566	51.176	71.2446	74.6251	122.609	45.376	51.9897	103.048	62.1189	63.712	97.6229	108.418	65.2606	57.8217	62.9291	38.6286	129.335	195.511	1535.53	178.993	1293.39	456.498	1768.24	1665	195.757	175.605	365.226	542.055
	26.7485	60.9823	35.3376				26.7485	1136.63	776.853	1171.71	476.349	355.163	1046.26	667.963	488.631	1006.37	1018.87	492.017	237.657	522.297	351.577	268.903	54.5109	65.5269	72.7657	111.473	44.1166	50.8663	101.85	61.6594	61.4263	98.272	108.602	65.1063	60.9657	63.8823	37.7851	132.178	222.177	1533.82	156.251	1270.4	443.133	1865.06	1649.27	185.891	182.986	358.498	534.622
	26.8191	61.3023	34.8665				26.8191	1237.86	750.077	1125.46	461.093	352.423	1098.37	697.291	471.782	966.359	1112.57	466.229	230.663	555.518	369.68	250.32	56.2583	60.7257	71.7291	101.093	43.2731	52.6823	100.797	60.48	59.9611	98.7829	106.856	64.6114	63.1954	63.9943	36.872	137.215	262.35	1577.04	140.562	1212.77	436.469	1973.02	1573.16	177.895	192.214	350.233	521.984
	26.8897	62.1567	34.4142				26.8897	1382.11	767.29	1099.4	456.283	367.984	1121.75	743.528	460.574	943.339	1222.77	442.15	229.07	589.138	382.514	229.99	58.7509	56.4411	70.9303	90.6503	43.1246	55.2469	100.054	59.8503	59.536	99.5771	104.459	63.472	64.136	62.6811	36.1394	142.032	307.696	1644.23	130.058	1141.94	433.839	2069.15	1458.3	172.097	201.189	349.289	505.923
	26.9602	63.2385	34.1913				26.9602	1508.89	816.186	1105.36	454.312	390.67	1106.48	807.059	451.994	942.567	1349.06	424.57	229.923	619.334	388.391	210.565	61.672	52.976	71.8434	79.6857	42.9029	56.7006	100.869	59.9897	59.9189	101.271	102.2	62.7314	63.8617	61.3817	36.872	140.822	356.214	1718	123.442	1080.72	430.674	2139.26	1332.12	163.891	212.899	358.12	483.466
	27.0308	64.3372	34.0781				27.0308	1597.96	878.978	1139.18	453.579	415.843	1053.4	871.757	449.594	958.679	1494.5	415.325	232.448	640.062	386.406	193.318	63.5063	50.0126	75.5931	70.7817	44.0251	57.4537	103.256	59.3131	61.7417	104.294	101.537	62.6823	63.032	60.8537	39.328	134.446	409.536	1783.26	118.187	1036.27	431.65	2201.54	1205.16	160.145	222.322	370.763	451.498
	27.1014	65.5363	34.0966				27.1014	1639.64	946.611	1191.36	451.635	442.253	984.159	925.843	458.577	983.897	1663.11	412.062	237.872	645.481	376.69	178.194	64.3509	48.0731	79.1166	65.9703	46.0171	56.7966	105.019	57.3771	62.7029	107.482	105.782	62.2011	63.8126	60.1726	40.8263	131.177	470.614	1838.18	112.502	1009.79	445.179	2238.43	1104.67	162.174	231.269	389.899	414.789
	27.172	66.8307	34.2896				27.172	1626.02	1010.04	1247.7	451.446	475.37	919.717	965.673	477.559	1003.49	1846.4	410.754	247.679	633.794	361.543	164.654	63.3509	47.2457	78.7577	65.048	47.2971	56.0606	102.925	56.3783	61.5074	110.799	112.441	61.7029	67.4194	59.6103	40.2674	130.762	526.954	1873.45	106.917	1003.77	476.35	2262.12	1052.31	164.426	243.947	410.159	381.214
	27.2426	68.0766	34.4151				27.2426	1565.35	1083.33	1312.58	457.583	515.479	861.846	983.391	503.275	1010.66	2012.44	410.075	261.329	606.688	344.905	152.683	59.9703	48.4926	75.3303	66.5966	47.1726	55.6103	99.9486	56.0491	59.4651	111.771	115.621	62.4057	72.4663	58.8046	37.8903	128.663	574.069	1894.8	102.799	1016.93	520.25	2298.18	1030.22	162.041	256.138	419.641	357.594
	27.3131	68.9951	34.2251				27.3131	1476.65	1166.67	1397.09	471.358	558.543	805.984	975.792	531.569	1009.39	2108.69	412.697	276.814	565.368	330.613	142.83	54.2971	49.6857	73.4126	69.8697	47.0869	55.4046	99.776	55.0651	58.0766	109.735	114.098	63.5691	75.144	58.632	35.9451	127.615	606.665	1926.91	101.098	1038.34	580.629	2339.87	1008.24	156.15	260.073	414.605	340.357
	27.3837	69.7442	33.7807				27.3837	1371.88	1264.47	1511.95	490.438	604.037	751.111	942.699	562.013	995.639	2135.79	422.675	292.498	511.118	319.487	134.973	48.7246	50.3783	74.7314	69.7509	48.1474	54.8617	100.405	53.2869	57.44	106.296	109.183	63.4811	74.5634	58.6171	35.6389	132.261	621.333	1979.16	100.155	1067.52	658.795	2387.05	991.928	152.901	252.553	406.834	325.751
	27.4543	70.2806	33.2185				27.4543	1258.42	1379.29	1654.5	506.823	642.898	701.054	898.536	592.614	977.45	2099	439.589	308.387	448.442	309.061	127.841	44.1989	50.6309	76.1931	66.7006	48.7749	55.2274	101.033	52.9989	57.744	102.763	105.03	62.232	73.1337	58.4411	35.9154	138.245	617.101	2041.13	98.9966	1090.12	734.682	2423.19	986.979	154.183	240.543	401.162	313.701
	27.5249	70.3057	32.5569				27.5249	1147.85	1491.16	1790.89	512.505	668.835	657.467	857.531	608.298	972.709	2013.55	459.783	325.419	386.59	297.168	120.079	40.1463	51.48	76.2069	65.3451	49.7749	57.0617	100.495	52.7657	57.2869	100.546	103.914	62.2789	71.9714	58.2137	35.9234	141.379	597.237	2085.47	97.0034	1104.4	798.294	2411.73	985.622	155.976	233.515	399.469	307.464
	27.5954	69.9129	31.7747				27.5954	1064	1583.17	1910.9	504.066	672.739	624.761	816.144	606.694	992.497	1908.84	482.139	343.514	334.194	283.813	111.936	37.1566	53.3897	75.6926	65.9486	51.9006	60.4137	99.984	52.072	57.3143	100.011	105.167	61.816	71.336	57.6754	35.7737	142.47	574.029	2093.13	95.4434	1120.17	848.545	2355.62	984.573	154.03	226.917	398.669	300.968
	27.666	69.388	30.9367				27.666	1030.41	1641.76	2014.04	478.546	650.544	606.624	781.335	597.682	1026.44	1811.5	510.113	360.021	293.262	271.359	104.882	36.224	54.1611	74.5394	66.9783	53.5623	62.6857	98.4823	50.5543	60.0011	101.554	106.878	61.5097	71.5726	56.5097	35.4834	139.837	553.071	2065.89	92.9303	1142.13	888.232	2275.51	987.464	152.285	214.586	400.601	291.145
	27.7366	68.9146	30.1838				27.7366	1037.74	1679.76	2107.01	445.189	613.026	611.867	754.075	590.354	1071.26	1720.68	547.989	371.287	259.381	262.098	99.5943	36.48	53.9109	73.9714	69.2891	53.3463	62.9554	96.04	49.0994	63.288	105.472	107.913	62.792	73.3669	55.8971	34.4811	135.859	534.759	1999.52	92.8286	1173.15	906.634	2184.54	996.819	154.169	205.122	406.363	279.035
	27.8072	68.386	29.4702				27.8072	1075.57	1715.81	2203.14	414.15	567.793	634.161	733.688	586.934	1123.88	1625.13	595.475	374.409	227.897	255.765	95.2034	36.1131	55.2594	72.5417	72.736	52.2366	60.4663	94.0823	47.9623	62.9771	108.07	109.851	64.5269	76.504	56.3783	33.1029	132.961	514.984	1902.35	98.0069	1203.65	889.538	2112.99	996.541	156.584	199.467	399.641	268.371
	27.8777	67.5911	28.8694				27.8777	1118.04	1715.08	2307.22	383.507	517.441	672.019	713.085	590.526	1183.32	1519.88	646.77	368.803	199.235	250.982	90.8743	34.9143	60.2491	70.1291	74.5451	52.2423	57.8971	96.0103	47.9817	60.3737	108.192	107.655	65.8377	79.3737	57.6251	31.9383	134.033	492.93	1808.35	105.641	1230.06	840.37	2081.57	964.047	159.319	190.125	379.864	260.13
	27.9483	66.4687	28.4718				27.9483	1153.08	1662.92	2397.8	360.367	471.64	718.376	686.36	593.675	1242.48	1393.4	695.058	355.4	177.239	247.521	86.704	34.0994	67.8423	69.8023	73.6789	52.8491	57.3771	99.0651	50.2571	58.3794	108.816	102.111	66.3234	79.168	58.368	31.6137	135.079	465.725	1732.72	115.968	1246.68	783.845	2073.16	899.651	163.374	178.367	365.895	255.473
	28.0189	65.086	28.2925				28.0189	1189.03	1583.81	2445.77	349.194	436.714	767.003	660.621	594.909	1298.54	1235.19	736.083	336.207	163.835	247.933	83.3029	34.0537	74.592	71.2651	71.0697	53.0777	57.6091	100.519	52.9531	58.488	109.826	97.0731	67.7371	76.2846	57.5291	31.6846	133.376	432.419	1667.69	127.218	1250.84	748.125	2062.58	806.202	165.231	173.493	361.894	255.107
	28.0895	63.4559	28.4125				28.0895	1226.53	1493.76	2435.09	347.738	408.374	802.406	637.879	595.961	1347.13	1056.3	768.679	313.897	155.936	256.942	80.7817	34.2846	79.9966	72.9714	71.0309	53.5257	58.9143	101.312	53.144	59.0994	110.761	94.5726	68.7669	74.3646	55.4686	31.5954	129.863	399.341	1599.84	139.85	1249.05	738.667	2033.83	699.551	164.637	174.296	363.678	257.394
	28.16	61.6771	28.9278				28.1601	1265.87	1401.16	2371.17	348.808	379.521	817.367	606.734	597.342	1408.36	874.85	792.137	291.389	148.569	279.177	78.0434	35.2926	84.4057	75.6263	71.8229	54.5394	60.2617	102.944	50.7246	60.2697	112.301	94.5703	66.8286	75.4651	52.9394	31.1531	129.278	362.966	1527.35	151.885	1258.31	750.501	1989.81	593.074	167.042	175.119	366.647	255.418
	28.2306	60.0693	29.6913				28.2306	1303.6	1318.72	2264.07	352.981	349.167	808.391	566.904	603.535	1484.66	728.674	805.664	271.11	139.903	316.319	73.8926	37.0411	87.32	78.6206	71.0571	55.5554	59.7211	104.621	48.424	61.464	115.998	95.9451	63.4411	77.4937	51.7691	30.696	128.455	325.144	1451.1	161.954	1274.52	781.346	1940.48	504.911	174.37	170.611	378.098	255.821
	28.3012	58.8711	30.5791				28.3012	1338.65	1249.22	2125.1	370.727	329.103	782.328	524.68	620.779	1560.12	633.064	809.99	254.449	132.271	365.137	68.5303	38.0526	87.2594	79.448	70.088	55.8137	58.4446	104.65	47.0914	62.3714	119.865	99.1177	62.1051	77.9371	52.088	30.3954	125.898	292.986	1371.42	170.584	1279.73	836.579	1909.09	441.867	181.794	168.504	389.235	259.861
	28.3718	57.8673	31.4152				28.3718	1368.81	1194.51	1970.65	399.318	321.298	737.638	490.342	648.119	1624.65	572.086	807.473	241.976	129.314	419.973	63.3966	38.7337	84.0891	77.9897	71.7611	55.7623	57.4766	103.635	47.3257	62.0617	121.129	101.657	64.1989	78.568	53.2674	30.0937	123.313	263.576	1290.63	178.784	1269.69	878.863	1908.78	388.933	183.042	167.546	392.512	266.83
	28.4424	57.0894	32.2028				28.4424	1389.21	1160.54	1818.82	439.363	322.064	683.824	466.366	685.744	1679.38	531.582	799.928	233.433	131.709	477.551	59.648	38.8549	80.3337	75.856	76.3394	56.6229	57.4823	105.696	46.9154	60.6034	119.485	100.367	68.6	79.2823	53.872	29.8743	124.051	234.371	1206.17	182.867	1248.04	899.73	1946.62	344.325	183.115	165.622	383.547	277.654
	28.5129	56.7076	32.7608				28.5129	1400.96	1148.17	1697.93	491.741	329.683	641.162	452.321	726.289	1726.14	497.265	787.467	228.334	136.466	538.67	56.76	37.6411	76.0583	74.8606	80.2823	58.2126	58.2834	109.445	46.0651	58.7029	116.374	95.5486	71.7726	78.6857	53.0571	30.6229	127.871	209.094	1130.25	182.958	1224.7	904.767	2000.03	321.626	186.975	161.419	369.33	287.591
	28.5835	56.6377	33.0723				28.5835	1397.05	1159.94	1611.81	544.661	339.745	621.835	452.088	755.502	1758.12	463.27	770.211	226.522	139.813	604.406	53.1634	36.1451	71.3966	75.0914	83.0606	58.9234	59.12	109.606	46.2229	59.9291	113.175	92.2423	72.9657	77.2674	51.8549	32.464	131.979	192.647	1056.54	178.995	1215.19	900.449	2036.67	314.578	188.561	158	361.033	298.103
	28.6541	56.6311	33.1172				28.6541	1377.95	1190.96	1550.97	587.549	350.032	620.691	464.992	761.354	1775.94	424.173	750.667	227.911	140.515	670.706	48.264	36.1394	67.9543	76.1177	86.8491	59.2354	60.0914	106.797	47.8183	62	110.229	92.8069	73.128	76.352	50.9029	34.232	134.618	183.221	986.874	174.991	1216.2	882.739	2034.29	312.367	190.408	162.091	361.425	302.927
	28.7247	56.4153	32.8981				28.7247	1342.41	1227.8	1521.11	615.131	355.232	613.886	487.088	745.752	1782.99	379.434	732.363	232.157	140.297	728.526	43.4183	38.0126	65.1143	79.7817	92.7577	59.6389	61.0674	105.401	48.4469	62.64	108.891	93.3429	72.696	76.7737	49.9806	36.0594	133.989	173.973	927.61	176.291	1228.99	835.991	1986.54	316.267	201.083	169.006	367.429	297.935
	28.7952	55.962	32.3426				28.7952	1291.52	1263.56	1509.96	627.32	354.05	598.147	510.048	719.027	1787.12	334.453	717.165	238.863	140.763	769.874	40.0834	41.3657	61.0731	84.4491	100.046	60.6171	60.2526	106.991	47.3771	64.6137	110.571	93.9063	72.0686	77.5006	48.8629	37.6766	131.43	165.319	876.013	183.907	1270.34	759.264	1898.5	329.065	218.501	170.134	370.729	288.672
	28.8658	55.5871	31.605				28.8658	1239.55	1298.1	1519.89	632.391	359.061	577.449	531.803	691.992	1803.73	295.189	703.391	249.499	142.178	793.234	38.1931	44.4377	57.4069	86.0469	107.627	60.8194	58.9337	109.802	45.5486	66.5166	114.791	95.6994	70.9509	79.5143	47.92	38.7337	130.006	159.886	826.459	195.683	1320.04	675.865	1778.79	361.794	234.161	170.174	371.353	276.992
	28.9364	55.4299	30.8243				28.9364	1203.83	1325.46	1549	638.061	378.186	551.762	556.561	664.504	1833.54	261.773	687.277	266.789	143.894	802.498	35.992	45.7589	56.8011	83.4743	114.719	59.5909	57.5943	113.237	45.0537	65.4857	119.374	97.4274	72.4309	82.4903	48.0354	39.7257	131.786	157.305	783.091	212.031	1356.76	588.685	1661.56	411.297	245.983	175.783	366.455	267.901
	29.007	55.596	30.0659				29.007	1176.99	1340.55	1593.37	644.261	404.861	517.914	585.37	638.89	1904	237.573	665.707	291.718	146.574	802.449	32.9189	44.8034	58.0251	79.8011	119.848	57.648	57.3246	116.785	45.9383	62.6309	119.969	97.1966	75.8526	83.6137	48.2069	41.8743	135.115	156.454	750.432	232.938	1381.18	503.911	1581.4	457.965	261.207	180.574	354.273	268.189
	29.0775	56.0843	29.3923				29.0775	1147.19	1340.01	1672.24	658.942	444.074	477.942	616.629	619.477	2010.47	226.897	638.518	322.4	151.798	795.777	30.3611	43.1817	59.792	78.8069	119	56.1794	57.5874	118.591	49.1474	61.5851	115.539	95.6263	77.9326	81.9189	47.792	45.0389	136.129	158.386	725.205	258.272	1386.19	432.231	1507.41	499.031	285.232	184.03	343.944	272.07
	29.1481	56.6161	28.9737				29.1481	1116.02	1331.71	1764.92	687.422	502.067	445.608	649.418	603.429	2109.49	221.733	607.446	354.682	160.489	784.923	30.128	41.9406	60.0194	79.184	113.766	54.0743	58.5943	116.667	51.4389	61.3954	111.219	92.944	79.0217	78.0446	47.2537	48.4114	139.095	160.471	706.514	283.338	1368.85	374.046	1406.2	529.845	312.567	192.835	342.502	276.35
	29.2187	56.9685	28.8206				29.2187	1078.08	1324.17	1852.32	717.986	563.834	424.571	679.627	580.881	2194.23	214.191	574.136	384.517	171.609	773.968	32.5497	40.2377	58.3874	80.648	107.582	51.7429	60.8274	113.371	50.7269	61.2811	111.554	92.6823	78.5783	74.4994	46.8811	51.344	146.122	162.738	682.831	305.44	1338.6	327.362	1284.63	552.517	340.809	204.192	342.478	277.373
	29.2893	56.9744	28.8257				29.2893	1028.46	1311.2	1913.1	746.144	614.082	407.245	697.969	554.291	2249.38	203.847	539.672	408.914	183.039	767.991	36.0869	39.1006	55.7543	83.2229	101.707	50.5897	60.7897	112.56	48.1646	61.7669	114.607	93.0823	78.4251	74.8251	46.7977	53.7463	154.552	161.074	654.927	319.307	1307.92	291.192	1173.86	571.337	374.841	214.184	342.568	271.773
	29.3599	56.7833	28.9833				29.3599	970.662	1284.29	1938.52	775.686	650.91	383.696	705.503	535.157	2301.9	193.829	504.913	425.887	192.832	770.438	38.808	39.4171	53.8834	86.6594	95.0674	51.728	58.84	114.634	46.5326	62.3531	116.583	94.624	80.2697	77.3657	47.8331	55.6423	161.291	157.227	630.005	319.486	1286.43	273.002	1079.19	589.738	416.102	217.825	343.821	263.808
	29.4304	56.2203	29.3841				29.4304	903.585	1241.18	1924.47	821.907	682.776	351.951	702.457	524.768	2323.99	184.697	470.923	434.355	199.726	781.608	39.8686	40.2469	53.8823	87.6297	88.632	53.3383	56.2503	115.635	47.6286	62.6137	117.994	98.4	82.848	79.752	49.6229	56.872	169.281	150.835	601.245	306.768	1264.16	269.409	995.917	607.024	452.256	223.2	343.879	258.755
	29.501	55.3445	29.9699				29.501	831.702	1191.6	1893.67	890.186	712.379	322.84	695.326	519.304	2316.89	178.802	439.741	433.826	203.237	799.697	39.5623	41.5966	55.1463	84.8526	83.7897	53.056	54.2297	113.103	48.7406	62.9177	119.568	100.517	84.5691	80.4171	50.6731	57.5851	177.175	144.581	565.57	282.944	1237.42	267.938	928.807	616.797	470.792	227.115	335.431	261.85
	29.5716	54.2391	30.62				29.5716	762.655	1135.89	1858.11	968.963	740.48	296.577	690.477	518.72	2283.25	180.712	414.648	424.694	202.965	820.48	38.392	42.1634	57.0149	82.2011	80.9417	52.2034	53.8571	108.269	49.5211	62.1211	119.807	98.92	85.5017	79.2377	50.4617	56.9474	186.19	140.977	526.873	254.353	1208.6	262.714	876.865	613.88	473.728	224.585	321.398	270.962
	29.6422	52.8835	31.1056				29.6422	691.662	1076.21	1803.74	1046.37	774.309	277.971	694.05	521.967	2210.58	187.909	398.309	408.512	198.094	835.954	36.7806	42.0114	59.7737	82.056	78.496	51.4971	53.9863	106.75	51.2309	60.5234	117.803	97.1589	86.176	77.5726	49.9531	54.8834	194.754	140.975	489.416	225.543	1176.95	255.846	832.294	591.894	460.945	221.039	307.189	282.502
	29.7127	51.4971	31.2212				29.7127	619.618	1010.57	1725.79	1128.75	817.392	267.881	703.651	523.674	2130.99	194.719	390.379	387.326	188.943	835.213	34.9474	41.7406	63.5509	82.6069	74.9269	51.2046	54.2411	107.837	53.4869	59.5863	114.93	95.3543	88.6663	74.7669	48.7966	51.9246	199.441	142.557	463.296	197.005	1139.46	250.088	791.253	558.256	434.792	227.514	296.131	295.472
	29.7833	50.0595	31.1131				29.7833	546.219	951.321	1628.38	1204.18	856.37	262.519	714.936	518.954	2029.61	195.064	387.741	362.847	176.791	810.565	33.0183	41.3806	67.184	83.3326	74.376	51.8034	55.1166	108.021	54.8651	60.1314	113.682	94.1874	92.9086	72.2	46.3657	49.3509	200.718	140.539	466.643	169.914	1103.67	243.755	753.514	524.854	403.919	236.674	289.71	313.631
	29.8539	48.5984	30.8695				29.8539	489.206	896.383	1540.28	1265.53	893.374	253.609	723.227	507.238	1912.17	192.309	387.351	336.272	163.622	762.624	31.1897	41.1806	70.1029	85.8869	77.168	53.8023	55.5291	107.817	54.9223	63.456	113.49	94.656	95.8949	71.0549	44.1097	46.6994	199.442	136.245	497.609	147.801	1071.42	234.475	708.97	491.093	371.63	240.501	288.673	330.433
	29.9245	47.3556	30.5712				29.9245	446.435	847.869	1516.85	1308.55	926.807	246.095	724.778	492.671	1777.52	191.738	388.703	309.465	150.577	699.035	29.2983	42.9223	73.1989	90.4709	80.8389	55.472	54.8846	108.849	52.6549	69.5486	114.537	95.9863	95.7669	70.9086	43.4206	43.4823	196.382	133.885	539.557	131.61	1057.75	229.03	656.254	459.214	341.797	236.822	288.211	346.809
	29.995	46.4321	30.0499				29.995	415.773	802.519	1540.58	1331.99	955.72	244.849	718.4	478.8	1632.23	193.582	392.434	284.473	138.594	628.12	27.1234	44.408	77.8297	92.0571	87.0023	55.2503	54.4137	108.695	49.3703	74.5817	117.887	100.149	95.0926	72.6194	43.6617	39.9794	192.43	130.696	575.456	119.805	1075.14	234.109	606.054	439.703	312.976	237.259	287.015	362.329
	30.0656	45.6799	29.2696				30.0656	406.199	763.785	1583.86	1327.38	973.585	247.73	702.544	461.981	1492.43	196.021	399.017	262.424	128.733	554.499	25.1326	44.9577	85.1966	87.2926	95.1737	54.2229	54.6091	107.456	46.9737	75.5509	120.891	103.611	96.92	75.9429	44.1646	36.88	198.272	125.719	600.359	110.787	1109.81	236.482	565.917	432.743	283.819	242.919	278.318	380.001
	30.1362	45.0678	28.4002				30.1362	416.849	736.23	1643.76	1292.83	976.75	250.425	672.182	445.177	1379.6	205.714	407.967	243.193	120.946	480.853	23.896	45.4469	92.6606	81.0789	101.221	53.4663	55.1874	107.693	45.6994	73.2743	121.52	105.593	101.806	78.16	44.3771	35.1886	212.47	121.835	623.714	103.575	1134.33	237.366	542.775	423.275	265.769	245.417	264.307	399.914
	30.2068	44.4843	27.6941				30.2068	433.925	712.423	1706.87	1244.47	974.898	256.6	629.704	427.091	1285.45	225.197	419.363	226.542	114.567	411.123	23.2469	45.8949	100.721	78.7109	100.363	53.6709	57.264	110.457	45.432	70.4846	119.805	106.434	105.429	77.7817	43.9017	35.3291	229.181	121.235	641.194	96.9211	1138.39	245.366	536.979	410.733	256.792	245.925	251.305	411.707
	30.2773	43.7953	27.1517				30.2773	448.085	688.987	1751.49	1183.9	965.933	268.669	590.95	404.403	1200.83	246.189	433.84	212.431	109.062	350.581	22.8023	45.4046	108.352	80.8949	93.8891	53.4777	60.2857	111.853	45.744	69.3474	117.448	107.121	108.048	75.5086	43.5909	36.9371	244.432	123.689	650.713	91.5817	1121.13	261.128	539.871	403.362	249.71	249.027	244.336	413.365
	30.3479	42.9105	26.9052				30.3479	459.672	661.293	1760.61	1107.53	940.245	283.472	560.537	370.438	1123.89	260.842	452.495	200.743	104.401	302.805	22.7006	45.2183	115.593	83.7611	86.264	52.8251	63.7874	111.154	45.8057	71.1177	116.363	109.049	110.314	73.024	43.5817	38.472	260.029	126.963	656.482	88.9749	1096.21	270.605	558.729	392.142	240.507	257.897	243.707	412.706
	30.4185	41.8589	27.0115				30.4185	474.157	625.674	1742.62	1020.32	897.634	298.554	535.368	325.593	1061.71	268.753	475.902	190.771	100.991	267.802	22.6377	45.9143	122.663	85.1371	80.4914	53.3794	65.4994	110.041	44.8743	76.4331	114.323	111.729	112.903	72.7566	44.0046	38.3749	277.496	128.323	654.232	88.8777	1069.74	272.411	592.417	372.67	231.933	263.76	244.962	408.777
	30.4891	40.8702	27.4356				30.4891	489.455	591.55	1685.97	928.545	843.088	308.191	524.553	283.888	1008.85	277.082	504.243	182.215	99.1017	243.6	22.3669	47.1794	131.008	86.1406	76.8251	54.3303	64.3451	108.369	44.1086	83.4331	113.103	116.262	115.33	73.224	45.0297	36.7909	291.181	127.153	653.018	88.08	1042.66	279.542	650.529	347.999	232.294	264.098	246.406	395.741
	30.5597	39.9561	27.9751				30.5597	502.631	561.144	1580.58	837.405	782.262	315.403	520.167	254.024	949.374	286.655	536.125	174.922	98.224	227.785	21.8789	48.1703	144.695	86.8217	75.8537	53.6149	61.6583	105.087	43.9417	89.9143	115.718	123.082	117.85	75.088	46.7497	35.4789	297.855	122.371	658.297	87.2823	1021.24	297.154	725.88	322.648	237.701	260.883	249.403	374.999
	30.6302	39.2066	28.4098				30.6302	514.701	535.821	1449.55	753.096	720.689	331.462	519.561	236.454	889.153	298.536	567.482	168.664	97.8446	218.047	21.6263	47.7131	163.723	85.1417	76.7989	51.9531	59.8834	100.166	44.4103	92.224	120.205	130.239	122.134	76.7577	47.6777	35.2183	296.231	115.642	676.391	85.1817	1000.96	320.019	820.247	295.328	239.018	258.81	248.763	352.488
	30.7008	38.6901	28.5639				30.7008	522.254	519.854	1329.94	676.114	657.878	358.256	529.048	228.931	839.11	314.707	592.586	163.446	98.9406	211.867	21.4709	47.0023	182.497	82.7211	77.1257	49.8617	59.152	97.448	44.5943	92.0149	120.591	132.998	127.442	76.9246	47.1749	35.3303	286.906	112.519	705.611	80.2	993.49	336.394	935.051	268.371	235.647	256.985	240.632	330.567
	30.7714	38.4594	28.4909				30.7714	517.931	516.136	1254.99	605.304	592.305	392.181	540.263	227.243	800.629	328.08	607.169	159.506	103.381	207.226	21.2663	46.9886	199.544	80.9634	74.728	48.1657	59.4103	98.5829	45.2331	93.9589	117.258	130.321	133.406	75.632	46.2423	36.2469	272.243	114.267	741.696	74.8206	1002.3	344.331	1051.29	250.72	234.704	254.56	227.68	309.89
	30.842	38.4843	28.3843				30.842	492.456	529.137	1235.52	541.223	530.223	427.352	548.399	223.403	765.808	330.769	610.622	156.702	112.755	203.987	21.3463	46.8583	216.29	78.6229	70.1211	47.7909	61.3714	100.781	46.6663	99.1829	113.727	124.707	140.421	73.5497	45.4206	38.0229	251.723	116.215	780.074	72.8057	1028.59	336.925	1156.73	241.258	231.218	262.55	218.967	295.448
	30.9125	38.5733	28.3536				30.9125	448.225	563.957	1224.74	485.937	475.504	459.993	549.011	214.341	732.61	320.872	604.914	154.934	127.425	203.477	21.7509	46.9406	228.703	77.872	67.2354	48.4469	65.88	100.966	48.0549	104.118	113.187	118.213	147.541	71.336	44.7291	39.2469	222.814	116.877	820.672	73.6663	1069.23	317.607	1233.02	230.317	228.305	274.665	218.946	286.529
	30.9831	38.6724	28.3714				30.9831	405.037	615.394	1195.57	436.29	426.071	485.441	540.56	202.646	703.682	307.022	592.737	154.64	146.555	206.497	21.9257	48.1463	235.994	80.9714	67.4571	50.2629	69.1691	100.729	47.0834	108.722	115.285	111.587	150.915	69.6286	44.2137	38.9326	194.789	117.75	862.864	74.6331	1123.2	290.259	1292.39	217.155	225.079	279.247	223.223	282.961
	31.0537	38.6476	28.2322				31.0537	371.795	686.439	1132.3	391.608	381.762	501.809	520.505	192.727	666.704	296.387	576.448	156.103	169.101	212.469	21.3771	50.52	238.178	85.8514	68.9474	52.88	70.8503	101.462	44.8663	113.959	119.51	106.001	150.985	68.9074	44.2137	37.5177	172.995	116.891	899.848	74.4469	1195.53	262.258	1336.19	207.205	224.897	273.145	228.776	279.584
	31.1243	38.5055	27.8738				31.1243	346.906	769.067	1045.36	361.378	349.207	511.922	492.425	182.065	619.515	287.494	557.542	159.119	193.01	220.653	20.5737	53.4103	235.937	87.888	69.8743	53.9109	70.4811	100.729	43.48	118.048	125.696	101.878	149.022	69.8697	45.7257	36.712	156.481	112.639	917.923	73.0903	1278.05	243.442	1364.99	205.008	224.717	268.514	230.282	277.394
	31.1948	38.2698	27.3759				31.1948	333.997	853.559	946.186	346.496	329.418	507.801	463.89	173.577	569.029	277.97	537.616	163.192	215.023	231.709	20.0777	55.4869	233.762	84.4686	71.4217	52.6457	68.2823	99.8651	44.2137	119.45	127.763	98.3417	144.97	71.4857	46.9714	36.184	145.248	110.819	905.229	72.1051	1347.63	231.305	1388.35	198.418	227.81	270.093	223.499	282.955
	31.2654	38.0844	26.7504				31.2654	334.345	939.926	850.735	342.709	317.894	484.366	446.018	170.461	536.418	268.711	518.835	167.834	231.591	246.522	20.2606	55.7463	232.305	80.7577	74.3509	51.6171	67.4503	100.2	45.4389	117.739	125.529	93.1691	140.791	72.8126	46.384	35.4354	141.549	111.971	867.328	71.6731	1385.16	217.978	1412.9	188.761	234.169	271.421	213.926	298.448
	31.336	37.977	26.0478				31.336	341.083	1027.99	767.807	349.514	319.153	448.421	441.954	172.146	523.57	264.491	504.07	172.394	240.442	263.511	21.0229	55.032	228.678	79.1703	78.6274	50.8846	67.4114	101.553	47.056	114.395	120.979	88.3646	135.211	71.8777	44.7166	34.688	142.327	111.907	821.568	70.3486	1385.69	206.125	1422.73	180.968	244.243	271.546	204.802	323.175
	31.4066	37.7871	25.2862				31.4066	341.962	1100.52	696.851	368.127	328.114	411.042	451.874	172.971	525.826	261.904	494.775	175.99	240.366	278.825	21.8103	54.256	222.029	79.3257	82.1726	50.1737	68.4457	101.675	48.6606	109.855	118.245	85.896	127.006	69.3771	43.0823	34.9509	143.545	111.449	775.504	68.272	1353.17	200.345	1401.28	177.426	259.247	273.929	199.055	355.129
	31.4772	37.5564	24.5468				31.4771	331.089	1146.55	640.623	392.971	333.217	381.35	481.437	171.08	543.91	250.054	490.475	178.307	231.578	289.83	22.0823	52.9291	213.889	80.8629	84.3874	50.2	69.5006	101.071	49.8846	105.005	117.753	84.5143	117.538	66.3097	42.7063	35.3086	142.024	112.589	734.793	67.784	1300.59	198.613	1353.05	177.454	279.441	282.646	199.243	391.278
	31.5477	37.3492	23.8093				31.5477	319.697	1169.19	602.72	415.661	326.848	352.885	510.635	172.357	575.531	230.578	489.687	179.758	215.049	297.264	22.0503	53.1406	205.654	83.3371	86.4914	50.0766	69.8046	101.77	50.0926	100.539	118.919	82.8366	109.496	64.3886	43.2777	35.0903	139.167	112.575	689.725	69.9966	1247.13	196.409	1323.73	174.067	305.506	292.794	200.585	421.373
	31.6183	37.0749	23.1891				31.6183	310.103	1176.28	579.736	431.465	312.291	327.757	532.322	180.088	613.595	215.403	491.585	181.175	192.881	302.665	22.2869	54.728	196.218	84.9669	90.5691	49.688	68.6251	103.32	49.5589	97.5726	121.542	81.8331	102.645	64.3817	44.0114	34.4834	136.475	110.518	640.311	73.5154	1199.52	192.792	1305.78	171.709	328.305	294.111	201.773	442.595
	31.6889	36.7458	22.7034				31.6889	304.713	1170.49	558.734	452.779	305.258	307.425	545.168	193.47	648.135	207.952	495.321	184.309	167.951	306.469	22.7806	55.8023	187.017	83.6194	96.456	49.5657	67.7714	103.945	48.2229	94.3074	125.11	83.0834	97.824	65.3531	45.088	33.1131	133.314	107.938	590.975	76.2069	1161.32	189.167	1291.11	173.585	339.907	288.176	203.496	456.318
	31.7595	36.3414	22.2324				31.7595	307.262	1152.11	539.049	476.518	302.886	292.649	548.795	210.953	682.931	203.64	499.961	191.672	143.52	308.359	23.0503	55.9291	181.431	81.6229	103.047	48.6594	67.2411	103.152	46.7086	89.5291	127.738	84.2377	96.9749	66.2869	46.4743	32.1234	130.901	106.363	544.325	77.3029	1117.93	185.459	1283.19	173.443	337.607	280.595	205.701	460.515
	31.83	35.8721	21.726				31.83	318.215	1123.04	530.798	494.136	300.191	285.207	538.288	231.138	718.344	201.319	505.098	204.959	122.293	309.583	22.7074	55.9234	179.621	80.7349	106.853	47.6457	67.1097	104.339	46.4423	83.1109	126.938	82.7977	96.5406	67.4926	47.4983	31.9783	129.248	106.521	500.67	76.4126	1066.16	180.811	1281.35	171.552	325.047	273.248	205.601	456.151
	31.9006	35.4406	21.3489				31.9006	329.262	1086.62	535.873	508.283	301.423	288.08	514.718	250.37	755.846	204.176	511.799	224.721	105.282	312.227	22.1143	58.2503	178.961	80.8206	104.929	46.4914	65.1817	106.224	48.2571	76.7097	122.15	79.4743	94.7954	67.4617	47.5314	33.5554	132.031	106.248	458.729	74.6331	1014.14	178.719	1280.47	168.255	312.586	266.88	202.945	439.975
	31.9712	35.0498	21.1575				31.9712	334.346	1038.19	555.541	523.816	310.535	297.798	489.966	263.841	790.981	210.142	521.363	249.518	91.8789	317.438	21.9714	61.3211	178.763	80.9394	97.616	46.3337	63.6286	105.211	50.1634	72.7349	117.782	77.456	91.4149	65.2434	46.8846	35.8846	134.845	106.176	413.719	72.7554	956.92	179.536	1261.59	167.923	299.755	264.814	201.673	418.045
	32.0418	34.6351	21.1768				32.0418	329.993	978.474	588.093	531.91	320.632	302.578	471.208	266.617	831.522	210.521	533.118	276.999	81.7349	323.481	22.5463	62.9291	180.138	81.0491	89.8389	47.8343	63.8091	101.32	51.0046	72.2206	116.145	77.2731	88.3714	63.7234	45.2514	37.4891	132.976	108.022	372.695	73.5691	895.848	179.373	1230.71	169.342	277.426	268.337	202.453	392.621
	32.1123	34.0685	21.3497				32.1123	326.936	902.099	627.778	524.205	325.819	305.281	457.049	262.311	878.686	203.629	542.781	304.849	74.8834	326.673	23.5269	62.9291	181.08	84.3817	84.032	49.8914	65.9143	99.2583	50.4137	74.4629	116.906	77.808	86.3817	63.7771	43.6103	37.1383	129.072	112.253	340.333	75.4091	835.395	178.239	1177.26	171.394	253.163	270.848	205.864	364.751
	32.1829	33.4293	21.7482				32.1829	330.621	813.025	669.049	512.767	324.758	309.437	444.423	253.718	925.471	196.281	545.631	330.369	71.3257	323.593	24.4103	63.656	179.44	89.1737	80.1589	51.2446	67.3611	99.0617	50.0766	77.5509	118.502	77.8891	85.1337	64.7097	42.9303	35.6423	127.277	117.885	312.763	75.8331	787.818	179.441	1113.1	174.911	243.845	267.982	210.787	335.685
	32.2535	32.6989	22.2168				32.2535	339.009	725.235	705.493	502.413	322.978	315.099	433.054	240.637	961.288	191.113	540.833	350.255	69.928	313.061	25.1314	66.4103	175.621	92.6366	77.2594	51.1371	66.4971	97.7429	49.584	78.3943	120.347	77.9371	85.2469	66.4011	42.4034	35.0594	125.669	120.714	289.193	76.4263	754.49	182.673	1049.19	178.262	239.561	263.435	214.894	305.946
	32.3241	31.9416	22.7076				32.3241	355.648	650.41	733.006	496.934	323.449	320.088	419.718	224.578	980.775	188.989	532.951	360.617	68.9246	295.662	25.9406	68.0549	171.173	93.6434	78.8537	49.0103	65.4971	94.2583	48.3394	75.1577	123.961	77.5063	85.9497	69.4617	43.1383	35.1509	124.435	119.859	267.501	76.064	726.033	184.216	1004.59	179.336	230.659	260.736	215.343	282.338
	32.3946	31.2432	23.2942				32.3946	378.443	591.081	760.114	497.93	326.579	325.663	400.992	208.509	992.354	192.854	527.251	358.795	67.5771	272.738	27.0251	66.5851	163.426	93.64	80.6103	46.68	66.4846	92.1417	47.1189	69.5131	126.109	75.8366	85.5097	72.1794	44.0846	35.2777	126.457	118.142	247.822	74.3006	700.241	189.186	968.814	176.729	223.131	253.243	211.608	268.291
	32.4652	30.6557	23.8015				32.4652	393.521	546.647	788.286	510.522	336.61	333.578	377.577	193.935	1000.98	201.778	524.241	345.139	66.52	245.432	27.8114	63.9931	153.67	95.2229	78.528	45.3337	67.7131	92.8606	46.5303	65.9234	124.128	73.1909	83.6674	72.3669	44.8811	35.6777	129.983	116.366	234.747	72.4137	674.19	198.893	929.05	174.775	221.415	242.581	207.351	262.048
	32.5358	30.2574	24.1362				32.5358	389.649	516.227	815.339	535.594	354.833	341.099	355.563	180.597	1010.73	208.256	519.6	324.275	66.568	215.535	27.7383	63.096	143.909	98.736	74.1463	45.3371	69.5851	91.7783	46.6206	65.2663	119.158	70.4183	81.7829	71.5234	44.592	36.3074	133.522	117.433	230.326	71.2983	639.543	214.985	874.175	180.957	220.098	243.123	206.63	261.746
	32.6064	30.0471	24.3108				32.6064	372.674	502.267	830.103	574.307	377.006	342.561	333.933	163.726	1021.39	205.416	509.12	303.182	67.3177	186.242	27.2697	64.5589	134.803	103.707	70.6023	46.1029	72.3703	89.912	47.4994	68.1486	116.199	69.4206	80.8674	72.1726	43.2011	35.7303	133.296	122.665	232.312	70.5634	597.191	230.111	815.234	195.33	215.607	258.074	209.302	262.179
	32.6769	30.0318	24.4084				32.677	357.903	504.071	835.349	620.939	394.585	334.874	311.978	146.429	1027.29	195.147	492.699	288.215	67.8251	162.259	27.1806	67.8606	125.289	108.669	69.7611	47.3989	75.3634	90.32	47.7691	72.1669	114.888	68.7874	81.0971	74.3623	41.5989	34.4823	131.646	130.007	240.193	71.4731	551.135	244.249	769.097	208.741	216.75	268.376	213.555	257.141
	32.7475	30.1596	24.2686				32.7475	348.486	516.613	821.537	678.928	406.766	321.282	288.856	133.04	1024.58	187.666	473.718	282.773	67.5863	147.475	27.664	70.9691	114.144	112.985	69.8354	49.7154	76.8823	92.224	47.9966	76.144	117.102	68.6674	81.7371	76.8754	41.8857	33.5154	127.833	139.997	245.952	73.4811	499.96	262.239	738.223	217.663	220.639	268.099	221.271	250.086
	32.8181	30.3496	23.8596				32.8181	338.608	532.825	781.501	749.891	419.584	305.963	267.618	123.208	1018.3	184.246	454.334	287.861	67.2651	142.115	28.1817	73.0686	102.584	113.563	69.1714	50.9931	76.376	93.8914	47.2469	78.7223	120.441	69.5589	83.3131	78.9989	43.384	32.8686	124.221	149.768	247.037	75.0023	452.982	285.494	714.09	219.318	222.263	266.45	229.703	244.213
	32.8887	30.5179	23.3926				32.8887	331.869	551.037	715.519	817.817	431.898	291.925	250.497	117.696	1012.37	183.633	432.701	302.978	68.0423	142.335	28.2423	72.3611	93.2857	108.431	69.8526	50.8297	74.8126	94.8377	46.16	77.8834	123.301	70.9691	86.1783	80.536	44.2709	33.0766	122.777	155.935	243.611	74.792	414.183	308.835	706.285	214.227	219.383	267.059	236.227	241.791
	32.9593	30.6941	23.1316				32.9593	333.018	564.951	627.101	868.578	445.418	285.874	235.317	117.593	1005.27	188.743	404.314	327.382	69.4549	143.887	28.2697	70.6949	85.8469	101.045	71.6366	49.3714	73.9623	96.1817	45.2149	75.1086	121.829	72.0651	88.9086	80.2754	44.072	33.896	124.951	166.107	238.461	74.2903	389.342	327.615	723.447	205.106	215.813	263.495	238.621	245.929
	33.0298	30.9714	22.9852				33.0298	337.24	570.432	541.208	901.029	466.226	284.894	222.798	122.19	995.093	196.879	367.351	359.957	70.3589	145.389	29.0343	69.8389	79.72	95.2183	71.9269	46.7486	73.0583	97.6034	45.4937	72.0171	117.246	73	89.424	78.7337	42.6983	35.2274	127.979	184.479	231.657	71.8983	378.342	346.915	760.182	193.945	213.517	262.968	239.343	257.237
	33.1004	31.2919	22.864				33.1004	333.97	570.303	473.185	911.707	487.411	286.28	217.877	126.76	978.534	202.782	326.413	398.224	70.1131	148.049	30.3657	69.3406	74.4971	91.832	69.2423	44.9531	74.2457	97.848	46.9589	70.7074	113.731	73.7634	88.8811	76.1509	40.6297	36.9326	128.331	204.275	223.453	68.5269	386.415	370.015	815.187	184.442	212.656	273.939	242.106	267.646
	33.171	31.4365	22.7193				33.171	321.63	566.606	419.035	890.197	498.742	282.875	217.654	127.368	958.176	201.272	290.487	440.034	68.952	151.829	31.3486	68.736	69.16	89.8343	64.872	44.408	77.4663	96.6377	48.6114	70.0411	113.19	74.064	88.536	73.6274	38.6914	38.3566	127.6	223.83	213.29	65.9131	407.619	389.992	880.197	176.471	210.319	286.186	248.903	274.075
	33.2416	31.4492	22.6064				33.2416	308.81	557.349	387.109	836.559	496.848	272.41	215.832	124.841	931.08	193.982	267.584	481.566	67.5851	153.633	31.1874	69.4846	64.1691	89.1966	61.656	45.7006	79.6423	96.616	48.5909	70.0137	113.818	73.9429	87.5326	72.1794	36.7554	39.6149	128.576	245.151	204.951	64.8389	437.769	400.151	952.458	166.653	204.808	293.131	258.185	273.898
[truncated: 6,462 more rows]
[truncated: 24 more columns]

## Sheet: Figure6b
ANTRUM	%distance from gland bottom	Ctgf	Grem1	Ctgf: 39 glands		Ctgf measurements	Distance_(microns)																																									Grem1 measurements	Distance_(microns)
[truncated: 658 more rows]
[truncated: 35 more columns]

## Sheet: Figure6e
Corpus					Antrum
ENRWG	CD55+ cells	CD55- cells	No cells		ENRWG	CD55+ cells	CD55- cells	No cells
22.5	18	5.6	0		36.5	53.5	0	0
25	13	6	12		9.5	17	0.6	0
28	40	10.5	12		8	10	2.75	0
[truncated: 9 more rows]

## Sheet: Figure6f
SI crypts				Antrum glands				Corpus glands
[truncated: 11 more rows]

[truncated: 10 more sheets: Figure6g, Figure7a, Figure7b, Suppl Figure1g, Suppl Figure3b, Suppl Figure3c, Suppl Figure5c, Suppl Figure5d, Suppl Figure6a, Suppl Figure8b]
